# Supplementary material for: The rice blast fungus SR protein 1 regulates alternative splicing with unique mechanisms
Source: PLoS Pathog. 2022 Dec 8;18(12):e1011036. doi: 10.1371/journal.ppat.1011036 (PMC9767378; doi:10.1371/journal.ppat.1011036)
Supplement: S2 Table — (XLSX) [file ppat.1011036.s011.xlsx]

## Sheet: sheet1
S2 Table. List of differential expressed genes with the deletion of MoSRP1.
Gene_id	P131	srp1ko1	log2(fold_change)	test_stat	p_value	q_value
MGG_02255	0	5.52141	+inf	nan	5e-05	0.000428591
MGG_07304	0	6.03428	+inf	nan	0.0305	0.0900481
MGG_10105	0	28.5107	+inf	nan	5e-05	0.000428591
MGG_16119	0	13.0764	+inf	nan	0.018	0.059596
MGG_16415	0	15.3823	+inf	nan	5e-05	0.000428591
MGG_09618	0.0994	26.74	8.07154	7.18968	0.01075	0.0399556
MGG_09416	0.11583	8.46924	6.19215	5.22894	0.01585	0.0540038
MGG_11072	8.13027	570.47	6.1327	10.5687	5e-05	0.000428591
MGG_03176	3.10523	79.4687	4.67761	8.66029	5e-05	0.000428591
MGG_10315	257.595	5616.72	4.44655	14.3213	5e-05	0.000428591
MGG_02201	1.63857	31.7796	4.27759	10.3307	5e-05	0.000428591
MGG_09395	33.6149	404.051	3.58736	11.7625	5e-05	0.000428591
MGG_04202	0.5285	6.19873	3.552	4.91203	0.00015	0.00114325
MGG_02647	2.9526	30.9855	3.39154	6.62394	5e-05	0.000428591
MGG_14793	3.73838	35.3623	3.24173	2.65068	0.02075	0.0666092
MGG_06750	0.62101	5.86042	3.23832	7.17807	5e-05	0.000428591
MGG_13598	28.3734	248.331	3.12965	10.9203	5e-05	0.000428591
MGG_02557	2.90324	23.5244	3.01842	7.5742	5e-05	0.000428591
MGG_03849	1.32522	10.5219	2.98909	2.57383	0.0156	0.0533051
MGG_10209	1.28099	10.1185	2.98166	7.3334	5e-05	0.000428591
MGG_11005	0.66856	5.19563	2.95817	5.58602	5e-05	0.000428591
MGG_12930	0.78479	5.93738	2.91945	2.56454	0.019	0.0622337
MGG_16353	141.702	1044.86	2.88238	4.42398	5e-05	0.000428591
MGG_09441	2.63718	18.172	2.78465	6.4372	5e-05	0.000428591
MGG_08486	9.42404	58.8386	2.64235	9.26137	5e-05	0.000428591
MGG_07303	1.09995	6.05103	2.45974	2.74041	0.00495	0.0214772
MGG_08487	2.31843	12.5028	2.43103	6.86296	5e-05	0.000428591
MGG_05316	1.01992	5.45605	2.4194	6.10646	5e-05	0.000428591
MGG_07402	1.73351	9.00643	2.37726	3.04417	0.00225	0.0112785
MGG_16585	44.2072	211.459	2.25802	2.53205	0.0076	0.0303393
MGG_01906	13.3848	63.9062	2.25536	7.65194	5e-05	0.000428591
MGG_00464	7.60782	35.86	2.23682	7.6435	5e-05	0.000428591
MGG_03792	6.1759	29.0903	2.23582	6.28694	5e-05	0.000428591
MGG_11654	1.65751	7.56573	2.19046	4.86654	5e-05	0.000428591
MGG_14816	2.40193	10.4764	2.12488	6.39516	5e-05	0.000428591
MGG_02154	3.79681	16.4183	2.11245	2.03798	0.0215	0.0685529
MGG_02134	4.10991	17.616	2.09971	6.69254	5e-05	0.000428591
MGG_04911	5.11705	21.398	2.06409	6.76197	5e-05	0.000428591
MGG_16497	1.32358	5.4767	2.04886	1.90709	0.03635	0.102993
MGG_08549	4.28663	17.3769	2.01925	6.77476	5e-05	0.000428591
MGG_11255	968.144	3915.71	2.01598	2.83394	0.00365	0.0168049
MGG_00084	4.88397	19.6609	2.0092	6.60583	5e-05	0.000428591
MGG_03529	1.74961	7.01745	2.00391	5.4883	5e-05	0.000428591
MGG_08657	1.72535	6.81566	1.98196	3.31139	0.00015	0.00114325
MGG_08495	2.15699	8.4864	1.97613	5.95815	5e-05	0.000428591
MGG_03836	9.55843	36.2111	1.92159	6.86288	5e-05	0.000428591
MGG_04732	338.788	1279.87	1.91754	6.19793	5e-05	0.000428591
MGG_09032	5.71652	21.468	1.90898	5.52419	5e-05	0.000428591
MGG_14824	6.61398	24.6886	1.90025	7.0582	5e-05	0.000428591
MGG_03555	2.31695	8.33353	1.8467	4.1324	5e-05	0.000428591
MGG_01921	3.35341	11.9847	1.83749	5.483	5e-05	0.000428591
MGG_03990	2.67282	9.45189	1.82224	5.62946	5e-05	0.000428591
MGG_14948	10.7333	37.8809	1.81938	5.92572	5e-05	0.000428591
MGG_09134	1463.23	5145.59	1.81418	6.70547	5e-05	0.000428591
MGG_01480	11.2927	39.1313	1.79293	5.11365	5e-05	0.000428591
MGG_09198	5.57733	19.1989	1.78338	6.03288	5e-05	0.000428591
MGG_06179	96.0291	325.753	1.76223	6.62486	5e-05	0.000428591
MGG_05937	2.32583	7.68928	1.7251	5.66301	5e-05	0.000428591
MGG_08515	1.76204	5.82131	1.7241	2.79595	0.0012	0.00677383
MGG_10724	6.58766	21.4977	1.70634	5.89218	5e-05	0.000428591
MGG_08103	9.98791	32.0962	1.68415	5.68763	5e-05	0.000428591
MGG_02625	266.367	855.596	1.68351	6.3803	5e-05	0.000428591
MGG_02777	1.91043	6.0862	1.67164	3.72059	5e-05	0.000428591
MGG_10469	1.82481	5.7994	1.66816	4.7727	5e-05	0.000428591
MGG_15773	6.15303	19.5154	1.66524	3.49869	5e-05	0.000428591
MGG_11519	14.5482	45.9081	1.65791	5.87925	5e-05	0.000428591
MGG_07656	3.06191	9.6277	1.65276	5.45704	5e-05	0.000428591
MGG_01547	37.3586	117.086	1.64806	5.79458	5e-05	0.000428591
MGG_00054	8.3372	26.0791	1.64526	5.81638	5e-05	0.000428591
MGG_00613	29.1382	90.9992	1.64294	6.23774	5e-05	0.000428591
MGG_13764	25.7112	79.921	1.63618	6.15086	5e-05	0.000428591
MGG_12442	4.00722	12.3152	1.61977	5.07616	5e-05	0.000428591
MGG_00612	87.0716	266.56	1.61419	6.11717	5e-05	0.000428591
MGG_12633	8.01195	24.4797	1.61136	5.43665	5e-05	0.000428591
MGG_07159	5.23392	15.9733	1.6097	4.01524	5e-05	0.000428591
MGG_02591	4.84811	14.7831	1.60845	1.91727	0.02	0.0647713
MGG_02463	69.4387	211.035	1.60367	5.18193	5e-05	0.000428591
MGG_07530	11.3903	34.5024	1.59889	5.71224	5e-05	0.000428591
MGG_08176	3.79961	11.4696	1.59389	3.96085	5e-05	0.000428591
MGG_08355	1004.4	2977.99	1.568	6.01408	5e-05	0.000428591
MGG_17239	141.613	417.483	1.55976	2.10252	0.01165	0.0425835
MGG_17761	86.7253	254.801	1.55485	2.92536	0.00055	0.0034886
MGG_06751	45.9019	134.718	1.55332	5.79619	5e-05	0.000428591
MGG_05926	8.46164	24.7921	1.55087	5.26485	5e-05	0.000428591
MGG_07408	3.10459	9.06889	1.54652	5.82076	5e-05	0.000428591
MGG_06938	10.35	29.8588	1.52853	5.13519	5e-05	0.000428591
MGG_15344	13.5152	38.9129	1.52567	5.73201	5e-05	0.000428591
MGG_08550	7.94685	22.8325	1.52263	5.07203	5e-05	0.000428591
MGG_08354	2.26437	6.50141	1.52164	3.25278	5e-05	0.000428591
MGG_04257	5.5504	15.9188	1.52007	4.93083	5e-05	0.000428591
MGG_10157	3.66976	10.4931	1.51568	5.14554	5e-05	0.000428591
MGG_12887	3.06081	8.7156	1.50969	3.1219	0.0001	0.00079941
MGG_03827	6.99705	19.8233	1.50238	4.82102	5e-05	0.000428591
MGG_07655	17.4888	49.3505	1.49663	4.46587	5e-05	0.000428591
MGG_13656	2.74221	7.70758	1.49094	4.42554	5e-05	0.000428591
MGG_08551	30.7009	85.7943	1.4826	5.77759	5e-05	0.000428591
MGG_14956	5.88644	16.2875	1.4683	4.92885	5e-05	0.000428591
MGG_02583	3.76501	10.3913	1.46465	5.07896	5e-05	0.000428591
MGG_06908	2.18318	5.93676	1.44324	4.24714	5e-05	0.000428591
MGG_13993	130.843	353.31	1.4331	5.61598	5e-05	0.000428591
MGG_01233	26.051	70.1774	1.42967	5.39439	5e-05	0.000428591
MGG_10887	151.982	408.922	1.42793	5.51572	5e-05	0.000428591
MGG_06167	27.6691	74.0957	1.42111	5.57466	5e-05	0.000428591
MGG_00707	17.4853	46.821	1.42101	5.33776	5e-05	0.000428591
MGG_10088	3.85743	10.2451	1.40922	3.17988	0.0001	0.00079941
MGG_03584	4.71991	12.5072	1.40593	4.41788	5e-05	0.000428591
MGG_06345	7.69383	20.3801	1.40539	5.20679	5e-05	0.000428591
MGG_12603	4.51511	11.8835	1.39613	3.80131	5e-05	0.000428591
MGG_01474	4.48563	11.7733	1.39214	4.7022	5e-05	0.000428591
MGG_06107	19.4085	49.9044	1.36248	2.85115	0.00055	0.0034886
MGG_13542	4.98592	12.7206	1.35124	4.98772	5e-05	0.000428591
MGG_09070	2.06528	5.25568	1.34754	3.29349	5e-05	0.000428591
MGG_07931	117.837	299.436	1.34546	4.56004	5e-05	0.000428591
MGG_00838	3.16814	7.97352	1.33158	1.66999	0.04115	0.112951
MGG_15203	2.39957	6.02561	1.32833	4.21061	5e-05	0.000428591
MGG_05010	2.15004	5.37887	1.32294	3.33096	5e-05	0.000428591
MGG_03978	2.91019	7.24444	1.31576	1.64349	0.0409	0.11246
MGG_14848	70.1077	174.499	1.31557	4.73049	5e-05	0.000428591
MGG_04997	3.73135	9.25603	1.3107	4.54973	5e-05	0.000428591
MGG_06377	10.6154	26.1928	1.30301	4.25216	5e-05	0.000428591
MGG_08523	2.58993	6.37477	1.29946	4.04534	5e-05	0.000428591
MGG_15510	67.6969	165.774	1.29206	2.85468	0.0001	0.00079941
MGG_09511	21.5584	52.5369	1.28508	4.87	5e-05	0.000428591
MGG_11719	11.4249	27.7599	1.28082	3.01754	0.00025	0.00177564
MGG_05854	3.11374	7.55926	1.2796	3.94058	5e-05	0.000428591
MGG_16806	3.42015	8.27773	1.27518	4.71282	5e-05	0.000428591
MGG_09680	55.3236	133.784	1.27394	5.10565	5e-05	0.000428591
MGG_06996	9.2786	22.4275	1.27329	1.7485	0.0279	0.0837795
MGG_09852	9.16992	22.1301	1.27103	4.74573	5e-05	0.000428591
MGG_10833	7.04179	16.9281	1.26541	4.99244	5e-05	0.000428591
MGG_14742	5.58416	13.2766	1.24947	3.70163	5e-05	0.000428591
MGG_02290	41.5952	98.8288	1.24851	4.91191	5e-05	0.000428591
MGG_06414	16.5513	39.0062	1.23676	4.84555	5e-05	0.000428591
MGG_14162	15.4736	36.4528	1.23622	4.42859	5e-05	0.000428591
MGG_06036	3.93516	9.18766	1.22328	4.0799	5e-05	0.000428591
MGG_01653	40.6137	94.7473	1.22212	4.5643	5e-05	0.000428591
MGG_14647	5.10414	11.878	1.21855	4.32273	5e-05	0.000428591
MGG_06937	7.0664	16.4289	1.21719	4.34156	5e-05	0.000428591
MGG_11327	44.8125	104.089	1.21584	4.90911	5e-05	0.000428591
MGG_04913	4530.99	10499.9	1.21247	4.75919	5e-05	0.000428591
MGG_16714	5448.39	12599.3	1.20944	3.62584	5e-05	0.000428591
MGG_02187	57.5717	132.946	1.20741	4.7944	5e-05	0.000428591
MGG_13006	16.1489	37.2483	1.20574	4.48838	5e-05	0.000428591
MGG_15522	9.79773	22.5979	1.20567	4.5602	5e-05	0.000428591
MGG_08838	35.6269	81.6873	1.19714	3.10774	5e-05	0.000428591
MGG_02394	13.6849	31.3613	1.1964	4.59555	5e-05	0.000428591
MGG_02790	7.48435	17.1292	1.19451	4.20412	5e-05	0.000428591
MGG_00681	8.21927	18.8097	1.19439	4.067	5e-05	0.000428591
MGG_02188	83.2976	187.929	1.17384	4.63078	5e-05	0.000428591
MGG_12396	197.388	444.744	1.17194	4.41184	5e-05	0.000428591
MGG_02273	7.30355	16.4486	1.1713	2.91868	0.0003	0.00207183
MGG_09681	28.6764	64.5681	1.17096	4.60984	5e-05	0.000428591
MGG_03905	7.19982	16.1426	1.16484	3.67994	5e-05	0.000428591
MGG_07630	3523.1	7893.41	1.1638	4.48473	5e-05	0.000428591
MGG_08049	6.67412	14.912	1.15982	4.44107	5e-05	0.000428591
MGG_00985	8.60781	19.1951	1.15702	4.20794	5e-05	0.000428591
MGG_14523	4671.11	10413.3	1.15659	4.20702	5e-05	0.000428591
MGG_11667	112.626	250.889	1.15551	1.82461	0.01605	0.0545677
MGG_06854	2.26901	5.01631	1.14456	3.2216	5e-05	0.000428591
MGG_02252	10.6271	23.4475	1.14169	3.85006	5e-05	0.000428591
MGG_11084	3.34204	7.36117	1.13921	3.92061	5e-05	0.000428591
MGG_04026	11.4724	25.2581	1.13858	3.93786	5e-05	0.000428591
MGG_08944	1161.26	2554.86	1.13755	4.51284	5e-05	0.000428591
MGG_05815	6.13454	13.4778	1.13556	3.60362	5e-05	0.000428591
MGG_04961	36.9147	80.7401	1.12909	4.63144	5e-05	0.000428591
MGG_08474	136.761	298.699	1.12704	4.50959	5e-05	0.000428591
MGG_02462	204.312	444.703	1.12207	2.62463	0.0007	0.00427983
MGG_06161	5.55337	12.0821	1.12144	3.27239	5e-05	0.000428591
MGG_13253	14.8024	32.0752	1.11563	4.48779	5e-05	0.000428591
MGG_09282	3.08274	6.67699	1.11498	4.06415	5e-05	0.000428591
MGG_12479	6.37316	13.7554	1.10992	3.99906	5e-05	0.000428591
MGG_06391	7.50764	16.1994	1.10951	4.2003	5e-05	0.000428591
MGG_07567	2.35565	5.07641	1.10768	4.13564	5e-05	0.000428591
MGG_14731	14.542	31.2762	1.10484	3.7069	5e-05	0.000428591
MGG_15943	22.0539	47.347	1.10224	2.02252	0.00875	0.0339308
MGG_10275	9.77022	20.9658	1.10157	4.30447	5e-05	0.000428591
MGG_03266	23.0493	49.2624	1.09576	4.32602	5e-05	0.000428591
MGG_05025	14.1523	30.1027	1.08886	4.38468	5e-05	0.000428591
MGG_00930	3.85756	8.18442	1.08519	3.95054	5e-05	0.000428591
MGG_04041	22.5146	47.7661	1.08513	3.2342	5e-05	0.000428591
MGG_15168	4.12109	8.73494	1.08377	3.35769	5e-05	0.000428591
MGG_03263	23.4931	49.4223	1.07293	4.34214	5e-05	0.000428591
MGG_06150	2.40413	5.05248	1.07148	3.36579	5e-05	0.000428591
MGG_07214	87.8833	184.186	1.0675	4.38919	5e-05	0.000428591
MGG_01485	2.76609	5.77992	1.0632	3.32911	5e-05	0.000428591
MGG_02581	3.35119	6.99011	1.06064	1.93822	0.0111	0.0411116
MGG_10665	68.567	143.009	1.06052	4.2018	5e-05	0.000428591
MGG_05698	6.27737	13.0171	1.05218	3.47575	5e-05	0.000428591
MGG_02582	10.6939	22.0937	1.04685	4.13235	5e-05	0.000428591
MGG_11877	36.8184	75.7062	1.03998	3.08415	0.0001	0.00079941
MGG_05279	26.6553	54.8004	1.03976	4.09616	5e-05	0.000428591
MGG_08498	57.065	117.197	1.03826	4.3261	5e-05	0.000428591
MGG_16391	9.71617	19.9484	1.03781	1.62637	0.0273	0.0823426
MGG_08771	15.1064	30.9643	1.03545	3.66073	5e-05	0.000428591
MGG_04473	3.19087	6.53451	1.03413	3.42527	5e-05	0.000428591
MGG_00396	18.76	38.3856	1.03291	3.21599	0.0001	0.00079941
MGG_16282	19.4915	39.8751	1.03264	3.64002	5e-05	0.000428591
MGG_04003	6.14726	12.5703	1.032	3.38564	5e-05	0.000428591
MGG_02881	19.2227	39.1142	1.02488	3.99525	5e-05	0.000428591
MGG_13813	12.0473	24.4418	1.02064	3.33403	5e-05	0.000428591
MGG_05276	9.61721	19.3559	1.00908	3.82062	5e-05	0.000428591
MGG_00560	9.93637	19.7553	0.99145	4.00903	5e-05	0.000428591
MGG_10413	34.6982	68.5993	0.98333	4.06121	5e-05	0.000428591
MGG_10700	31.4943	62.2152	0.98218	4.07691	5e-05	0.000428591
MGG_08861	17.7525	34.9669	0.97797	3.54116	5e-05	0.000428591
MGG_01315	9.52521	18.7208	0.97482	3.30717	5e-05	0.000428591
MGG_10320	32.1752	63.0822	0.97128	4.11845	5e-05	0.000428591
MGG_09238	8.1074	15.8835	0.97022	3.22186	5e-05	0.000428591
MGG_02477	6.36147	12.4191	0.96513	3.31984	5e-05	0.000428591
MGG_06695	66.011	128.747	0.96376	4.08535	5e-05	0.000428591
MGG_07132	14.2182	27.6252	0.95825	3.8573	5e-05	0.000428591
MGG_04854	4.14782	8.04437	0.95563	3.03114	5e-05	0.000428591
MGG_01753	10.6882	20.7155	0.95469	3.80135	5e-05	0.000428591
MGG_06435	17.9722	34.7181	0.94992	2.89336	0.00015	0.00114325
MGG_06376	34.5307	66.6475	0.94867	3.92525	5e-05	0.000428591
MGG_05406	511.953	987.771	0.94817	3.81227	5e-05	0.000428591
MGG_07965	3.24282	6.25086	0.94681	2.81786	0.00035	0.00237395
MGG_03192	20.2834	39.022	0.94399	3.93885	5e-05	0.000428591
MGG_04699	9.56983	18.3788	0.94148	3.4537	5e-05	0.000428591
MGG_03032	3.79529	7.28143	0.94001	2.76447	0.0001	0.00079941
MGG_08459	5.60123	10.7272	0.93746	3.38823	5e-05	0.000428591
MGG_11078	7.59526	14.4446	0.92736	3.59458	5e-05	0.000428591
MGG_16531	8.06878	15.3379	0.92668	3.54379	5e-05	0.000428591
MGG_08862	8.837	16.7698	0.92424	3.19085	5e-05	0.000428591
MGG_06199	19.2922	36.6016	0.92389	3.84793	5e-05	0.000428591
MGG_10652	14.6072	27.6938	0.92288	3.86986	5e-05	0.000428591
MGG_12957	12.6353	23.8603	0.91715	3.45589	5e-05	0.000428591
MGG_02602	44.7745	84.0644	0.90882	2.25718	0.003	0.0143483
MGG_06972	5.45692	10.2273	0.90627	2.47832	0.00045	0.00294689
MGG_07602	15.0119	28.1142	0.90519	3.12504	5e-05	0.000428591
MGG_03157	3.41596	6.38475	0.90234	2.76562	0.0002	0.0014723
MGG_08840	8.58043	16.0092	0.89978	3.62236	5e-05	0.000428591
MGG_14008	6.73838	12.5615	0.89854	3.32149	5e-05	0.000428591
MGG_04550	36.908	68.7932	0.89833	3.83303	5e-05	0.000428591
MGG_07573	3.5873	6.66638	0.89401	3.43171	5e-05	0.000428591
MGG_03995	8.80289	16.3325	0.8917	3.51097	5e-05	0.000428591
MGG_06248	6.54637	12.1318	0.89003	3.15377	5e-05	0.000428591
MGG_03541	114.76	212.233	0.88703	1.94771	0.00845	0.0329832
MGG_12480	18.6238	34.4396	0.88692	3.60739	5e-05	0.000428591
MGG_10834	20.2982	37.4403	0.88324	3.51022	5e-05	0.000428591
MGG_12116	7.00307	12.906	0.88198	3.24031	5e-05	0.000428591
MGG_08450	2.9874	5.50433	0.88168	3.09706	5e-05	0.000428591
MGG_07890	11.9591	22.0209	0.88076	3.57324	5e-05	0.000428591
MGG_08415	4.81858	8.86523	0.87955	3.45103	5e-05	0.000428591
MGG_06081	32.7861	60.2449	0.87775	3.40497	5e-05	0.000428591
MGG_14307	140.167	257.207	0.87578	3.60118	5e-05	0.000428591
MGG_04523	7.59729	13.9061	0.87216	3.54309	5e-05	0.000428591
MGG_01974	14.1028	25.7942	0.87107	2.02952	0.0069	0.0281367
MGG_00836	2.78638	5.09346	0.87025	1.83707	0.0122	0.0440342
MGG_04709	5.95093	10.8575	0.8675	3.67942	5e-05	0.000428591
MGG_18125	58.0056	105.48	0.86271	3.64992	5e-05	0.000428591
MGG_13029	7.49154	13.6221	0.86261	2.74596	0.0001	0.00079941
MGG_08908	40.49	73.607	0.86228	3.53564	5e-05	0.000428591
MGG_15267	470.957	855.202	0.86067	3.09249	5e-05	0.000428591
MGG_00246	11.5639	20.9957	0.86047	3.25888	5e-05	0.000428591
MGG_05323	3.52397	6.36011	0.85185	2.92249	5e-05	0.000428591
MGG_16184	5.79206	10.4444	0.85058	2.79489	5e-05	0.000428591
MGG_06184	35.6582	64.2698	0.84991	3.59106	5e-05	0.000428591
MGG_18082	54.8572	98.7341	0.84787	3.67202	5e-05	0.000428591
MGG_15975	4.36622	7.85147	0.84658	2.58402	0.00065	0.00401553
MGG_13086	10.6894	19.2155	0.84609	3.41386	5e-05	0.000428591
MGG_05732	3.32042	5.95919	0.84375	2.05069	0.00665	0.0272932
MGG_08267	19.1612	34.3137	0.8406	3.57874	5e-05	0.000428591
MGG_02160	8.87775	15.8877	0.83964	3.30339	5e-05	0.000428591
MGG_04960	31.5346	56.3954	0.83864	3.39731	5e-05	0.000428591
MGG_01920	7.48216	13.3618	0.83659	3.41547	5e-05	0.000428591
MGG_03983	44.396	79.1448	0.83406	3.15907	5e-05	0.000428591
MGG_10716	7.03084	12.4909	0.82911	2.14741	0.00415	0.0186544
MGG_09642	8.20829	14.5769	0.82853	3.27063	5e-05	0.000428591
MGG_15582	5.99564	10.6137	0.82394	2.56677	0.00065	0.00401553
MGG_05621	37.8499	66.9379	0.82253	2.33788	0.0015	0.00816609
MGG_05265	14.5951	25.807	0.82228	3.59323	5e-05	0.000428591
MGG_00744	5.0859	8.97776	0.81985	3.3161	5e-05	0.000428591
MGG_04757	300.048	529.435	0.81926	3.17447	5e-05	0.000428591
MGG_02890	3.51302	6.19821	0.81914	2.9522	5e-05	0.000428591
MGG_15354	48.5285	85.4966	0.81703	3.57277	5e-05	0.000428591
MGG_10443	3.39316	5.97301	0.81583	2.98302	5e-05	0.000428591
MGG_09389	9.69165	17.0539	0.81529	3.1737	5e-05	0.000428591
MGG_04042	8.97249	15.7192	0.80895	3.46244	5e-05	0.000428591
MGG_18138	229.458	401.587	0.80748	3.51788	5e-05	0.000428591
MGG_13935	21.005	36.7077	0.80535	3.37554	5e-05	0.000428591
MGG_06483	5.6989	9.95742	0.80509	3.08059	5e-05	0.000428591
MGG_04858	44.0871	76.886	0.80236	3.53094	5e-05	0.000428591
MGG_10049	24.1835	42.1622	0.80193	3.02833	5e-05	0.000428591
MGG_11176	14.4846	25.2399	0.80119	3.14485	5e-05	0.000428591
MGG_06716	15.7283	27.3759	0.79954	2.72722	0.00015	0.00114325
MGG_02412	10.1702	17.6784	0.79764	2.51135	0.00045	0.00294689
MGG_07258	9.55978	16.6026	0.79636	3.3547	5e-05	0.000428591
MGG_05963	16.8622	29.2706	0.79566	3.15054	5e-05	0.000428591
MGG_05570	5.49062	9.52336	0.7945	2.10617	0.00485	0.0211302
MGG_04528	7.02704	12.173	0.7927	3.42781	5e-05	0.000428591
MGG_05261	3.77523	6.52839	0.79016	2.72134	0.0003	0.00207183
MGG_10019	3.57535	6.17363	0.78803	2.3012	0.0014	0.0077326
MGG_00847	51.1599	88.1217	0.78448	3.45891	5e-05	0.000428591
MGG_06686	10.244	17.6197	0.78241	3.33945	5e-05	0.000428591
MGG_09890	98.1187	168.748	0.78227	2.81026	0.0003	0.00207183
MGG_07454	16.7138	28.6837	0.77919	3.29165	5e-05	0.000428591
MGG_02982	4.7021	8.06797	0.7789	2.85221	5e-05	0.000428591
MGG_12474	14.5204	24.914	0.77888	3.30578	5e-05	0.000428591
MGG_07331	173.036	296.453	0.77673	3.33987	5e-05	0.000428591
MGG_12129	36.3517	62.278	0.7767	2.1645	0.0027	0.0131521
MGG_06682	25.0862	42.9539	0.7759	3.28294	5e-05	0.000428591
MGG_03665	5.05343	8.6211	0.77061	2.45309	0.00075	0.00453296
MGG_09896	6.15483	10.4938	0.76975	2.93156	5e-05	0.000428591
MGG_07455	24.0783	41.017	0.76849	3.16953	5e-05	0.000428591
MGG_05942	3.81485	6.48915	0.7664	2.70941	0.00015	0.00114325
MGG_03271	9.33755	15.8246	0.76105	2.96883	5e-05	0.000428591
MGG_09677	3.59941	6.09136	0.759	2.67487	0.00035	0.00237395
MGG_09972	43.4338	73.4917	0.75876	3.40347	5e-05	0.000428591
MGG_08950	13.5707	22.958	0.7585	3.13554	5e-05	0.000428591
MGG_03390	7.93191	13.4115	0.75773	3.11706	5e-05	0.000428591
MGG_07711	32.8077	55.4069	0.75603	3.26954	5e-05	0.000428591
MGG_11410	56.6414	95.5626	0.75459	3.34334	5e-05	0.000428591
MGG_02518	3.32732	5.60987	0.75361	2.75663	0.0002	0.0014723
MGG_05757	12.264	20.6434	0.75125	2.97827	5e-05	0.000428591
MGG_10657	22.3097	37.4941	0.74899	3.25053	5e-05	0.000428591
MGG_04987	6.19107	10.3704	0.74421	3.19163	5e-05	0.000428591
MGG_07309	8.48109	14.2008	0.74365	2.60383	0.00055	0.0034886
MGG_15478	6.46207	10.7993	0.74087	1.89708	0.01	0.0379257
MGG_07182	6.82755	11.3569	0.73413	2.64284	0.00025	0.00177564
MGG_11257	21.021	34.9288	0.73259	2.56324	0.00045	0.00294689
MGG_10868	7.04691	11.7074	0.73236	3.10674	5e-05	0.000428591
MGG_01832	13.3729	22.2084	0.73179	3.11592	5e-05	0.000428591
MGG_08863	5.74609	9.54215	0.73173	3.12481	5e-05	0.000428591
MGG_06039	7.42044	12.3134	0.73065	3.25034	5e-05	0.000428591
MGG_12627	33.7483	55.9973	0.73054	3.04232	5e-05	0.000428591
MGG_07517	20.9376	34.7186	0.72961	3.24184	5e-05	0.000428591
MGG_17724	7.14793	11.8491	0.72918	2.60172	0.0005	0.00321661
MGG_08342	17.2426	28.576	0.72883	3.026	5e-05	0.000428591
MGG_01767	10.2723	17.0156	0.7281	2.96479	5e-05	0.000428591
MGG_16286	8.62253	14.2685	0.72665	2.99258	5e-05	0.000428591
MGG_01713	20.0467	33.1502	0.72565	3.08417	5e-05	0.000428591
MGG_08694	7.66203	12.6672	0.7253	2.75181	0.00025	0.00177564
MGG_16277	4.17759	6.90603	0.72519	2.90549	0.00015	0.00114325
MGG_04641	9.71717	16.0523	0.72417	3.02117	5e-05	0.000428591
MGG_08136	5.71005	9.4325	0.72414	2.53023	0.00085	0.00506318
MGG_06068	3.46754	5.71607	0.72111	2.3663	0.00105	0.00607527
MGG_06028	3.80254	6.26471	0.72028	2.58191	0.00045	0.00294689
MGG_02782	39.4315	64.9149	0.7192	3.2033	5e-05	0.000428591
MGG_10677	32.7314	53.8518	0.71832	3.22235	5e-05	0.000428591
MGG_04995	11.3714	18.7089	0.71831	3.2516	5e-05	0.000428591
MGG_13222	13.0822	21.5231	0.71828	3.07029	5e-05	0.000428591
MGG_08570	20.6703	33.9642	0.71646	2.8275	0.0001	0.00079941
MGG_16764	7.93574	12.9961	0.71164	2.10461	0.0033	0.0154255
MGG_16107	8.47004	13.8547	0.70993	1.76993	0.0162	0.054881
MGG_00599	17.175	28.0625	0.70833	2.95597	5e-05	0.000428591
MGG_09750	34.1513	55.7658	0.70744	3.13703	5e-05	0.000428591
MGG_13191	18.0219	29.4022	0.70617	2.43962	0.0008	0.00481065
MGG_11676	9.35562	15.2609	0.70593	3.02023	5e-05	0.000428591
MGG_15523	4.70825	7.67767	0.70548	2.80164	0.0001	0.00079941
MGG_06327	36.362	59.1538	0.70204	3.16842	5e-05	0.000428591
MGG_10653	94.4246	153.339	0.69949	3.20166	5e-05	0.000428591
MGG_00804	13.0631	21.1982	0.69844	2.8834	0.0001	0.00079941
MGG_09100	4.7986	7.78639	0.69834	1.86083	0.011	0.040789
MGG_14781	17.4564	28.3149	0.69781	2.70015	0.0001	0.00079941
MGG_03227	1039.79	1686.39	0.69765	2.23532	0.00195	0.0100345
MGG_06353	4.72197	7.64955	0.69599	2.29592	0.0022	0.0110688
MGG_07571	9.33822	15.1262	0.69583	1.6108	0.0285	0.0852305
MGG_02289	6.32382	10.2232	0.69298	2.67753	0.0002	0.0014723
MGG_06672	12.8113	20.6947	0.69184	2.11868	0.0039	0.0177748
MGG_11227	120.89	195.086	0.69042	2.97167	5e-05	0.000428591
MGG_01652	45.4877	73.247	0.68729	2.06096	0.00465	0.0204183
MGG_08416	33.5144	53.8992	0.68548	3.10002	5e-05	0.000428591
MGG_13512	6.26735	10.0747	0.68481	2.8432	5e-05	0.000428591
MGG_17505	11.3456	18.2316	0.68431	2.92016	5e-05	0.000428591
MGG_03765	24.4938	39.3407	0.68361	3.05565	5e-05	0.000428591
MGG_03286	21.8184	35.0262	0.68289	3.13921	5e-05	0.000428591
MGG_03729	5.46862	8.77657	0.68248	2.66073	0.00025	0.00177564
MGG_05936	49.3055	78.9721	0.67959	3.11715	5e-05	0.000428591
MGG_06872	11.3284	18.1184	0.67751	2.97037	5e-05	0.000428591
MGG_02811	43.7611	69.9251	0.67616	2.94678	0.0001	0.00079941
MGG_06939	19.07	30.4688	0.67603	3.07978	5e-05	0.000428591
MGG_05325	14.4311	23.0558	0.67595	3.02059	5e-05	0.000428591
MGG_04977	25769.9	41151.9	0.67527	1.59462	0.0273	0.0823426
MGG_08426	6.27521	10.015	0.67443	2.62936	0.0004	0.00266171
MGG_15038	29.6457	47.2521	0.67256	3.09549	5e-05	0.000428591
MGG_10156	55.7108	88.7747	0.67219	2.85517	5e-05	0.000428591
MGG_13058	9.20361	14.6546	0.67108	2.96162	5e-05	0.000428591
MGG_07166	8.89447	14.1503	0.66985	2.47348	0.0007	0.00427983
MGG_04562	14.6562	23.3036	0.66904	2.9022	0.0001	0.00079941
MGG_15239	8.40604	13.3597	0.66839	2.54424	0.0003	0.00207183
MGG_06359	9.37295	14.862	0.66505	2.32173	0.00145	0.00795321
MGG_06109	10.859	17.2164	0.66489	2.91604	0.0001	0.00079941
MGG_07542	420.484	666.611	0.66479	3.0502	5e-05	0.000428591
MGG_04470	7.76531	12.3051	0.66414	2.91771	5e-05	0.000428591
MGG_00986	31.819	50.4081	0.66377	2.99126	5e-05	0.000428591
MGG_02633	18.7973	29.6382	0.65693	2.87181	0.00015	0.00114325
MGG_08622	668.169	1052.41	0.65541	2.83774	5e-05	0.000428591
MGG_08708	10.3949	16.3711	0.65528	2.79976	5e-05	0.000428591
MGG_04568	5.49986	8.65466	0.65408	2.40022	0.00105	0.00607527
MGG_14635	5.11448	8.04801	0.65404	2.26707	0.00185	0.00965071
MGG_06119	6.19613	9.7385	0.65233	2.71151	0.00015	0.00114325
MGG_05810	7.45675	11.7152	0.65176	2.84472	0.0001	0.00079941
MGG_01292	21.5124	33.7779	0.65091	2.98328	5e-05	0.000428591
MGG_05790	10.7105	16.7968	0.64916	2.79777	0.0001	0.00079941
MGG_11879	12.8113	20.0898	0.64905	2.73277	0.00015	0.00114325
MGG_02802	10.7549	16.8614	0.64873	2.80034	5e-05	0.000428591
MGG_16417	32.0648	50.2311	0.64759	2.99552	5e-05	0.000428591
MGG_04998	26.4045	41.3477	0.64702	2.75278	0.00015	0.00114325
MGG_04582	899.697	1408.77	0.64692	2.29284	0.00195	0.0100345
MGG_03893	11.1953	17.5238	0.64642	2.90993	5e-05	0.000428591
MGG_11469	15.0277	23.4979	0.64491	2.39434	0.0011	0.0063107
MGG_08690	84.1931	131.636	0.64478	3.00735	5e-05	0.000428591
MGG_01779	4.96157	7.75049	0.64349	2.58657	0.00015	0.00114325
MGG_04128	7.45697	11.6437	0.64289	2.6567	5e-05	0.000428591
MGG_12584	4.33488	6.76602	0.64232	2.30998	0.00125	0.00702265
MGG_17858	10.5766	16.4857	0.64034	2.5048	0.0006	0.00376299
MGG_07706	4.19675	6.52943	0.63768	2.14554	0.0029	0.0139544
MGG_03881	5.021	7.80769	0.63692	2.57287	0.00045	0.00294689
MGG_03895	102.352	158.976	0.63527	1.50223	0.0313	0.0917534
MGG_04446	17.6556	27.4142	0.6348	2.53672	0.00055	0.0034886
MGG_17945	9.03939	14.0324	0.63446	2.69809	5e-05	0.000428591
MGG_00457	5.25708	8.15935	0.63419	2.37922	0.001	0.00583221
MGG_07462	51.807	80.401	0.63407	2.93207	5e-05	0.000428591
MGG_13203	3.42956	5.32244	0.63406	2.47707	0.00045	0.00294689
MGG_13626	3.87698	6.01663	0.63402	2.20104	0.00215	0.0108691
MGG_00810	17.769	27.5632	0.63338	2.78875	5e-05	0.000428591
MGG_08079	27.4401	42.5432	0.63264	2.58533	0.0004	0.00266171
MGG_14266	15.0958	23.4017	0.63247	2.4917	0.0004	0.00266171
MGG_02460	15.4922	24.0027	0.63165	2.79472	0.0001	0.00079941
MGG_07184	41.8928	64.8627	0.63069	1.76694	0.01365	0.0477951
MGG_01154	12.9164	19.9978	0.63064	2.71423	0.0002	0.0014723
MGG_03937	8.74249	13.5344	0.63051	2.85306	5e-05	0.000428591
MGG_10334	59.1459	91.5513	0.6303	2.97029	5e-05	0.000428591
MGG_08087	133.249	206.243	0.63022	2.85677	5e-05	0.000428591
MGG_03882	7.4216	11.4719	0.6283	2.65193	0.0001	0.00079941
MGG_06498	57.7978	89.2917	0.62751	2.91487	5e-05	0.000428591
MGG_08389	3.60163	5.56103	0.6267	2.00953	0.00585	0.0246714
MGG_05981	18.102	27.9312	0.62573	2.51056	0.00035	0.00237395
MGG_10674	17.2055	26.4897	0.62256	2.82287	5e-05	0.000428591
MGG_06928	6.91049	10.6353	0.622	2.57742	0.0003	0.00207183
MGG_14747	10.4149	16.0175	0.621	2.60439	5e-05	0.000428591
MGG_13465	3.86983	5.94872	0.62031	2.11638	0.004	0.0181521
MGG_07559	11.146	17.1296	0.61997	2.71029	5e-05	0.000428591
MGG_05457	213.666	328.356	0.6199	2.72845	0.00025	0.00177564
MGG_06614	11.8963	18.2572	0.61795	2.79106	5e-05	0.000428591
MGG_04179	9.11441	13.9827	0.61742	2.80513	0.0001	0.00079941
MGG_11338	37.9033	58.1443	0.61731	1.97543	0.0072	0.0291098
MGG_05020	5.43006	8.31909	0.61546	2.02893	0.00465	0.0204183
MGG_05934	32.9359	50.4551	0.61534	2.90457	5e-05	0.000428591
MGG_06731	8.79081	13.4626	0.61489	1.8761	0.00795	0.0314717
MGG_06710	3.67968	5.63375	0.61452	1.56296	0.0296	0.0879106
MGG_11726	10.0667	15.4069	0.61399	2.80448	0.0001	0.00079941
MGG_01604	11.0811	16.9338	0.6118	2.52149	0.00035	0.00237395
MGG_06448	27.2638	41.6586	0.61163	2.86787	0.0001	0.00079941
MGG_06677	11.7844	17.9894	0.61027	1.76498	0.01205	0.0435756
MGG_02436	41.8039	63.7177	0.60806	2.26037	0.0018	0.00944701
MGG_04947	7.17228	10.9199	0.60646	2.41219	0.00095	0.00557831
MGG_03872	4.94079	7.5198	0.60595	2.54796	0.0005	0.00321661
MGG_16738	7.04488	10.718	0.60539	2.52648	0.0004	0.00266171
MGG_14009	7.8698	11.9618	0.60404	2.33066	0.00115	0.00655003
MGG_13928	81.9086	124.427	0.60321	2.82605	0.00025	0.00177564
MGG_02730	36.1607	54.9242	0.60302	2.80403	0.0001	0.00079941
MGG_09468	7.16127	10.8771	0.60301	2.3576	0.00085	0.00506318
MGG_00946	36.8629	55.9891	0.60298	2.80492	5e-05	0.000428591
MGG_03658	90.2493	137.044	0.60265	1.57241	0.0322	0.0938985
MGG_08330	11.2919	17.1454	0.60253	2.26584	0.00175	0.00923568
MGG_09486	4.79113	7.2742	0.60242	1.68142	0.0183	0.060547
MGG_03918	6.75224	10.2384	0.60055	2.59599	0.00025	0.00177564
MGG_05128	84.579	128.214	0.60018	2.85256	5e-05	0.000428591
MGG_09492	18.1829	27.5529	0.59962	2.47068	0.00025	0.00177564
MGG_05263	15.8522	23.9876	0.59761	1.85654	0.00955	0.0365846
MGG_04887	8.62682	13.0514	0.5973	2.53696	0.00055	0.0034886
MGG_11610	27.8622	42.1339	0.59667	1.52442	0.0334	0.0968029
MGG_01248	42.0419	63.504	0.59502	2.79978	5e-05	0.000428591
MGG_02745	8.71969	13.1691	0.59481	1.62543	0.0233	0.0729201
MGG_09283	19.1495	28.833	0.59041	2.68092	5e-05	0.000428591
MGG_03163	31.0566	46.7362	0.58964	2.53513	0.00035	0.00237395
MGG_05569	7.60727	11.4436	0.58909	2.46214	0.0008	0.00481065
MGG_03586	7.17054	10.7731	0.58728	2.43076	0.0006	0.00376299
MGG_06429	15.7753	23.6961	0.58698	2.65227	0.0003	0.00207183
MGG_01674	19.8196	29.7405	0.5855	2.80529	0.00015	0.00114325
MGG_03132	7.37338	11.0618	0.58519	2.61977	0.00015	0.00114325
MGG_01648	10.2666	15.3955	0.58455	2.49159	0.0004	0.00266171
MGG_01014	50.017	74.9877	0.58424	2.7474	0.0001	0.00079941
MGG_12118	8.17231	12.2313	0.58176	2.57329	0.0001	0.00079941
MGG_12789	3.72736	5.57615	0.58112	2.16472	0.0029	0.0139544
MGG_04321	7.2417	10.8235	0.57977	2.67683	0.00025	0.00177564
MGG_04177	3.76856	5.63206	0.57965	2.66161	0.0002	0.0014723
MGG_09471	18.3357	27.3987	0.57945	2.75231	0.00025	0.00177564
MGG_07718	10.3425	15.4433	0.5784	2.67277	0.00025	0.00177564
MGG_04346	19.9532	29.7835	0.57789	2.61402	0.0003	0.00207183
MGG_10087	35.8936	53.5766	0.57788	2.75651	0.0002	0.0014723
MGG_13803	16.0262	23.8927	0.57614	2.71408	0.00025	0.00177564
MGG_16900	11.6656	17.3773	0.57494	2.57062	0.00025	0.00177564
MGG_07329	4.87975	7.25946	0.57305	2.34921	0.0009	0.00532093
MGG_00448	3.37055	5.01315	0.57273	2.21032	0.0022	0.0110688
MGG_03597	7.8326	11.6492	0.57267	2.60201	0.0003	0.00207183
MGG_04398	8.28047	12.313	0.5724	2.23168	0.00155	0.00839495
MGG_08924	35.1621	52.281	0.57227	2.72289	5e-05	0.000428591
MGG_02303	5.45303	8.10006	0.57087	1.76514	0.01255	0.0448877
MGG_14904	32.666	48.5191	0.57076	2.70512	0.00015	0.00114325
MGG_09235	36.7456	54.548	0.56995	2.75215	0.00015	0.00114325
MGG_16222	10.8184	16.0511	0.56919	2.09374	0.0042	0.0188078
MGG_09909	12.1788	18.0448	0.56721	2.60032	0.0002	0.0014723
MGG_01082	26.0893	38.6407	0.56666	2.63268	0.00015	0.00114325
MGG_06680	9.49661	14.0615	0.56627	1.65517	0.02245	0.070962
MGG_00102	5.6396	8.34825	0.56588	2.44418	0.00025	0.00177564
MGG_14748	12.5583	18.5732	0.56458	2.34034	0.001	0.00583221
MGG_02980	4.96701	7.34531	0.56445	2.35479	0.00065	0.00401553
MGG_01754	10.9597	16.2027	0.56403	2.5343	0.0005	0.00321661
MGG_14085	5.86969	8.67639	0.56381	1.97628	0.0054	0.023071
MGG_16856	1034.39	1529	0.56381	1.61999	0.0229	0.0720723
MGG_02938	44.8322	66.1966	0.56222	2.18018	0.00265	0.0129551
MGG_02308	7.94698	11.7337	0.56218	2.04907	0.0056	0.0237543
MGG_05689	12.9786	19.14	0.56046	2.50015	0.0002	0.0014723
MGG_00053	8.49411	12.5261	0.5604	2.54431	0.00015	0.00114325
MGG_00733	6.10861	9.00618	0.56007	2.06155	0.0041	0.0184997
MGG_15388	45.9412	67.7043	0.55946	2.71512	0.0002	0.0014723
MGG_10840	15.3447	22.6066	0.559	2.63705	0.00015	0.00114325
MGG_08045	4.96031	7.30669	0.55879	2.23617	0.00205	0.0104471
MGG_01033	6.13386	9.02829	0.55766	2.20442	0.0019	0.00986275
MGG_08053	12.9201	18.9977	0.55621	2.43949	0.0005	0.00321661
MGG_00852	20.0349	29.4547	0.55598	2.66784	0.0002	0.0014723
MGG_12760	25.7158	37.7623	0.55429	2.66504	0.0001	0.00079941
MGG_13563	72.6019	106.585	0.55393	2.50551	0.0005	0.00321661
MGG_00818	19.292	28.2817	0.55187	2.54807	0.0004	0.00266171
MGG_00712	19.7662	28.9619	0.55112	2.30795	0.0016	0.00859706
MGG_07728	12.953	18.9567	0.54942	2.64518	0.0003	0.00207183
MGG_08592	11.8062	17.2756	0.54919	1.57667	0.02685	0.0814513
MGG_10116	4.04001	5.90788	0.54828	2.22593	0.00175	0.00923568
MGG_06021	3.91741	5.72765	0.54804	1.99548	0.0052	0.0223777
MGG_02969	23.6481	34.5633	0.54752	1.84659	0.01055	0.0394596
MGG_11577	40.5199	59.184	0.54658	2.59353	0.0002	0.0014723
MGG_12843	14.8056	21.6119	0.54568	2.35394	0.00095	0.00557831
MGG_04131	11.0696	16.1567	0.54553	2.42731	0.0007	0.00427983
MGG_16728	181.268	264.528	0.5453	2.66819	0.0002	0.0014723
MGG_04619	8.6227	12.5813	0.54507	2.08881	0.0044	0.0195101
MGG_09427	6.70501	9.77921	0.54448	2.19013	0.0027	0.0131521
MGG_15759	9.23721	13.4656	0.54375	2.20015	0.00275	0.0133069
MGG_06297	8.72365	12.7143	0.54345	2.56563	0.00025	0.00177564
MGG_06401	6.12574	8.92759	0.54339	2.22063	0.00195	0.0100345
MGG_04565	22.2722	32.4576	0.54331	2.52987	0.0004	0.00266171
MGG_11754	3.71995	5.41989	0.54298	2.22436	0.00185	0.00965071
MGG_01600	7.55654	11.0095	0.54295	2.25359	0.00145	0.00795321
MGG_14878	5.44665	7.92446	0.54094	1.90528	0.009	0.0347582
MGG_03646	18.9673	27.588	0.54053	2.56407	0.0004	0.00266171
MGG_09205	19.1756	27.8909	0.54052	2.64276	5e-05	0.000428591
MGG_04758	14.988	21.7841	0.53947	2.53686	0.0004	0.00266171
MGG_16274	25.6949	37.3446	0.53942	2.51595	0.00035	0.00237395
MGG_03520	33.7332	49.0067	0.53881	1.53063	0.03195	0.0932555
MGG_00918	6.96629	10.118	0.53846	2.44549	0.00075	0.00453296
MGG_00538	5.73962	8.31858	0.53538	2.28518	0.0014	0.0077326
MGG_04187	22.6473	32.8187	0.53518	2.30527	0.0011	0.0063107
MGG_04093	23.5735	34.1257	0.53369	2.5326	0.00045	0.00294689
MGG_11876	6.46165	9.35026	0.5331	2.29742	0.00075	0.00453296
MGG_11146	37.1322	53.7129	0.5326	1.73991	0.01405	0.0489429
MGG_10867	8.93921	12.9228	0.5317	2.30545	0.0012	0.00677383
MGG_11467	12.697	18.3506	0.53134	2.31237	0.00085	0.00506318
MGG_06615	12.3324	17.8093	0.53018	2.35108	0.0009	0.00532093
MGG_09922	48.6445	70.1976	0.52915	2.58747	0.00015	0.00114325
MGG_03604	85.5512	123.447	0.52903	2.47455	0.00085	0.00506318
MGG_12775	15.4642	22.3102	0.52877	2.35612	0.0007	0.00427983
MGG_06329	9.04345	13.0456	0.52862	2.15793	0.00265	0.0129551
MGG_06931	16.4811	23.7745	0.5286	2.45251	0.00065	0.00401553
MGG_04210	37.3377	53.7667	0.52608	2.5857	0.00045	0.00294689
MGG_12133	14.4185	20.7449	0.52484	2.19858	0.0021	0.0106675
MGG_02417	7.32903	10.5446	0.52481	2.35538	0.00115	0.00655003
MGG_07628	177.153	254.771	0.52421	2.45897	0.0005	0.00321661
MGG_07126	9.20773	13.2373	0.52369	2.41471	0.00055	0.0034886
MGG_07927	102.67	147.591	0.52359	2.59423	0.0002	0.0014723
MGG_03229	3.59709	5.17053	0.52348	2.23781	0.0014	0.0077326
MGG_05013	3.67827	5.28687	0.52339	1.79983	0.01205	0.0435756
MGG_01104	91.1825	131.041	0.52319	2.59536	0.00025	0.00177564
MGG_10103	51.1345	73.4664	0.52279	2.58036	0.0003	0.00207183
MGG_06911	49.1235	70.4404	0.51999	2.34559	0.00025	0.00177564
MGG_06497	6.06135	8.69006	0.51973	2.42083	0.0004	0.00266171
MGG_11486	6.0771	8.70304	0.51814	2.18087	0.00185	0.00965071
MGG_07282	4.39821	6.28918	0.51596	2.26053	0.00145	0.00795321
MGG_01745	31.7092	45.3384	0.51583	2.51519	0.0003	0.00207183
MGG_00458	19.0968	27.3033	0.51574	2.12444	0.00275	0.0133069
MGG_00517	17.2025	24.5574	0.51354	2.3462	0.001	0.00583221
MGG_04717	11.3675	16.2254	0.51334	2.40101	0.00075	0.00453296
MGG_17274	19.9245	28.4183	0.51228	2.10992	0.0024	0.0119047
MGG_13497	27.8883	39.7568	0.51154	2.50799	0.0003	0.00207183
MGG_06522	17.8397	25.43	0.51144	2.47566	0.0005	0.00321661
MGG_10183	32.6022	46.4659	0.5112	2.31449	0.00085	0.00506318
MGG_05171	15.9084	22.6589	0.51029	2.38721	0.00065	0.00401553
MGG_00546	1217.6	1734.07	0.51012	2.49652	0.00055	0.0034886
MGG_03973	7.28747	10.3763	0.5098	2.11051	0.00295	0.0141519
MGG_08795	82.2517	117.067	0.50922	2.51898	0.00035	0.00237395
MGG_01656	151.269	215.272	0.50904	2.5273	0.0003	0.00207183
MGG_07084	19.5129	27.7686	0.50903	2.29018	0.0016	0.00859706
MGG_05335	31.4113	44.696	0.50886	1.44626	0.04155	0.113622
MGG_02690	100.133	142.447	0.50851	2.42551	0.00055	0.0034886
MGG_06717	5.18647	7.37311	0.50752	1.83102	0.01065	0.039724
MGG_06242	11.9848	17.0174	0.5058	2.43377	0.0007	0.00427983
MGG_14244	6.99895	9.93536	0.50543	1.90379	0.00755	0.0301523
MGG_05341	5.9679	8.46094	0.50359	2.36769	0.00065	0.00401553
MGG_06700	5.16331	7.31406	0.50238	2.3201	0.0011	0.0063107
MGG_09846	13.3596	18.9158	0.50171	2.49072	0.0006	0.00376299
MGG_01896	25.3214	0.1807	-7.13062	-6.81054	0.00225	0.0112785
MGG_10466	266.134	2.42283	-6.77932	-14.2956	5e-05	0.000428591
MGG_08253	205.495	4.07943	-5.65459	-9.67151	5e-05	0.000428591
MGG_05232	87.28	1.86856	-5.54565	-10.4163	5e-05	0.000428591
MGG_03746	5.25663	0.11664	-5.494	-5.19547	0.02045	0.0658914
MGG_00070	17.5678	0.44094	-5.31621	-5.84152	0.00015	0.00114325
MGG_10445	203.196	5.22916	-5.28015	-15.3068	5e-05	0.000428591
MGG_17823	56.338	1.47081	-5.25943	-10.7558	5e-05	0.000428591
MGG_13654	1054.45	30.5354	-5.10986	-12.0428	5e-05	0.000428591
MGG_17828	10.1127	0.29523	-5.09819	-6.23103	5e-05	0.000428591
MGG_17620	6.76432	0.20522	-5.0427	-7.22008	5e-05	0.000428591
MGG_17553	12.5896	0.3992	-4.97898	-7.91833	5e-05	0.000428591
MGG_17847	18.5642	0.59922	-4.95329	-10.1814	5e-05	0.000428591
MGG_16063	9.46337	0.31495	-4.90916	-7.39271	5e-05	0.000428591
MGG_14892	496.723	16.8154	-4.88459	-13.8144	5e-05	0.000428591
MGG_03212	1294.93	44.1752	-4.87349	-14.2299	5e-05	0.000428591
MGG_05805	30.3612	1.03682	-4.87199	-7.50653	5e-05	0.000428591
MGG_14269	155.279	5.4891	-4.82215	-12.9039	5e-05	0.000428591
MGG_00940	12.8963	0.49668	-4.6985	-8.75464	5e-05	0.000428591
MGG_04973	67.0846	2.63723	-4.66889	-9.90977	5e-05	0.000428591
MGG_00071	23.261	1.01711	-4.51537	-7.3127	5e-05	0.000428591
MGG_10614	29.2688	1.30039	-4.49235	-7.57036	5e-05	0.000428591
MGG_17450	20.5353	0.91349	-4.49057	-7.70206	5e-05	0.000428591
MGG_10252	188.258	8.47571	-4.47323	-13.0271	5e-05	0.000428591
MGG_01085	1454.78	66.0413	-4.46129	-13.0933	5e-05	0.000428591
MGG_04733	33.3199	1.55839	-4.41826	-11.1583	5e-05	0.000428591
MGG_04251	20.33	0.96767	-4.39295	-9.6163	5e-05	0.000428591
MGG_07961	12.4628	0.6131	-4.34536	-3.13213	0.0381	0.106818
MGG_15993	3640.1	181.939	-4.32245	-3.61218	0.0077	0.0306611
MGG_07791	5080.62	254.741	-4.3179	-12.2968	5e-05	0.000428591
MGG_09246	41.0311	2.07828	-4.30326	-10.6183	5e-05	0.000428591
MGG_14057	27.1343	1.39319	-4.28365	-8.74754	5e-05	0.000428591
MGG_16400	13.986	0.71835	-4.28315	-8.2829	5e-05	0.000428591
MGG_14052	14.3437	0.74015	-4.27646	-5.47387	5e-05	0.000428591
MGG_17542	13.7895	0.71494	-4.2696	-7.30712	5e-05	0.000428591
MGG_16696	238.022	12.4411	-4.25791	-11.533	5e-05	0.000428591
MGG_09015	150.069	7.87233	-4.25269	-11.3963	5e-05	0.000428591
MGG_12316	334.194	17.8125	-4.22972	-12.1518	5e-05	0.000428591
MGG_08610	11.5247	0.64252	-4.16484	-4.82844	5e-05	0.000428591
MGG_13427	32.7217	1.83993	-4.15252	-9.07387	5e-05	0.000428591
MGG_01944	31.1611	1.77002	-4.13791	-6.47917	5e-05	0.000428591
MGG_10926	11.3706	0.6901	-4.04236	-4.55286	0.00015	0.00114325
MGG_06169	50.3855	3.19338	-3.97985	-9.98225	5e-05	0.000428591
MGG_09502	13.2823	0.84645	-3.97194	-8.21327	5e-05	0.000428591
MGG_02101	24.0499	1.54698	-3.9585	-7.19156	5e-05	0.000428591
MGG_15841	87.6833	5.83918	-3.90846	-4.63321	0.0001	0.00079941
MGG_04034	3090.69	210.719	-3.87454	-8.89462	5e-05	0.000428591
MGG_05824	7.58679	0.51999	-3.86693	-5.95066	5e-05	0.000428591
MGG_05344	6909.27	482.915	-3.83869	-11.0448	5e-05	0.000428591
MGG_16300	12.706	0.91011	-3.80333	-7.55641	5e-05	0.000428591
MGG_00329	40.1186	2.87587	-3.8022	-10.4471	5e-05	0.000428591
MGG_10499	6.82613	0.5061	-3.75357	-5.47693	5e-05	0.000428591
MGG_13463	550.357	42.0518	-3.71013	-10.4211	5e-05	0.000428591
MGG_06423	6.27537	0.50307	-3.64087	-3.31235	0.00315	0.0148856
MGG_12978	10.9448	0.90076	-3.60296	-7.10304	5e-05	0.000428591
MGG_05215	20.0542	1.66718	-3.58842	-8.2644	5e-05	0.000428591
MGG_17486	6.85577	0.58131	-3.55994	-7.11227	5e-05	0.000428591
MGG_17822	7.52639	0.65079	-3.53169	-5.77792	5e-05	0.000428591
MGG_03685	81.5994	7.0881	-3.52509	-6.65052	5e-05	0.000428591
MGG_09875	7.61523	0.66664	-3.51391	-4.70939	5e-05	0.000428591
MGG_10533	42.4365	3.718	-3.51271	-9.07424	5e-05	0.000428591
MGG_03871	20.5294	1.85099	-3.47132	-7.83148	5e-05	0.000428591
MGG_07626	10.8737	0.9905	-3.45654	-6.965	5e-05	0.000428591
MGG_17678	175.465	16.0462	-3.45088	-10.4036	5e-05	0.000428591
MGG_12210	7.06167	0.65148	-3.43822	-6.44766	5e-05	0.000428591
MGG_11870	36.8513	3.46792	-3.40957	-9.32881	5e-05	0.000428591
MGG_03348	6.77385	0.64581	-3.39079	-6.41593	5e-05	0.000428591
MGG_08521	16.7409	1.59862	-3.38848	-7.28675	5e-05	0.000428591
MGG_16022	227.932	21.7725	-3.38802	-2.94928	0.00755	0.0301523
MGG_05092	39.7671	3.87835	-3.35806	-8.43619	5e-05	0.000428591
MGG_10306	109.995	11.0005	-3.3218	-8.96833	5e-05	0.000428591
MGG_15898	83.3189	8.44335	-3.30276	-2.58265	0.0124	0.0445358
MGG_14302	110.284	11.2149	-3.29773	-10.0305	5e-05	0.000428591
MGG_13107	148.767	15.5165	-3.26118	-9.404	5e-05	0.000428591
MGG_13891	5.30804	0.56999	-3.21917	-7.31835	5e-05	0.000428591
MGG_06953	159.928	17.2556	-3.21229	-6.92094	5e-05	0.000428591
MGG_06062	38.2222	4.23273	-3.17475	-9.26728	5e-05	0.000428591
MGG_01986	30.4928	3.40398	-3.16317	-7.38375	5e-05	0.000428591
MGG_04522	23.3248	2.60684	-3.16149	-5.13232	5e-05	0.000428591
MGG_02805	3013.78	342.1	-3.13908	-4.09276	5e-05	0.000428591
MGG_02638	548.975	62.442	-3.13615	-8.77308	5e-05	0.000428591
MGG_17652	42.4162	4.86002	-3.12558	-8.33238	5e-05	0.000428591
MGG_08936	12.0798	1.39338	-3.11594	-7.34628	5e-05	0.000428591
MGG_06538	245.165	28.6679	-3.09624	-8.13881	5e-05	0.000428591
MGG_08024	33.0087	3.86834	-3.09306	-2.45851	0.01795	0.0595551
MGG_16375	527.673	62.5862	-3.07573	-9.10283	5e-05	0.000428591
MGG_04181	2337.14	280.702	-3.05763	-4.59132	5e-05	0.000428591
MGG_17705	10.2216	1.22907	-3.05598	-2.19156	0.02845	0.0851884
MGG_05819	36.1935	4.37221	-3.0493	-6.32562	5e-05	0.000428591
MGG_09110	54.7013	6.64631	-3.04095	-8.38997	5e-05	0.000428591
MGG_04173	6.29263	0.7682	-3.03411	-4.12953	5e-05	0.000428591
MGG_05821	83.8359	10.3067	-3.02399	-4.46603	5e-05	0.000428591
MGG_13106	9.21714	1.13722	-3.01881	-4.53844	5e-05	0.000428591
MGG_17812	52.7161	6.55216	-3.0082	-8.05926	5e-05	0.000428591
MGG_13622	550.936	68.7451	-3.00256	-8.7185	5e-05	0.000428591
MGG_14629	71.0863	8.8711	-3.00239	-2.28055	0.0322	0.0938985
MGG_09601	9.3878	1.18408	-2.98702	-6.65058	5e-05	0.000428591
MGG_10004	6.49621	0.81994	-2.98601	-3.95733	0.04495	0.120899
MGG_06887	8.81665	1.11883	-2.97824	-5.86137	5e-05	0.000428591
MGG_06782	7.88794	1.00201	-2.97675	-5.94727	5e-05	0.000428591
MGG_14061	19.0928	2.44114	-2.9674	-7.16706	5e-05	0.000428591
MGG_11496	7.04395	0.92597	-2.92735	-5.24757	5e-05	0.000428591
MGG_05456	261.519	34.4107	-2.92599	-8.28922	5e-05	0.000428591
MGG_08535	136.301	18.0035	-2.92045	-7.28567	5e-05	0.000428591
MGG_02104	21.2068	2.81226	-2.91473	-6.86174	5e-05	0.000428591
MGG_17677	651.296	86.911	-2.9057	-8.04454	5e-05	0.000428591
MGG_04569	369.486	49.7008	-2.89418	-8.67285	5e-05	0.000428591
MGG_00710	66.708	8.97749	-2.89348	-8.61986	5e-05	0.000428591
MGG_09026	34.5591	4.66361	-2.88955	-7.5989	5e-05	0.000428591
MGG_08932	17.8749	2.41866	-2.88566	-7.15988	5e-05	0.000428591
MGG_00052	167.626	23.135	-2.8571	-8.08194	5e-05	0.000428591
MGG_00669	7.34983	1.01796	-2.85203	-5.68664	5e-05	0.000428591
MGG_12247	379.755	52.9073	-2.84353	-8.45707	5e-05	0.000428591
MGG_10938	5.50347	0.77094	-2.83565	-5.09891	5e-05	0.000428591
MGG_10846	10.7094	1.50422	-2.83179	-3.38035	0.00035	0.00237395
MGG_03299	6.11237	0.86683	-2.81791	-5.51942	5e-05	0.000428591
MGG_16921	33.2245	4.71512	-2.81688	-3.9324	5e-05	0.000428591
MGG_03309	91.8026	13.0335	-2.81631	-8.15644	5e-05	0.000428591
MGG_10456	3266.24	465.341	-2.81127	-8.17246	5e-05	0.000428591
MGG_04962	56.4984	8.06335	-2.80876	-8.14529	5e-05	0.000428591
MGG_07697	659.359	94.5194	-2.80238	-8.499	5e-05	0.000428591
MGG_03817	7.35773	1.07764	-2.77139	-4.22898	5e-05	0.000428591
MGG_16403	230.258	33.7319	-2.77107	-8.33238	5e-05	0.000428591
MGG_09729	71.0457	10.4991	-2.75848	-5.48981	5e-05	0.000428591
MGG_04036	9.93341	1.48832	-2.7386	-4.73471	5e-05	0.000428591
MGG_17679	58.7217	8.85345	-2.72958	-7.86369	5e-05	0.000428591
MGG_10956	8.09129	1.22442	-2.72427	-4.87675	5e-05	0.000428591
MGG_09726	8.12705	1.23437	-2.71896	-4.81234	5e-05	0.000428591
MGG_09329	7.62029	1.17757	-2.69403	-4.58979	5e-05	0.000428591
MGG_05715	7.86768	1.21701	-2.6926	-6.61796	5e-05	0.000428591
MGG_04336	56.0764	8.71764	-2.68538	-7.61814	5e-05	0.000428591
MGG_16669	10.3859	1.62485	-2.67625	-6.53136	5e-05	0.000428591
MGG_04323	10.1649	1.5947	-2.67224	-4.21101	5e-05	0.000428591
MGG_07842	50.7209	7.98802	-2.66667	-7.69346	5e-05	0.000428591
MGG_08758	417.73	65.9858	-2.66234	-7.79123	5e-05	0.000428591
MGG_17776	6.93024	1.09766	-2.65847	-4.80749	5e-05	0.000428591
MGG_10525	11.3668	1.80755	-2.65272	-6.7801	5e-05	0.000428591
MGG_07306	15.4727	2.48424	-2.63885	-6.90956	5e-05	0.000428591
MGG_00715	1008.28	161.903	-2.63869	-3.46661	0.00025	0.00177564
MGG_02666	69.1446	11.1906	-2.62733	-4.86295	5e-05	0.000428591
MGG_09374	40.6636	6.58811	-2.6258	-5.15214	5e-05	0.000428591
MGG_06535	6.90386	1.12215	-2.62114	-4.78264	5e-05	0.000428591
MGG_13035	37.875	6.17741	-2.61617	-5.76337	5e-05	0.000428591
MGG_16027	15.1509	2.47336	-2.61486	-5.84863	5e-05	0.000428591
MGG_15970	17.7389	2.91555	-2.60508	-6.19361	5e-05	0.000428591
MGG_06766	476.53	78.4198	-2.60328	-7.43928	5e-05	0.000428591
MGG_17002	9.07466	1.49727	-2.59951	-4.60041	5e-05	0.000428591
MGG_02798	14.123	2.33401	-2.59716	-4.96247	5e-05	0.000428591
MGG_02275	76.1346	12.6241	-2.59237	-7.6245	5e-05	0.000428591
MGG_13765	24.4039	4.04987	-2.59116	-6.93619	5e-05	0.000428591
MGG_15950	8.23547	1.3711	-2.58652	-5.49011	5e-05	0.000428591
MGG_10969	110.079	18.388	-2.5817	-7.71424	5e-05	0.000428591
MGG_05437	130.524	21.8117	-2.58114	-1.95032	0.0306	0.090231
MGG_05961	15.4073	2.57936	-2.57853	-5.1163	5e-05	0.000428591
MGG_01990	218.571	36.6416	-2.57655	-7.37118	5e-05	0.000428591
MGG_17154	28.3141	4.7874	-2.56421	-5.60878	5e-05	0.000428591
MGG_07704	109.075	18.5621	-2.55489	-7.58417	5e-05	0.000428591
MGG_08309	8.66779	1.47771	-2.5523	-6.88997	5e-05	0.000428591
MGG_16668	394.331	67.9967	-2.53587	-5.57022	5e-05	0.000428591
MGG_16386	13.9999	2.42005	-2.53231	-2.98693	0.0012	0.00677383
MGG_12632	72.0952	12.5519	-2.522	-6.81922	5e-05	0.000428591
MGG_05683	38.1014	6.67277	-2.51349	-7.43901	5e-05	0.000428591
MGG_17842	47.5876	8.35409	-2.51003	-6.07054	5e-05	0.000428591
MGG_11311	14.6928	2.58838	-2.50499	-6.23619	5e-05	0.000428591
MGG_02072	46.0762	8.12391	-2.50378	-6.71108	5e-05	0.000428591
MGG_01851	49.2948	8.70328	-2.5018	-4.59458	5e-05	0.000428591
MGG_07153	5.07692	0.89827	-2.49873	-3.84641	5e-05	0.000428591
MGG_00050	6.12123	1.08442	-2.4969	-5.60319	5e-05	0.000428591
MGG_04144	33.6665	5.97636	-2.49397	-7.51153	5e-05	0.000428591
MGG_01086	429.906	76.4854	-2.49076	-7.45656	5e-05	0.000428591
MGG_10170	14.2068	2.53156	-2.48848	-4.69435	5e-05	0.000428591
MGG_01210	415.259	74.102	-2.48643	-7.47076	5e-05	0.000428591
MGG_15990	216.996	38.8569	-2.48143	-7.45907	5e-05	0.000428591
MGG_00099	66.8533	12.032	-2.47412	-7.23298	5e-05	0.000428591
MGG_18136	11.672	2.12466	-2.45775	-5.38317	5e-05	0.000428591
MGG_14303	68.051	12.392	-2.45721	-7.1475	5e-05	0.000428591
MGG_15277	66.3888	12.1666	-2.44801	-7.30532	5e-05	0.000428591
MGG_11606	15.8396	2.91561	-2.44167	-5.32048	5e-05	0.000428591
MGG_15146	7.2522	1.35012	-2.42533	-4.38015	5e-05	0.000428591
MGG_03811	5.07047	0.94636	-2.42166	-4.68802	5e-05	0.000428591
MGG_00194	53.4218	10.0258	-2.41371	-6.85434	5e-05	0.000428591
MGG_13025	29.0103	5.44904	-2.41249	-6.28308	5e-05	0.000428591
MGG_07660	36.5176	6.87883	-2.40836	-6.99939	5e-05	0.000428591
MGG_17276	289.075	54.4665	-2.408	-2.05547	0.0199	0.0644915
MGG_15983	6.98139	1.31765	-2.40555	-3.26395	0.00025	0.00177564
MGG_16720	134.806	25.5182	-2.40129	-6.82839	5e-05	0.000428591
MGG_17827	7.88059	1.50427	-2.38924	-4.87074	5e-05	0.000428591
MGG_16374	208.999	39.9118	-2.38861	-7.0913	5e-05	0.000428591
MGG_03329	6350.45	1224.24	-2.37497	-5.88568	5e-05	0.000428591
MGG_03711	5.42529	1.04596	-2.37487	-3.95797	5e-05	0.000428591
MGG_14348	67.7694	13.1464	-2.36597	-6.92361	5e-05	0.000428591
MGG_07515	11.4793	2.22684	-2.36596	-3.46112	0.0001	0.00079941
MGG_05080	8.00973	1.55802	-2.36204	-3.59979	5e-05	0.000428591
MGG_00677	45.9248	8.93599	-2.36157	-5.88502	5e-05	0.000428591
MGG_07482	12.0392	2.34365	-2.36091	-4.60208	5e-05	0.000428591
MGG_03602	5.06229	0.98699	-2.35868	-4.39971	5e-05	0.000428591
MGG_05913	12.0891	2.38552	-2.34133	-3.83754	5e-05	0.000428591
MGG_06769	63.5455	12.5636	-2.33854	-1.98943	0.0223	0.0706055
MGG_00633	60.409	11.95	-2.33775	-6.92548	5e-05	0.000428591
MGG_10913	7.95661	1.57466	-2.33711	-4.07276	5e-05	0.000428591
MGG_00726	118.18	23.5128	-2.32947	-6.64013	5e-05	0.000428591
MGG_17959	14.6845	2.93133	-2.32467	-5.1519	5e-05	0.000428591
MGG_12175	48.3552	9.69724	-2.31802	-6.51431	5e-05	0.000428591
MGG_05952	56.816	11.433	-2.31309	-6.65959	5e-05	0.000428591
MGG_02000	117.149	23.5843	-2.31245	-6.89393	5e-05	0.000428591
MGG_08726	339.496	68.8596	-2.30166	-6.57815	5e-05	0.000428591
MGG_01191	6.61875	1.34485	-2.29911	-4.5253	5e-05	0.000428591
MGG_06578	5.55317	1.13517	-2.2904	-4.02772	5e-05	0.000428591
MGG_10532	11.943	2.44799	-2.2865	-4.02329	5e-05	0.000428591
MGG_07949	71.747	14.8337	-2.27404	-6.26323	5e-05	0.000428591
MGG_07177	418.319	86.7176	-2.27021	-2.93865	0.00075	0.00453296
MGG_15700	207.786	43.5182	-2.25541	-6.62455	5e-05	0.000428591
MGG_03328	41.3349	8.69126	-2.24972	-6.08602	5e-05	0.000428591
MGG_08258	458.117	96.4935	-2.24721	-6.25143	5e-05	0.000428591
MGG_00143	14.6951	3.10306	-2.24357	-5.10415	5e-05	0.000428591
MGG_03629	6.62059	1.40086	-2.24065	-5.53132	5e-05	0.000428591
MGG_07594	187.83	39.8381	-2.23721	-6.51818	5e-05	0.000428591
MGG_09216	11.8514	2.51664	-2.23549	-2.69189	0.0017	0.00902703
MGG_02329	7.83382	1.66909	-2.23065	-4.70889	5e-05	0.000428591
MGG_02157	17.0168	3.65138	-2.22045	-5.18203	5e-05	0.000428591
MGG_14154	120.679	25.9423	-2.2178	-3.69672	5e-05	0.000428591
MGG_08976	8.52161	1.84922	-2.20421	-3.42274	5e-05	0.000428591
MGG_01539	1975.16	429.297	-2.20192	-3.73335	5e-05	0.000428591
MGG_12749	291.723	63.4782	-2.20027	-6.44606	5e-05	0.000428591
MGG_09806	15.7999	3.4829	-2.18155	-5.45431	5e-05	0.000428591
MGG_09527	471.234	103.94	-2.18069	-6.31103	5e-05	0.000428591
MGG_08824	14.2463	3.1518	-2.17634	-3.65685	5e-05	0.000428591
MGG_17777	120.309	26.6914	-2.1723	-5.52744	5e-05	0.000428591
MGG_16721	259.543	57.6426	-2.17077	-6.23325	5e-05	0.000428591
MGG_02328	6.70727	1.49081	-2.16963	-4.5448	5e-05	0.000428591
MGG_17111	15.5113	3.45222	-2.16772	-4.47391	5e-05	0.000428591
MGG_08589	15.266	3.41412	-2.16074	-4.88968	5e-05	0.000428591
MGG_02244	12.1525	2.72489	-2.15698	-4.52183	5e-05	0.000428591
MGG_02095	13.5644	3.04323	-2.15615	-4.57057	5e-05	0.000428591
MGG_00287	25.4461	5.73222	-2.15028	-3.89262	5e-05	0.000428591
MGG_12936	165.695	37.3261	-2.15027	-6.36066	5e-05	0.000428591
MGG_06289	1523.73	343.311	-2.15002	-5.65014	5e-05	0.000428591
MGG_04640	7.66709	1.72989	-2.148	-5.1966	5e-05	0.000428591
MGG_06991	35.8575	8.11798	-2.14308	-5.52269	5e-05	0.000428591
MGG_04556	50.5765	11.5131	-2.13519	-5.80506	5e-05	0.000428591
MGG_07593	31.756	7.23599	-2.13377	-5.77499	5e-05	0.000428591
MGG_04847	6.81627	1.55651	-2.13067	-4.19147	5e-05	0.000428591
MGG_13269	10.2839	2.36103	-2.1229	-4.47442	5e-05	0.000428591
MGG_07901	15.521	3.5743	-2.11849	-3.803	5e-05	0.000428591
MGG_15061	5.82111	1.34191	-2.11701	-3.27271	0.0001	0.00079941
MGG_05968	42.8901	9.90349	-2.11464	-3.5648	0.0001	0.00079941
MGG_10292	38.7911	9.01377	-2.10552	-3.84962	5e-05	0.000428591
MGG_17634	8.20333	1.90907	-2.10334	-5.19313	5e-05	0.000428591
MGG_01861	7.72852	1.80018	-2.10205	-2.54013	0.0023	0.0114988
MGG_04212	123.49	28.7873	-2.10089	-6.20855	5e-05	0.000428591
MGG_09784	6.92885	1.61575	-2.10041	-5.58846	5e-05	0.000428591
MGG_12864	16.4693	3.85977	-2.09319	-4.2385	5e-05	0.000428591
MGG_00800	44.0001	10.3562	-2.08701	-5.76671	5e-05	0.000428591
MGG_09738	18.5488	4.36786	-2.08633	-5.5178	5e-05	0.000428591
MGG_07144	496.955	117.292	-2.08301	-2.00225	0.0185	0.0611022
MGG_10613	11.0608	2.61242	-2.082	-4.13682	5e-05	0.000428591
MGG_17606	6.09479	1.44211	-2.0794	-3.04196	0.0003	0.00207183
MGG_07367	44.2433	10.4794	-2.0779	-5.19024	5e-05	0.000428591
MGG_07457	31.0733	7.37036	-2.07587	-5.27491	5e-05	0.000428591
MGG_17813	11.1064	2.64753	-2.06867	-4.96191	5e-05	0.000428591
MGG_01945	5.10037	1.21682	-2.06749	-2.17298	0.00955	0.0365846
MGG_13619	9.41895	2.24739	-2.06732	-4.04802	5e-05	0.000428591
MGG_07134	9.25151	2.21055	-2.06528	-3.62696	5e-05	0.000428591
MGG_07832	779.488	186.925	-2.06007	-5.88828	5e-05	0.000428591
MGG_09839	23.8143	5.72646	-2.05611	-4.78972	5e-05	0.000428591
MGG_02043	5.82623	1.40635	-2.05061	-3.32419	0.00015	0.00114325
MGG_12468	271.206	65.4686	-2.05051	-6.04539	5e-05	0.000428591
MGG_05766	58.5229	14.1678	-2.04639	-5.48751	5e-05	0.000428591
MGG_16395	62.4219	15.1273	-2.0449	-5.8878	5e-05	0.000428591
MGG_11927	25.3019	6.13466	-2.04419	-4.80605	5e-05	0.000428591
MGG_13326	137.969	33.6109	-2.03734	-5.96375	5e-05	0.000428591
MGG_03354	880.463	214.591	-2.03667	-5.97066	5e-05	0.000428591
MGG_05139	44.0442	10.7756	-2.03118	-5.70454	5e-05	0.000428591
MGG_10024	17.3319	4.24548	-2.02943	-3.47493	5e-05	0.000428591
MGG_06430	6.38115	1.56958	-2.02344	-4.29584	5e-05	0.000428591
MGG_00700	57.2077	14.0856	-2.02199	-5.90435	5e-05	0.000428591
MGG_04764	44.8038	11.0437	-2.0204	-5.60483	5e-05	0.000428591
MGG_07278	18.2588	4.5024	-2.01983	-5.03889	5e-05	0.000428591
MGG_10408	183.016	45.1605	-2.01884	-5.91595	5e-05	0.000428591
MGG_13669	40.1524	10.0205	-2.00253	-5.61472	5e-05	0.000428591
MGG_02694	15.812	3.95686	-1.99859	-5.2593	5e-05	0.000428591
MGG_07676	9.74571	2.44838	-1.99294	-3.27618	5e-05	0.000428591
MGG_17502	16.7343	4.20798	-1.99161	-3.42945	5e-05	0.000428591
MGG_10931	8.75535	2.20694	-1.98812	-3.42728	5e-05	0.000428591
MGG_04343	33.1243	8.36576	-1.98532	-5.09605	5e-05	0.000428591
MGG_01469	105.706	26.8399	-1.97761	-5.77834	5e-05	0.000428591
MGG_01593	8.42372	2.13937	-1.97727	-4.28399	5e-05	0.000428591
MGG_09119	33.1105	8.45428	-1.96953	-5.58288	5e-05	0.000428591
MGG_15416	28.2898	7.23093	-1.96803	-4.17568	5e-05	0.000428591
MGG_03115	39.8625	10.1945	-1.96724	-5.44534	5e-05	0.000428591
MGG_12817	7.84442	2.01338	-1.96205	-4.37298	5e-05	0.000428591
MGG_05331	63.3731	16.296	-1.95935	-5.11477	5e-05	0.000428591
MGG_13239	7.02462	1.80979	-1.9566	-4.99982	5e-05	0.000428591
MGG_08725	567.548	146.419	-1.95464	-5.53686	5e-05	0.000428591
MGG_03301	70.0813	18.1011	-1.95295	-5.21018	5e-05	0.000428591
MGG_06618	15.796	4.08857	-1.94989	-4.42864	5e-05	0.000428591
MGG_00395	17.5014	4.53185	-1.9493	-4.57189	5e-05	0.000428591
MGG_08016	6.53825	1.70371	-1.94022	-4.13078	5e-05	0.000428591
MGG_13773	37.8685	9.86999	-1.93988	-5.40134	5e-05	0.000428591
MGG_10955	13.467	3.51496	-1.93785	-5.37453	5e-05	0.000428591
MGG_04895	10.3944	2.71492	-1.93682	-4.42626	5e-05	0.000428591
MGG_03336	13.6411	3.57719	-1.93106	-2.18928	0.0086	0.0334585
MGG_00631	9.31693	2.44894	-1.9277	-4.56878	5e-05	0.000428591
MGG_07603	51.9523	13.6575	-1.92749	-5.17142	5e-05	0.000428591
MGG_05806	21.1281	5.55578	-1.9271	-5.1386	5e-05	0.000428591
MGG_05317	91.6038	24.098	-1.92649	-5.40405	5e-05	0.000428591
MGG_15037	38.785	10.2606	-1.91838	-5.34638	5e-05	0.000428591
MGG_07599	10.2193	2.70709	-1.91648	-2.04675	0.0105	0.0392881
MGG_01364	111.349	29.5722	-1.91278	-5.45223	5e-05	0.000428591
MGG_04736	390.655	103.797	-1.91213	-5.60304	5e-05	0.000428591
MGG_14693	14.8676	3.95273	-1.91125	-4.11121	5e-05	0.000428591
MGG_04672	1353.82	361.638	-1.90442	-4.76077	5e-05	0.000428591
MGG_04085	80.2152	21.4441	-1.90329	-5.47645	5e-05	0.000428591
MGG_07112	28.4678	7.61688	-1.90206	-3.429	5e-05	0.000428591
MGG_02774	1598	427.774	-1.90135	-5.29545	5e-05	0.000428591
MGG_06459	1436.24	385.21	-1.89858	-3.99005	5e-05	0.000428591
MGG_08764	5.79818	1.55724	-1.89661	-2.52558	0.00205	0.0104471
MGG_04155	40.0777	10.7671	-1.89617	-5.05443	5e-05	0.000428591
MGG_14860	5.4681	1.47017	-1.89506	-2.85698	0.00085	0.00506318
MGG_11335	63.999	17.2798	-1.88896	-5.45032	5e-05	0.000428591
MGG_04850	10.0635	2.72209	-1.88635	-4.49944	5e-05	0.000428591
MGG_12750	16.674	4.51211	-1.88573	-5.34592	5e-05	0.000428591
MGG_07187	72.3207	19.5723	-1.8856	-5.33457	5e-05	0.000428591
MGG_02217	68.1618	18.5137	-1.88037	-5.38384	5e-05	0.000428591
MGG_06403	65.9607	17.9244	-1.87968	-5.33675	5e-05	0.000428591
MGG_09167	20.2656	5.51132	-1.87856	-4.79411	5e-05	0.000428591
MGG_11786	26.3145	7.17931	-1.87394	-5.0993	5e-05	0.000428591
MGG_05719	9177.36	2509.13	-1.87089	-3.91246	5e-05	0.000428591
MGG_10970	33.6327	9.21265	-1.86818	-4.44165	5e-05	0.000428591
MGG_07633	5.3035	1.45449	-1.86643	-2.04819	0.01225	0.0441307
MGG_01991	22.1977	6.08886	-1.86617	-4.92681	5e-05	0.000428591
MGG_03331	12.9787	3.56517	-1.8641	-3.37174	0.0001	0.00079941
MGG_13615	6.37922	1.75449	-1.86233	-3.48343	0.0003	0.00207183
MGG_09118	9.41534	2.58975	-1.8622	-4.66729	5e-05	0.000428591
MGG_09173	15.9515	4.39609	-1.8594	-4.26279	5e-05	0.000428591
MGG_08748	6.2246	1.71949	-1.856	-4.13823	5e-05	0.000428591
MGG_03464	373.106	103.917	-1.84415	-5.36153	5e-05	0.000428591
MGG_01133	52.8533	14.7253	-1.8437	-5.10453	5e-05	0.000428591
MGG_03601	25.1724	7.03643	-1.83893	-5.17599	5e-05	0.000428591
MGG_08455	5.63957	1.57735	-1.83808	-3.35844	5e-05	0.000428591
MGG_09932	65.8038	18.4115	-1.83756	-5.35493	5e-05	0.000428591
MGG_00696	5.08172	1.42249	-1.8369	-3.39982	5e-05	0.000428591
MGG_08912	18.9455	5.3045	-1.83657	-4.58059	5e-05	0.000428591
MGG_17884	17.3572	4.86238	-1.8358	-4.26499	5e-05	0.000428591
MGG_16924	11.1003	3.10997	-1.83563	-3.86854	5e-05	0.000428591
MGG_00427	16.5815	4.64667	-1.83531	-4.98408	5e-05	0.000428591
MGG_07595	57.8587	16.241	-1.83289	-5.12192	5e-05	0.000428591
MGG_01935	61.9864	17.4008	-1.8328	-5.06484	5e-05	0.000428591
MGG_14718	16.9503	4.76385	-1.83111	-2.34661	0.0039	0.0177748
MGG_07975	1966.33	554.357	-1.82662	-5.07559	5e-05	0.000428591
MGG_13426	93.3481	26.3582	-1.82437	-5.21255	5e-05	0.000428591
MGG_05059	67.6097	19.0992	-1.82372	-4.25231	5e-05	0.000428591
MGG_01569	32.1759	9.10482	-1.82128	-3.93636	5e-05	0.000428591
MGG_01909	65.8998	18.6492	-1.82116	-3.99272	5e-05	0.000428591
MGG_07211	5.61241	1.5902	-1.81941	-3.60428	5e-05	0.000428591
MGG_14873	5.79956	1.64456	-1.81824	-4.41288	5e-05	0.000428591
MGG_08279	14.8991	4.22985	-1.81655	-4.63647	5e-05	0.000428591
MGG_10669	7.80364	2.21881	-1.81436	-4.13901	5e-05	0.000428591
MGG_01786	31.2642	8.91992	-1.80941	-3.65759	5e-05	0.000428591
MGG_03208	10.0289	2.86772	-1.80619	-3.96559	5e-05	0.000428591
MGG_03038	55.9891	16.0248	-1.80484	-5.13586	5e-05	0.000428591
MGG_14010	8.14792	2.33461	-1.80325	-3.84191	5e-05	0.000428591
MGG_06323	6.74763	1.93574	-1.8015	-3.4584	5e-05	0.000428591
MGG_11737	707.935	203.292	-1.80006	-5.14897	5e-05	0.000428591
MGG_01850	13.7167	3.95118	-1.79558	-3.85196	5e-05	0.000428591
MGG_16179	186.368	53.8097	-1.79222	-3.11455	5e-05	0.000428591
MGG_05881	147.253	42.5226	-1.792	-5.16524	5e-05	0.000428591
MGG_01940	108.711	31.4505	-1.78934	-5.18386	5e-05	0.000428591
MGG_10412	13.5143	3.91136	-1.78874	-4.41541	5e-05	0.000428591
MGG_04319	6.92325	2.00627	-1.78693	-2.16105	0.006	0.0251032
MGG_12009	6.79646	1.97089	-1.78594	-4.28067	5e-05	0.000428591
MGG_13815	1015.04	294.536	-1.78502	-5.16343	5e-05	0.000428591
MGG_00973	11.1252	3.23382	-1.78252	-4.0756	5e-05	0.000428591
MGG_00289	65.1776	18.9873	-1.77934	-5.1312	5e-05	0.000428591
MGG_05623	10.467	3.04943	-1.77924	-3.59883	5e-05	0.000428591
MGG_05531	63.3847	18.4853	-1.77776	-4.09717	5e-05	0.000428591
MGG_13518	13.1243	3.82793	-1.7776	-3.70497	5e-05	0.000428591
MGG_03098	152.558	44.5867	-1.77467	-5.10993	5e-05	0.000428591
MGG_08278	39.3835	11.511	-1.77458	-5.01209	5e-05	0.000428591
MGG_12307	310.127	90.6743	-1.77409	-3.45431	5e-05	0.000428591
MGG_05989	12.5917	3.68648	-1.77216	-4.58991	5e-05	0.000428591
MGG_00097	32.7858	9.60505	-1.77121	-4.46878	5e-05	0.000428591
MGG_06238	18.8787	5.53261	-1.77073	-3.23951	5e-05	0.000428591
MGG_04078	45.0319	13.2055	-1.76981	-4.96848	5e-05	0.000428591
MGG_06492	30.2661	8.88119	-1.76888	-5.02062	5e-05	0.000428591
MGG_16187	2258.44	664.443	-1.76511	-4.89837	5e-05	0.000428591
MGG_03133	6.2018	1.82771	-1.76265	-3.36837	5e-05	0.000428591
MGG_05158	37.0214	10.9209	-1.76127	-4.42371	5e-05	0.000428591
MGG_14715	702.742	207.381	-1.76071	-4.96367	5e-05	0.000428591
MGG_00433	34.5269	10.2001	-1.75914	-3.87614	5e-05	0.000428591
MGG_03463	22.6013	6.68626	-1.75713	-4.87669	5e-05	0.000428591
MGG_09351	7.11079	2.10905	-1.75342	-3.51712	5e-05	0.000428591
MGG_13026	40.7432	12.1137	-1.74992	-4.21028	5e-05	0.000428591
MGG_15606	42.537	12.6534	-1.74919	-4.8249	5e-05	0.000428591
MGG_16373	6.98874	2.07909	-1.74908	-4.02169	5e-05	0.000428591
MGG_10647	7.74762	2.30569	-1.74855	-3.03048	0.00015	0.00114325
MGG_00777	676.715	201.552	-1.7474	-4.95402	5e-05	0.000428591
MGG_04810	35.0017	10.4311	-1.74653	-2.30863	0.00385	0.0176146
MGG_14719	15.8296	4.72605	-1.74392	-4.17611	5e-05	0.000428591
MGG_15688	8.33227	2.48831	-1.74354	-4.1436	5e-05	0.000428591
MGG_07305	7.96943	2.38122	-1.74278	-2.95033	0.00015	0.00114325
MGG_00068	74.226	22.1887	-1.7421	-4.97574	5e-05	0.000428591
MGG_07681	6.89477	2.07272	-1.73398	-4.11001	5e-05	0.000428591
MGG_03050	7.59996	2.28489	-1.73387	-3.28706	0.0001	0.00079941
MGG_00428	6.94329	2.08753	-1.73382	-4.72323	5e-05	0.000428591
MGG_10941	30.5522	9.19274	-1.73271	-4.98465	5e-05	0.000428591
MGG_17264	10.3287	3.10959	-1.73186	-3.77161	5e-05	0.000428591
MGG_03066	20.4101	6.16653	-1.72675	-3.70103	5e-05	0.000428591
MGG_02001	55.6554	16.8393	-1.72469	-4.76105	5e-05	0.000428591
MGG_03812	16.7741	5.0769	-1.72422	-3.88793	5e-05	0.000428591
MGG_00634	46.4498	14.0621	-1.72386	-4.96283	5e-05	0.000428591
MGG_17688	15.3503	4.65268	-1.72213	-3.66858	5e-05	0.000428591
MGG_09953	14.4098	4.36789	-1.72204	-3.24478	5e-05	0.000428591
MGG_00592	1285.81	390.239	-1.72025	-4.35795	5e-05	0.000428591
MGG_08200	8.15675	2.47591	-1.72004	-4.20633	5e-05	0.000428591
MGG_16410	7.84854	2.38607	-1.71779	-3.74862	5e-05	0.000428591
MGG_07619	18.4208	5.60348	-1.71694	-4.16554	5e-05	0.000428591
MGG_16299	59.0789	17.9752	-1.71664	-4.91701	5e-05	0.000428591
MGG_07868	12.3827	3.77103	-1.7153	-3.74616	5e-05	0.000428591
MGG_00548	2792.93	851.699	-1.71336	-4.60297	5e-05	0.000428591
MGG_02253	7.18781	2.19251	-1.71297	-3.10019	0.00015	0.00114325
MGG_11906	6.37748	1.94627	-1.71227	-2.54853	0.0015	0.00816609
MGG_15479	40.3663	12.3402	-1.70979	-4.39774	5e-05	0.000428591
MGG_12715	7.70642	2.35599	-1.70973	-2.61171	0.00125	0.00702265
MGG_07606	50.7843	15.546	-1.70784	-4.83884	5e-05	0.000428591
MGG_08036	6.69728	2.05153	-1.70688	-3.98427	5e-05	0.000428591
MGG_09412	3706.74	1137.02	-1.70489	-3.83175	5e-05	0.000428591
MGG_08339	15.2302	4.68898	-1.69959	-3.9232	5e-05	0.000428591
MGG_09226	627.54	193.227	-1.69941	-4.45829	5e-05	0.000428591
MGG_08446	81.1935	25.0142	-1.69862	-4.88591	5e-05	0.000428591
MGG_16425	6.43849	1.99152	-1.69285	-3.64372	5e-05	0.000428591
MGG_06373	19.0583	5.8998	-1.69168	-4.14612	5e-05	0.000428591
MGG_06732	9.0343	2.79701	-1.69153	-3.44141	5e-05	0.000428591
MGG_16402	11.9417	3.70449	-1.68866	-3.2505	0.0001	0.00079941
MGG_05169	72.4511	22.4841	-1.6881	-4.8801	5e-05	0.000428591
MGG_10524	81.2734	25.3631	-1.68005	-2.60026	0.0013	0.00727341
MGG_04645	15.5631	4.86135	-1.6787	-1.87631	0.01625	0.0550111
MGG_04241	119.953	37.5208	-1.67671	-4.81655	5e-05	0.000428591
MGG_09749	7.06028	2.20849	-1.67667	-3.51414	5e-05	0.000428591
MGG_09821	7.90163	2.47775	-1.67312	-3.70974	5e-05	0.000428591
MGG_15960	490.378	154.505	-1.66624	-1.57285	0.036	0.102338
MGG_11336	110.863	34.9533	-1.66528	-4.55179	5e-05	0.000428591
MGG_07605	5.71636	1.80656	-1.66185	-1.91499	0.0134	0.0470761
MGG_01703	13.9517	4.41127	-1.66117	-4.05811	5e-05	0.000428591
MGG_03245	8.60388	2.72203	-1.6603	-3.45605	5e-05	0.000428591
MGG_03880	67.8168	21.4968	-1.65752	-4.44102	5e-05	0.000428591
MGG_01229	54.1595	17.1883	-1.65579	-4.30115	5e-05	0.000428591
MGG_10973	7.26583	2.31618	-1.64938	-2.3366	0.00255	0.0125503
MGG_06865	9.52615	3.03728	-1.64911	-1.87279	0.0148	0.0511052
MGG_03823	33.6665	10.7522	-1.64668	-4.33746	5e-05	0.000428591
MGG_03207	10.9195	3.49348	-1.64417	-3.96148	5e-05	0.000428591
MGG_09963	8.27055	2.64747	-1.64337	-3.5444	5e-05	0.000428591
MGG_04091	22.3088	7.14336	-1.64294	-3.95716	5e-05	0.000428591
MGG_01454	22.8229	7.31186	-1.64217	-3.46787	5e-05	0.000428591
MGG_04927	54.0271	17.3308	-1.64034	-4.61646	5e-05	0.000428591
MGG_04358	5.48569	1.7627	-1.63789	-3.04809	0.00025	0.00177564
MGG_00650	126.62	40.7138	-1.63692	-4.17554	5e-05	0.000428591
MGG_09737	7.46032	2.40742	-1.63175	-3.64035	5e-05	0.000428591
MGG_09828	5.70238	1.84022	-1.63169	-3.54834	5e-05	0.000428591
MGG_07833	254.686	82.3699	-1.62853	-4.43213	5e-05	0.000428591
MGG_09460	6.43385	2.08413	-1.62624	-2.57168	0.001	0.00583221
MGG_05364	25.6312	8.30446	-1.62594	-4.07057	5e-05	0.000428591
MGG_01127	180.63	58.6722	-1.62229	-4.44672	5e-05	0.000428591
MGG_16455	6.3416	2.06097	-1.62152	-3.64205	5e-05	0.000428591
MGG_07684	24.0189	7.83619	-1.61595	-3.73589	5e-05	0.000428591
MGG_09951	5.86466	1.91379	-1.61561	-2.72699	0.00065	0.00401553
MGG_06850	5.14508	1.68635	-1.60929	-3.4832	5e-05	0.000428591
MGG_10860	5.86834	1.92469	-1.60833	-2.98919	0.00025	0.00177564
MGG_02610	5.87365	1.93223	-1.60399	-2.81247	0.0002	0.0014723
MGG_03625	8.67388	2.86323	-1.59903	-3.90901	5e-05	0.000428591
MGG_05176	57.8252	19.1125	-1.59718	-4.50814	5e-05	0.000428591
MGG_14157	126.284	41.7733	-1.59602	-4.55985	5e-05	0.000428591
MGG_00225	7.14107	2.36286	-1.59561	-1.92429	0.0103	0.0386923
MGG_04437	249.608	82.9598	-1.58918	-4.27253	5e-05	0.000428591
MGG_09612	22.7355	7.55678	-1.5891	-4.16146	5e-05	0.000428591
MGG_02715	14.0848	4.68542	-1.58789	-2.09363	0.008	0.0316432
MGG_09910	5.2612	1.75184	-1.58652	-2.98418	0.0001	0.00079941
MGG_02283	482.302	160.614	-1.58634	-4.40652	5e-05	0.000428591
MGG_04974	133.513	44.5878	-1.58226	-2.57592	0.00085	0.00506318
MGG_00398	14.3293	4.8025	-1.57711	-4.06874	5e-05	0.000428591
MGG_07604	42.3096	14.1807	-1.57706	-4.08866	5e-05	0.000428591
MGG_08454	10.0454	3.36906	-1.57612	-2.69411	0.00075	0.00453296
MGG_12275	37.932	12.7465	-1.57331	-4.04328	5e-05	0.000428591
MGG_14853	56.3412	18.9364	-1.57303	-3.79194	5e-05	0.000428591
MGG_05140	18.5332	6.22938	-1.57295	-3.7238	5e-05	0.000428591
MGG_04099	68.3592	22.9852	-1.57243	-4.4492	5e-05	0.000428591
MGG_13438	126.6	42.587	-1.57179	-4.49692	5e-05	0.000428591
MGG_03404	280.633	94.4821	-1.57057	-4.34971	5e-05	0.000428591
MGG_09361	57.756	19.462	-1.56931	-4.00694	5e-05	0.000428591
MGG_06306	11.7765	3.96981	-1.56877	-3.66843	5e-05	0.000428591
MGG_10431	7.53976	2.54216	-1.56846	-3.75547	5e-05	0.000428591
MGG_08684	54.1808	18.3452	-1.56238	-3.13941	0.0003	0.00207183
MGG_11357	8.71241	2.95401	-1.5604	-3.93022	5e-05	0.000428591
MGG_15745	14.5042	4.91781	-1.56038	-3.87691	5e-05	0.000428591
MGG_01293	75.1563	25.5303	-1.55768	-3.84157	5e-05	0.000428591
MGG_07123	56.4121	19.1823	-1.55623	-4.441	5e-05	0.000428591
MGG_08681	193.178	65.725	-1.55542	-4.38055	5e-05	0.000428591
MGG_09007	78.6226	26.7536	-1.55521	-4.27722	5e-05	0.000428591
MGG_18114	5.64768	1.92197	-1.55507	-1.86474	0.0173	0.0578231
MGG_06587	6.23849	2.1232	-1.55496	-2.92185	0.00015	0.00114325
MGG_10098	8.94727	3.04753	-1.55381	-3.49776	5e-05	0.000428591
MGG_05175	40.8147	13.9036	-1.55363	-4.10601	5e-05	0.000428591
MGG_04917	9.497	3.24358	-1.54988	-4.04824	5e-05	0.000428591
MGG_08888	44.9942	15.3895	-1.54779	-4.03827	5e-05	0.000428591
MGG_01447	18.1481	6.21274	-1.54652	-3.99374	5e-05	0.000428591
MGG_02225	15.6588	5.36892	-1.54427	-3.23452	5e-05	0.000428591
MGG_05880	405.689	139.106	-1.54419	-4.2886	5e-05	0.000428591
MGG_01537	76.2592	26.1913	-1.54182	-4.16529	5e-05	0.000428591
MGG_06195	12.5983	4.33534	-1.53901	-3.71534	5e-05	0.000428591
MGG_08760	11.8248	4.07391	-1.53733	-3.6358	5e-05	0.000428591
MGG_04100	9.26004	3.19256	-1.5363	-4.13322	5e-05	0.000428591
MGG_10274	110.463	38.1566	-1.53356	-4.12698	5e-05	0.000428591
MGG_10330	5.10591	1.76814	-1.52994	-3.32863	5e-05	0.000428591
MGG_16815	164.022	56.8039	-1.52983	-4.17444	5e-05	0.000428591
MGG_01611	27.5423	9.54729	-1.52849	-3.30675	5e-05	0.000428591
MGG_01535	408.189	141.858	-1.52479	-4.25331	5e-05	0.000428591
MGG_09079	703.126	244.667	-1.52296	-4.23871	5e-05	0.000428591
MGG_01560	5.64379	1.96471	-1.52235	-2.46902	0.0014	0.0077326
MGG_09928	30.0148	10.4614	-1.5206	-3.99271	5e-05	0.000428591
MGG_17712	6.79282	2.36964	-1.51934	-1.69675	0.0243	0.0755019
MGG_08811	9.21186	3.21709	-1.51774	-2.93246	0.00015	0.00114325
MGG_10586	15.4576	5.40117	-1.51697	-2.9166	5e-05	0.000428591
MGG_05901	16.6772	5.83459	-1.51517	-3.39347	5e-05	0.000428591
MGG_09352	85.0393	29.8205	-1.51183	-4.223	5e-05	0.000428591
MGG_02169	14.4923	5.08889	-1.50986	-3.53428	5e-05	0.000428591
MGG_02695	79.5214	27.997	-1.50607	-4.23236	5e-05	0.000428591
MGG_17595	89.2108	31.4084	-1.50607	-4.24587	5e-05	0.000428591
MGG_06623	74.273	26.1515	-1.50594	-4.20929	5e-05	0.000428591
MGG_02637	9.84647	3.47444	-1.50283	-2.23117	0.00395	0.0179595
MGG_02096	8.04098	2.84085	-1.50105	-3.65655	5e-05	0.000428591
MGG_01410	158.622	56.0829	-1.49996	-4.23214	5e-05	0.000428591
MGG_15111	8.28634	2.92978	-1.49994	-2.70319	0.0004	0.00266171
MGG_06476	37.1013	13.1245	-1.49921	-4.17471	5e-05	0.000428591
MGG_02105	69.0051	24.4281	-1.49816	-4.01508	5e-05	0.000428591
MGG_00776	126.232	44.7156	-1.49723	-4.16551	5e-05	0.000428591
MGG_10153	30.7013	10.8786	-1.49681	-3.78481	5e-05	0.000428591
MGG_04655	21.2995	7.54914	-1.49644	-3.79702	5e-05	0.000428591
MGG_04367	33.9825	12.0733	-1.49297	-3.87962	5e-05	0.000428591
MGG_08055	346.367	123.175	-1.49159	-4.07945	5e-05	0.000428591
MGG_04329	51.6096	18.3706	-1.49024	-4.08344	5e-05	0.000428591
MGG_16301	47.2101	16.8531	-1.48608	-3.90191	5e-05	0.000428591
MGG_09457	263.357	94.183	-1.48348	-4.128	5e-05	0.000428591
MGG_04180	77.0185	27.5622	-1.48251	-3.7815	5e-05	0.000428591
MGG_09192	15.7969	5.65833	-1.48119	-4.02756	5e-05	0.000428591
MGG_05447	721.777	258.755	-1.47997	-3.94362	5e-05	0.000428591
MGG_04793	207.315	74.3693	-1.47905	-4.17976	5e-05	0.000428591
MGG_09566	12.8943	4.62839	-1.47815	-3.29254	5e-05	0.000428591
MGG_06011	351.895	126.371	-1.47748	-4.08047	5e-05	0.000428591
MGG_09503	27.2769	9.79596	-1.47742	-3.8344	5e-05	0.000428591
MGG_01503	5.10159	1.83411	-1.47587	-2.63634	0.00075	0.00453296
MGG_05959	22.298	8.02794	-1.47381	-3.89892	5e-05	0.000428591
MGG_05567	9.80607	3.542	-1.46911	-2.58043	0.00065	0.00401553
MGG_07141	16.4574	5.94666	-1.46858	-3.92358	5e-05	0.000428591
MGG_09072	8.19978	2.96595	-1.46709	-3.11697	0.0001	0.00079941
MGG_08656	18.772	6.79366	-1.46632	-3.73882	5e-05	0.000428591
MGG_13063	48.5198	17.573	-1.46521	-3.83138	5e-05	0.000428591
MGG_15991	34.081	12.3802	-1.46093	-4.08482	5e-05	0.000428591
MGG_18017	57.5972	20.9501	-1.45904	-3.89117	5e-05	0.000428591
MGG_10076	7.04353	2.56257	-1.45871	-2.80216	0.0002	0.0014723
MGG_06765	43.6049	15.8935	-1.45605	-4.01993	5e-05	0.000428591
MGG_03089	555.797	202.625	-1.45575	-4.01074	5e-05	0.000428591
MGG_07729	6.10809	2.23485	-1.45054	-3.00508	0.0001	0.00079941
MGG_04236	973.791	356.348	-1.45033	-4.01185	5e-05	0.000428591
MGG_03103	5.62803	2.06054	-1.44961	-2.98502	5e-05	0.000428591
MGG_05849	152.145	55.7052	-1.44956	-3.94517	5e-05	0.000428591
MGG_08831	527.093	193.176	-1.44814	-3.95788	5e-05	0.000428591
MGG_04110	175.737	64.4534	-1.44709	-4.04982	5e-05	0.000428591
MGG_02429	39.214	14.4025	-1.44505	-2.37479	0.002	0.0102252
MGG_17476	21.3121	7.82879	-1.44481	-3.1104	5e-05	0.000428591
MGG_08732	5.11496	1.87901	-1.44475	-3.21934	5e-05	0.000428591
MGG_00220	146.318	53.77	-1.44423	-4.05995	5e-05	0.000428591
MGG_06000	72.7333	26.7461	-1.44329	-3.1286	5e-05	0.000428591
MGG_01355	5.46987	2.01414	-1.44134	-2.27818	0.00325	0.015267
MGG_10189	35.7831	13.1769	-1.44127	-3.87616	5e-05	0.000428591
MGG_08651	5.4058	1.99127	-1.44082	-3.58218	5e-05	0.000428591
MGG_09667	6.33254	2.33386	-1.44007	-2.52203	0.00095	0.00557831
MGG_03585	26.3709	9.72022	-1.43989	-2.21289	0.00315	0.0148856
MGG_13262	8.19408	3.02871	-1.43588	-3.14609	5e-05	0.000428591
MGG_10636	29.277	10.8362	-1.43391	-3.47381	5e-05	0.000428591
MGG_07686	44.8573	16.6062	-1.43362	-3.49776	5e-05	0.000428591
MGG_04900	6.05781	2.2429	-1.43343	-3.12886	5e-05	0.000428591
MGG_03756	8.79899	3.26131	-1.43189	-1.908	0.0122	0.0440342
MGG_05811	53.332	19.8152	-1.42839	-3.97723	5e-05	0.000428591
MGG_10921	12.2669	4.56114	-1.4273	-2.72384	0.00025	0.00177564
MGG_11731	28.6534	10.6545	-1.42724	-3.42469	5e-05	0.000428591
MGG_03887	7.50091	2.79056	-1.42651	-3.04392	5e-05	0.000428591
MGG_14118	27.5725	10.2595	-1.42627	-3.88513	5e-05	0.000428591
MGG_02004	244.267	90.9919	-1.42465	-3.92045	5e-05	0.000428591
MGG_11784	9.04442	3.36933	-1.42457	-3.7079	5e-05	0.000428591
MGG_02893	27.4227	10.2324	-1.42223	-2.44843	0.0009	0.00532093
MGG_07636	11.4905	4.29503	-1.4197	-3.43892	5e-05	0.000428591
MGG_01369	8.69653	3.25582	-1.41742	-2.79411	0.00035	0.00237395
MGG_07045	16.6237	6.24426	-1.41264	-3.73706	5e-05	0.000428591
MGG_12551	7.1028	2.66857	-1.41232	-1.82024	0.01695	0.0568937
MGG_02787	6.72421	2.52918	-1.4107	-2.77373	5e-05	0.000428591
MGG_11724	20.8065	7.83439	-1.40914	-3.35728	5e-05	0.000428591
MGG_14967	23.4166	8.82963	-1.40711	-3.76468	5e-05	0.000428591
MGG_02006	8.23009	3.10592	-1.40589	-2.73126	0.00025	0.00177564
MGG_11764	134.731	50.9058	-1.40418	-3.91619	5e-05	0.000428591
MGG_10503	12.8319	4.8561	-1.40186	-3.0497	5e-05	0.000428591
MGG_04081	46.9166	17.759	-1.40155	-2.95142	5e-05	0.000428591
MGG_01134	252.477	96.165	-1.39257	-3.8276	5e-05	0.000428591
MGG_16316	8.95616	3.41399	-1.39142	-3.02165	5e-05	0.000428591
MGG_07685	45.919	17.519	-1.39017	-2.1332	0.0048	0.0209798
MGG_16195	415.237	158.694	-1.38769	-3.63984	5e-05	0.000428591
MGG_10360	7.00188	2.67639	-1.38745	-2.16663	0.00405	0.0183264
MGG_11657	15.1101	5.78906	-1.38411	-3.14374	5e-05	0.000428591
MGG_01776	7.43716	2.85077	-1.3834	-3.44043	5e-05	0.000428591
MGG_07151	10.6188	4.07543	-1.3816	-3.4805	5e-05	0.000428591
MGG_01638	31.874	12.2342	-1.38146	-3.82309	5e-05	0.000428591
MGG_01231	6.33335	2.43173	-1.38099	-2.56688	0.0009	0.00532093
MGG_02428	26.0825	10.0195	-1.38027	-3.72836	5e-05	0.000428591
MGG_05022	10.6456	4.10037	-1.37643	-2.7549	0.0003	0.00207183
MGG_03280	32.789	12.6358	-1.37569	-3.46682	5e-05	0.000428591
MGG_08899	5.20895	2.01133	-1.37284	-2.10034	0.00465	0.0204183
MGG_04844	9.18357	3.54795	-1.37207	-3.07454	5e-05	0.000428591
MGG_04120	6.35513	2.45542	-1.37195	-3.04742	5e-05	0.000428591
MGG_14814	14.7772	5.71014	-1.37177	-3.35888	5e-05	0.000428591
MGG_06888	69.2009	26.7478	-1.37137	-3.69546	5e-05	0.000428591
MGG_07616	10.6763	4.13088	-1.36989	-2.75669	0.00015	0.00114325
MGG_08061	6.72357	2.60159	-1.36983	-2.96201	5e-05	0.000428591
MGG_08305	13.1112	5.07747	-1.36862	-3.2009	5e-05	0.000428591
MGG_06617	6.58583	2.55075	-1.36844	-3.4997	5e-05	0.000428591
MGG_12424	6.03652	2.34046	-1.36692	-2.93664	0.0001	0.00079941
MGG_12506	5.2585	2.03912	-1.3667	-2.12572	0.00445	0.0197042
MGG_04248	43.9885	17.0593	-1.36657	-3.72338	5e-05	0.000428591
MGG_06214	28.379	11.0121	-1.36573	-3.35096	5e-05	0.000428591
MGG_01270	33.6794	13.076	-1.36495	-3.25072	5e-05	0.000428591
MGG_08830	317.817	123.607	-1.36244	-3.65159	5e-05	0.000428591
MGG_03070	53.8899	20.9601	-1.36237	-3.65263	5e-05	0.000428591
MGG_02062	14.8797	5.79706	-1.35995	-3.10304	5e-05	0.000428591
MGG_04688	33.401	13.0176	-1.35943	-3.37951	5e-05	0.000428591
MGG_13291	30.4802	11.8881	-1.35835	-3.65831	5e-05	0.000428591
MGG_00211	7.12325	2.78178	-1.35653	-2.99833	0.0001	0.00079941
MGG_10583	181.846	71.027	-1.35628	-3.76477	5e-05	0.000428591
MGG_17102	31.2451	12.2119	-1.35534	-3.64613	5e-05	0.000428591
MGG_11021	21.5065	8.41012	-1.35457	-3.49476	5e-05	0.000428591
MGG_09546	327.771	128.269	-1.35352	-2.8091	0.0002	0.0014723
MGG_04242	531.6	208.131	-1.35285	-3.58	5e-05	0.000428591
MGG_03539	13.4938	5.28334	-1.35277	-2.84567	0.00015	0.00114325
MGG_01516	44.1071	17.2922	-1.35089	-3.67452	5e-05	0.000428591
MGG_05111	43.4606	17.0392	-1.35085	-3.55626	5e-05	0.000428591
MGG_04334	35.29	13.8379	-1.35063	-3.51545	5e-05	0.000428591
MGG_15977	6.82974	2.67848	-1.35042	-2.73569	0.0002	0.0014723
MGG_00179	139.382	54.6884	-1.34974	-3.61303	5e-05	0.000428591
MGG_03096	17.1187	6.71987	-1.34907	-2.89807	0.0002	0.0014723
MGG_06088	9.10565	3.57539	-1.34866	-2.48653	0.0005	0.00321661
MGG_01412	5.17983	2.03402	-1.34857	-2.65161	0.0003	0.00207183
MGG_05812	25.8332	10.1452	-1.34843	-3.42563	5e-05	0.000428591
MGG_11148	77.6379	30.4938	-1.34825	-3.64171	5e-05	0.000428591
MGG_03914	5.41843	2.12864	-1.34794	-2.08217	0.0071	0.0287914
MGG_08750	7.28895	2.8641	-1.34763	-2.48346	0.00105	0.00607527
MGG_08311	25.2135	9.91997	-1.34579	-3.25363	5e-05	0.000428591
MGG_09292	8.01353	3.15452	-1.34502	-2.96315	5e-05	0.000428591
MGG_13801	47.3073	18.6248	-1.34484	-3.68675	5e-05	0.000428591
MGG_05132	33.9928	13.3883	-1.34426	-3.3984	5e-05	0.000428591
MGG_01594	55.8345	21.9925	-1.34415	-3.52998	5e-05	0.000428591
MGG_11554	8.90523	3.51015	-1.34312	-3.30107	5e-05	0.000428591
MGG_09418	8.24649	3.25672	-1.34036	-1.63636	0.02785	0.0836823
MGG_07188	7.33975	2.89967	-1.33984	-2.63216	0.0003	0.00207183
MGG_02226	6.04628	2.38914	-1.33956	-3.10624	5e-05	0.000428591
MGG_06264	12.9962	5.13572	-1.33945	-2.76121	0.0001	0.00079941
MGG_09211	47.9496	18.956	-1.33886	-3.64355	5e-05	0.000428591
MGG_06846	6.32868	2.50658	-1.33618	-1.82287	0.01475	0.0510068
MGG_03446	203.257	80.525	-1.3358	-3.66493	5e-05	0.000428591
MGG_06409	26.2553	10.4054	-1.33528	-2.90904	5e-05	0.000428591
MGG_17656	36.5446	14.4887	-1.33473	-2.94999	0.0001	0.00079941
MGG_16655	11.5822	4.59796	-1.33284	-2.22773	0.00215	0.0108691
MGG_02709	17.6212	7.01114	-1.32959	-2.00993	0.00755	0.0301523
MGG_00678	127.41	50.7342	-1.32845	-3.60905	5e-05	0.000428591
MGG_05291	9.96301	3.96855	-1.32797	-2.38676	0.002	0.0102252
MGG_03593	3283.41	1307.93	-1.32791	-2.74191	0.0002	0.0014723
MGG_05708	20.5834	8.24458	-1.31996	-2.61521	0.00055	0.0034886
MGG_00809	11.952	4.78912	-1.31942	-3.36755	5e-05	0.000428591
MGG_07766	18.5153	7.42083	-1.31907	-1.50774	0.0403	0.111424
MGG_05864	6.50456	2.6077	-1.31867	-3.14045	5e-05	0.000428591
MGG_08895	162.594	65.1955	-1.31843	-3.62451	5e-05	0.000428591
MGG_02158	24.0825	9.65751	-1.31826	-3.20709	5e-05	0.000428591
MGG_06285	32.4865	13.0313	-1.31786	-3.61839	5e-05	0.000428591
MGG_05357	8.02271	3.22087	-1.31664	-2.58315	0.0006	0.00376299
MGG_13552	28.5817	11.4943	-1.31417	-3.43815	5e-05	0.000428591
MGG_10932	5.98891	2.40897	-1.31388	-2.27143	0.00185	0.00965071
MGG_15429	20.7867	8.36919	-1.3125	-3.39625	5e-05	0.000428591
MGG_07195	73.7367	29.7174	-1.31107	-3.57647	5e-05	0.000428591
MGG_05933	32.8354	13.2451	-1.30979	-3.57997	5e-05	0.000428591
MGG_09383	9.89556	3.99491	-1.30862	-3.26664	5e-05	0.000428591
MGG_07118	5.67729	2.29441	-1.30708	-2.63027	0.0004	0.00266171
MGG_07631	70.9043	28.7128	-1.30418	-3.44415	5e-05	0.000428591
MGG_12918	23.7009	9.60464	-1.30314	-2.99676	0.0001	0.00079941
MGG_15241	12.2132	4.95667	-1.301	-2.84947	0.00015	0.00114325
MGG_07973	128.224	52.1181	-1.29881	-2.9743	5e-05	0.000428591
MGG_00391	24.9364	10.1471	-1.29719	-2.10676	0.0051	0.0220373
MGG_02400	100.185	40.8128	-1.29557	-3.48502	5e-05	0.000428591
MGG_14463	9.55469	3.89485	-1.29464	-1.87145	0.0127	0.0453046
MGG_18135	58.0491	23.6643	-1.29456	-3.49067	5e-05	0.000428591
MGG_17558	23.9537	9.7707	-1.29371	-2.92323	0.0001	0.00079941
MGG_17532	49.2594	20.0959	-1.2935	-3.11348	0.0001	0.00079941
MGG_06278	10.8102	4.41135	-1.2931	-2.49563	0.00095	0.00557831
MGG_13936	164.087	66.967	-1.29294	-3.51488	5e-05	0.000428591
MGG_00532	13.2757	5.42576	-1.29089	-3.05005	5e-05	0.000428591
MGG_08011	23.4303	9.58784	-1.2891	-3.10038	5e-05	0.000428591
MGG_03504	310.998	127.394	-1.28761	-3.52175	5e-05	0.000428591
MGG_00756	5.10581	2.09218	-1.28713	-2.4627	0.0013	0.00727341
MGG_02199	28.8298	11.8168	-1.28672	-1.63482	0.0248	0.0765541
MGG_05141	8.1659	3.34706	-1.28672	-2.25883	0.0018	0.00944701
MGG_08746	5.61892	2.30442	-1.28589	-2.80334	0.00015	0.00114325
MGG_07277	9.12717	3.74501	-1.2852	-2.98282	5e-05	0.000428591
MGG_15675	19.8052	8.13455	-1.28374	-3.04307	5e-05	0.000428591
MGG_13292	39.0482	16.0669	-1.28116	-3.44144	5e-05	0.000428591
MGG_05879	10.5528	4.35008	-1.27851	-2.23125	0.0027	0.0131521
MGG_03731	12.6839	5.24037	-1.27526	-2.6749	0.0002	0.0014723
MGG_10685	19.0235	7.87285	-1.27282	-2.73679	0.0001	0.00079941
MGG_15995	34.5095	14.2828	-1.27271	-3.24502	5e-05	0.000428591
MGG_12906	7.45027	3.08452	-1.27225	-2.59475	0.00065	0.00401553
MGG_04879	12.0122	4.97391	-1.27205	-2.72482	0.0001	0.00079941
MGG_09748	13.1005	5.4281	-1.2711	-2.60872	0.0004	0.00266171
MGG_11389	7.02475	2.91109	-1.27089	-2.52781	0.00065	0.00401553
MGG_15701	11.3077	4.68782	-1.27032	-3.11572	5e-05	0.000428591
MGG_06948	9.86338	4.08906	-1.27031	-1.81708	0.0128	0.0455415
MGG_05718	74.0063	30.6861	-1.27006	-3.39222	5e-05	0.000428591
MGG_03110	9.31758	3.86608	-1.26908	-2.40383	0.00135	0.00753095
MGG_01790	985.532	408.944	-1.269	-2.96737	0.0001	0.00079941
MGG_08577	80.1505	33.3121	-1.26667	-3.4262	5e-05	0.000428591
MGG_09404	10.4916	4.36112	-1.26646	-2.89972	5e-05	0.000428591
MGG_06411	53.8992	22.4131	-1.26592	-3.37679	5e-05	0.000428591
MGG_08722	9.63593	4.00717	-1.26584	-2.25006	0.00185	0.00965071
MGG_04465	709.948	295.79	-1.26314	-3.20072	5e-05	0.000428591
MGG_00198	1111.24	463.068	-1.26287	-2.92978	5e-05	0.000428591
MGG_08922	53.952	22.5068	-1.26132	-3.41551	5e-05	0.000428591
MGG_06095	253.594	105.941	-1.25926	-3.38952	5e-05	0.000428591
MGG_04109	11.0834	4.63862	-1.25663	-2.6047	0.0006	0.00376299
MGG_03715	12.311	5.15522	-1.25584	-2.12907	0.00355	0.0164242
MGG_11210	15.2801	6.39938	-1.25565	-3.23017	0.0001	0.00079941
MGG_07884	32.5787	13.6465	-1.2554	-2.29207	0.00115	0.00655003
MGG_09736	3297.42	1382.02	-1.25456	-2.96044	0.0001	0.00079941
MGG_16792	3881.2	1627.42	-1.25392	-3.3333	5e-05	0.000428591
MGG_11553	15.314	6.42731	-1.25256	-3.17596	5e-05	0.000428591
MGG_02654	16.09	6.75531	-1.25207	-3.09132	5e-05	0.000428591
MGG_08527	7.00581	2.94218	-1.25167	-2.29659	0.002	0.0102252
MGG_16056	14.7732	6.20977	-1.25037	-2.23591	0.0019	0.00986275
MGG_01041	35.8698	15.0828	-1.24987	-2.79567	0.00015	0.00114325
MGG_07307	23.5108	9.88595	-1.24987	-2.83504	0.00015	0.00114325
MGG_01872	56.0858	23.6158	-1.24788	-2.71945	0.00015	0.00114325
MGG_17961	17.5042	7.37645	-1.2467	-2.93082	5e-05	0.000428591
MGG_04845	49.1602	20.7312	-1.24569	-3.03039	5e-05	0.000428591
MGG_07257	8.4379	3.56383	-1.24346	-2.58241	0.0003	0.00207183
MGG_16704	8.92175	3.77003	-1.24275	-1.77551	0.0156	0.0533051
MGG_09002	10.8555	4.58975	-1.24194	-2.03595	0.0066	0.0271349
MGG_05058	2450.13	1036.39	-1.24129	-3.12834	5e-05	0.000428591
MGG_18117	36.6606	15.5388	-1.23836	-2.69696	0.0002	0.0014723
MGG_04009	11.8412	5.01995	-1.23807	-2.71365	0.00015	0.00114325
MGG_04340	779.971	330.858	-1.23721	-2.96952	5e-05	0.000428591
MGG_07170	33.6165	14.2723	-1.23595	-3.0962	5e-05	0.000428591
MGG_05186	15.4719	6.57568	-1.23444	-1.89995	0.01065	0.039724
MGG_01471	51.0211	21.6877	-1.23422	-2.97082	5e-05	0.000428591
MGG_16315	8.46019	3.5997	-1.23281	-2.42444	0.0014	0.0077326
MGG_02408	7.05506	3.00415	-1.2317	-2.91781	5e-05	0.000428591
MGG_09272	66.8375	28.4868	-1.23036	-3.32901	5e-05	0.000428591
MGG_04697	11.4926	4.9174	-1.22474	-2.61673	0.0002	0.0014723
MGG_05522	19.5497	8.36505	-1.2247	-2.52674	0.00035	0.00237395
MGG_07933	118.32	50.6779	-1.22327	-3.29225	5e-05	0.000428591
MGG_08201	168.048	72.1763	-1.21928	-2.84339	5e-05	0.000428591
MGG_09548	19.8781	8.54245	-1.21846	-2.42681	0.0011	0.0063107
MGG_01657	48.9704	21.0565	-1.21764	-3.23165	5e-05	0.000428591
MGG_03883	551.929	237.38	-1.21728	-2.90924	5e-05	0.000428591
MGG_08561	62.323	26.8072	-1.21714	-3.27543	5e-05	0.000428591
MGG_04804	19.7987	8.5261	-1.21545	-2.96722	5e-05	0.000428591
MGG_14638	27.0136	11.6442	-1.21407	-2.4308	0.00105	0.00607527
MGG_12321	11.389	4.91079	-1.21361	-3.0451	5e-05	0.000428591
MGG_00204	6.61379	2.85186	-1.21357	-2.48707	0.00075	0.00453296
MGG_00195	170.574	73.5562	-1.21348	-3.17697	5e-05	0.000428591
MGG_02597	15.6005	6.73119	-1.21266	-2.35667	0.00085	0.00506318
MGG_04779	13.7504	5.93341	-1.21254	-2.47388	0.00025	0.00177564
MGG_07831	14.5348	6.27743	-1.21127	-2.62744	0.0003	0.00207183
MGG_10634	9.04226	3.90668	-1.21074	-2.6528	0.0001	0.00079941
MGG_10570	167.066	72.1883	-1.21058	-3.23155	5e-05	0.000428591
MGG_17508	23.4734	10.1458	-1.21014	-2.70146	0.0001	0.00079941
MGG_04101	9.41914	4.07206	-1.20984	-2.58214	0.0004	0.00266171
MGG_06676	24.3091	10.5138	-1.20921	-2.33534	0.0014	0.0077326
MGG_10148	68.7854	29.7623	-1.20862	-3.06983	5e-05	0.000428591
MGG_04660	79.0002	34.2383	-1.20625	-3.19624	5e-05	0.000428591
MGG_07747	85.8072	37.2216	-1.20496	-2.60631	0.00055	0.0034886
MGG_17062	227.93	98.8736	-1.20493	-3.22882	5e-05	0.000428591
MGG_14711	9.45461	4.10328	-1.20424	-2.71188	0.00015	0.00114325
MGG_04999	9.2345	4.01582	-1.20134	-2.64313	0.00025	0.00177564
MGG_09979	7.42772	3.2358	-1.1988	-2.52431	0.00045	0.00294689
MGG_04108	8.98959	3.91716	-1.19845	-2.92169	5e-05	0.000428591
MGG_08591	33.7158	14.6964	-1.19796	-3.13095	5e-05	0.000428591
MGG_06559	684.758	298.525	-1.19774	-2.8171	0.0001	0.00079941
MGG_02203	9.07685	3.95721	-1.19771	-2.54297	0.0004	0.00266171
MGG_04362	160.403	69.9637	-1.19702	-3.06183	5e-05	0.000428591
MGG_01004	51.951	22.6932	-1.19489	-3.03882	5e-05	0.000428591
MGG_01148	6.54924	2.86105	-1.19478	-2.31671	0.0011	0.0063107
MGG_03360	75.5931	33.0455	-1.1938	-3.18108	5e-05	0.000428591
MGG_13236	727.272	318.315	-1.19204	-1.42201	0.0497	0.130493
MGG_07055	5.73295	2.51006	-1.19156	-2.15991	0.0023	0.0114988
MGG_01668	21.8269	9.55781	-1.19136	-3.021	5e-05	0.000428591
MGG_04206	48.5929	21.328	-1.188	-3.13183	5e-05	0.000428591
MGG_08710	7.23951	3.18014	-1.1868	-2.71846	5e-05	0.000428591
MGG_09641	539.614	237.164	-1.18604	-3.15057	5e-05	0.000428591
MGG_04014	21.2167	9.33435	-1.18458	-2.99789	5e-05	0.000428591
MGG_02889	22.7851	10.027	-1.1842	-2.19309	0.00335	0.0156361
MGG_00942	87.7367	38.6431	-1.18297	-3.1661	5e-05	0.000428591
MGG_10750	33.0738	14.5943	-1.18028	-3.07769	5e-05	0.000428591
MGG_09114	19.0401	8.40642	-1.17948	-2.5433	0.0006	0.00376299
MGG_00383	403.051	177.959	-1.17942	-3.05556	5e-05	0.000428591
MGG_07154	36.7038	16.2064	-1.17937	-2.55126	0.0005	0.00321661
MGG_05074	81.9666	36.1964	-1.17919	-3.16353	5e-05	0.000428591
MGG_08167	5.69207	2.51416	-1.17888	-2.31089	0.00185	0.00965071
MGG_08206	10.6069	4.68515	-1.17884	-2.39352	0.0011	0.0063107
MGG_10924	12.6385	5.58893	-1.17718	-2.6273	0.0003	0.00207183
MGG_03141	25.1693	11.1309	-1.17709	-2.66472	0.0003	0.00207183
MGG_07386	22.0463	9.74995	-1.17707	-3.03555	5e-05	0.000428591
MGG_07935	22.0609	9.76101	-1.17639	-2.79033	5e-05	0.000428591
MGG_00540	26.8706	11.9066	-1.17427	-2.86214	0.0001	0.00079941
MGG_02908	341.944	151.729	-1.17226	-3.13889	5e-05	0.000428591
MGG_15565	22.5812	10.0235	-1.17174	-2.79815	5e-05	0.000428591
MGG_08276	15.7624	7.00145	-1.17076	-2.57383	0.0002	0.0014723
MGG_11608	110.843	49.2441	-1.17049	-3.0879	5e-05	0.000428591
MGG_09501	13.5377	6.01459	-1.17044	-2.59974	0.0003	0.00207183
MGG_17733	61.5902	27.3737	-1.16991	-3.0647	5e-05	0.000428591
MGG_14575	8.62688	3.83864	-1.16824	-2.5262	0.00055	0.0034886
MGG_09817	20.8343	9.27183	-1.16803	-3.02154	5e-05	0.000428591
MGG_06642	160.729	71.5622	-1.16736	-3.07661	5e-05	0.000428591
MGG_01620	30.6213	13.6608	-1.16449	-2.92504	5e-05	0.000428591
MGG_09372	37.6508	16.8046	-1.16382	-2.9947	5e-05	0.000428591
MGG_07420	20.2622	9.05753	-1.1616	-2.81189	5e-05	0.000428591
MGG_14574	9.53191	4.26169	-1.16134	-2.66298	5e-05	0.000428591
MGG_05346	19.1392	8.55795	-1.16119	-2.67437	0.00015	0.00114325
MGG_06470	22.1142	9.89261	-1.16055	-3.02568	5e-05	0.000428591
MGG_03608	40.9142	18.3032	-1.16051	-2.81369	5e-05	0.000428591
MGG_05565	6.24535	2.7947	-1.16009	-1.72982	0.01555	0.0532301
MGG_04022	561.019	251.376	-1.1582	-2.93291	0.00015	0.00114325
MGG_07083	13.6907	6.14257	-1.15628	-2.95652	5e-05	0.000428591
MGG_06609	231.709	104.021	-1.15544	-2.98888	5e-05	0.000428591
MGG_16854	15.6648	7.04309	-1.15325	-2.83966	0.0001	0.00079941
MGG_07369	9.43827	4.24978	-1.15113	-2.38012	0.0013	0.00727341
MGG_11644	11.2349	5.05919	-1.15101	-2.03803	0.0066	0.0271349
MGG_00947	130.527	58.7821	-1.1509	-2.93475	5e-05	0.000428591
MGG_13947	5.32263	2.39863	-1.14993	-2.20629	0.002	0.0102252
MGG_16861	7.80976	3.5269	-1.14688	-2.0776	0.0049	0.0213187
MGG_16333	21.6209	9.77831	-1.14477	-2.85337	5e-05	0.000428591
MGG_09946	5.57604	2.52261	-1.14432	-2.16162	0.0034	0.0158305
MGG_17932	33.5106	15.1698	-1.14342	-3.01064	5e-05	0.000428591
MGG_14882	9.26153	4.1964	-1.1421	-2.37835	0.00055	0.0034886
MGG_07447	52.372	23.7365	-1.14169	-3.01407	5e-05	0.000428591
MGG_12523	360.763	163.589	-1.14098	-2.76647	5e-05	0.000428591
MGG_09414	28.8422	13.0791	-1.14092	-2.72502	0.0001	0.00079941
MGG_04514	7.20172	3.26588	-1.14087	-2.25238	0.00235	0.0116994
MGG_17829	32.1569	14.5842	-1.14072	-2.7955	0.0001	0.00079941
MGG_06684	22.0036	9.9813	-1.14044	-2.48072	0.00065	0.00401553
MGG_14657	12.6504	5.74596	-1.13856	-2.15507	0.00315	0.0148856
MGG_15331	22.3825	10.1707	-1.13795	-2.85897	5e-05	0.000428591
MGG_06402	5.98098	2.71845	-1.1376	-2.11686	0.00295	0.0141519
MGG_02862	7.53686	3.42617	-1.13737	-2.56005	0.0003	0.00207183
MGG_05309	13.3408	6.06904	-1.1363	-2.72009	0.0001	0.00079941
MGG_03682	10.4267	4.74612	-1.13546	-2.5814	0.0003	0.00207183
MGG_15250	11.729	5.34439	-1.13398	-2.30651	0.00195	0.0100345
MGG_13404	12.2519	5.58741	-1.13275	-2.47497	0.0004	0.00266171
MGG_08129	8.66576	3.9521	-1.13271	-2.42084	0.00075	0.00453296
MGG_07261	8.00242	3.65089	-1.13219	-2.24274	0.0019	0.00986275
MGG_07487	10.3022	4.70209	-1.13158	-2.9133	0.0002	0.0014723
MGG_02992	6.65618	3.03842	-1.13137	-2.41158	0.00095	0.00557831
MGG_04674	40.6127	18.5431	-1.13105	-2.99431	5e-05	0.000428591
MGG_03144	9.7355	4.44518	-1.13101	-2.86874	0.0002	0.0014723
MGG_01492	30.9097	14.1312	-1.12918	-2.75828	0.00015	0.00114325
MGG_10668	14.549	6.67079	-1.12499	-2.61076	0.00025	0.00177564
MGG_15060	6.65818	3.054	-1.12443	-2.28792	0.0016	0.00859706
MGG_11385	34.8506	16.0037	-1.12278	-2.73353	0.0001	0.00079941
MGG_17538	5.53317	2.54125	-1.12257	-1.52082	0.03655	0.103437
MGG_15138	11.4228	5.24711	-1.12232	-2.5061	0.00085	0.00506318
MGG_00802	10.6441	4.89007	-1.12213	-2.31013	0.00145	0.00795321
MGG_10581	63.3396	29.1191	-1.12114	-2.92828	5e-05	0.000428591
MGG_13442	5.90406	2.71444	-1.12105	-2.20086	0.002	0.0102252
MGG_15175	5.86933	2.69973	-1.12038	-2.06632	0.0041	0.0184997
MGG_06084	15.3891	7.08184	-1.11971	-2.68175	0.0002	0.0014723
MGG_01008	28.7489	13.2433	-1.11824	-2.88855	5e-05	0.000428591
MGG_10199	19.9491	9.19595	-1.11725	-2.87084	5e-05	0.000428591
MGG_14561	82.7706	38.1996	-1.11556	-2.87885	0.0001	0.00079941
MGG_08262	25.6253	11.8305	-1.11506	-2.8305	5e-05	0.000428591
MGG_04326	6.86237	3.17815	-1.11052	-2.50712	0.0005	0.00321661
MGG_00703	1009.23	468.186	-1.1081	-2.65238	0.0001	0.00079941
MGG_06319	10.5792	4.91049	-1.10729	-1.97816	0.00705	0.0286499
MGG_15583	6.9686	3.23458	-1.10729	-1.96942	0.00665	0.0272932
MGG_04933	22.235	10.3244	-1.10677	-2.74898	5e-05	0.000428591
MGG_14011	18.8846	8.79129	-1.10306	-2.76729	5e-05	0.000428591
MGG_13308	8.94691	4.16539	-1.10294	-2.3206	0.0014	0.0077326
MGG_05850	14.1404	6.58346	-1.10291	-1.86936	0.0096	0.0367168
MGG_03683	42.8704	19.9637	-1.1026	-2.61743	0.00025	0.00177564
MGG_14202	16.6786	7.76708	-1.10255	-2.57724	0.00025	0.00177564
MGG_01261	31.483	14.663	-1.10239	-2.84137	0.00015	0.00114325
MGG_03896	7.66358	3.5702	-1.10201	-2.06055	0.00455	0.0201094
MGG_13677	9.29345	4.33041	-1.10171	-2.28531	0.0013	0.00727341
MGG_08017	57.4876	26.7912	-1.10149	-2.89097	5e-05	0.000428591
MGG_03340	48.9518	22.8557	-1.09881	-1.77057	0.01195	0.0433627
MGG_08569	6.53954	3.05477	-1.09813	-2.05336	0.00425	0.0190048
MGG_12697	71.7727	33.5432	-1.09741	-2.87657	5e-05	0.000428591
MGG_05741	29.9686	14.0225	-1.09571	-2.32618	0.0012	0.00677383
MGG_07597	46.7491	21.9007	-1.09396	-2.78779	0.0001	0.00079941
MGG_07974	126.839	59.4478	-1.0933	-2.81041	0.0001	0.00079941
MGG_10684	5.90792	2.77134	-1.09207	-1.90139	0.0081	0.0319721
MGG_03205	53.4553	25.0777	-1.09193	-2.82647	5e-05	0.000428591
MGG_03494	62.1494	29.1582	-1.09184	-2.84594	0.0001	0.00079941
MGG_11575	11.6099	5.44733	-1.09173	-1.96024	0.0075	0.0300285
MGG_07074	11.9167	5.59399	-1.09104	-2.40724	0.00075	0.00453296
MGG_09728	14.4223	6.78166	-1.08859	-2.48761	0.0007	0.00427983
MGG_05047	9.46372	4.45007	-1.08858	-2.59812	0.0002	0.0014723
MGG_07722	73.5132	34.5821	-1.08798	-2.70438	0.0002	0.0014723
MGG_02569	11.8644	5.58629	-1.08668	-2.80557	0.00015	0.00114325
MGG_11783	7.0166	3.30882	-1.08446	-2.48929	0.00045	0.00294689
MGG_08971	89.0777	42.0072	-1.08443	-2.49253	0.0005	0.00321661
MGG_05599	11.6847	5.51659	-1.08277	-2.60043	0.00025	0.00177564
MGG_03393	7.11256	3.36109	-1.08144	-2.10102	0.0039	0.0177748
MGG_08202	18.6065	8.79577	-1.08092	-2.65035	0.0002	0.0014723
MGG_15036	144.458	68.3118	-1.08044	-2.7581	0.0001	0.00079941
MGG_02180	48.5923	22.9828	-1.08017	-1.5801	0.0284	0.0850655
MGG_02533	16.0244	7.58186	-1.07965	-2.81888	5e-05	0.000428591
MGG_16419	6.82114	3.22792	-1.07941	-2.385	0.0006	0.00376299
MGG_00705	6.8451	3.23931	-1.07939	-1.47906	0.038	0.106681
MGG_03868	13.6354	6.45997	-1.07776	-2.09605	0.00285	0.0137417
MGG_03293	8.90165	4.22536	-1.075	-1.84832	0.0097	0.0370247
MGG_17430	99.1189	47.1191	-1.07285	-2.69337	0.0003	0.00207183
MGG_06288	53.838	25.6094	-1.07195	-2.77209	5e-05	0.000428591
MGG_03451	5.92075	2.81928	-1.07045	-2.28528	0.00155	0.00839495
MGG_10659	6.14005	2.92692	-1.06887	-2.37495	0.00085	0.00506318
MGG_05252	23.9002	11.3946	-1.06867	-2.19577	0.00215	0.0108691
MGG_01383	32.9968	15.7383	-1.06805	-2.59908	0.00025	0.00177564
MGG_03109	19.6187	9.36366	-1.06708	-2.47541	0.0004	0.00266171
MGG_03007	34.2167	16.3368	-1.06658	-2.76304	5e-05	0.000428591
MGG_14874	77.0504	36.8224	-1.06522	-2.68191	0.0001	0.00079941
MGG_08772	16.6302	7.95696	-1.06352	-2.23689	0.0017	0.00902703
MGG_01768	8.96981	4.29851	-1.06124	-2.47082	0.0005	0.00321661
MGG_15173	5.6337	2.70027	-1.06098	-2.26938	0.00135	0.00753095
MGG_06165	29.0907	13.9625	-1.059	-2.45782	0.00065	0.00401553
MGG_01344	21.7777	10.4528	-1.05896	-2.25	0.00175	0.00923568
MGG_04687	421.808	202.633	-1.05772	-2.72631	0.00015	0.00114325
MGG_07803	88.2409	42.3909	-1.05769	-2.21305	0.0037	0.0170021
MGG_01300	72.3954	34.792	-1.05714	-2.73385	0.0001	0.00079941
MGG_08683	18.1252	8.74492	-1.05148	-2.42997	0.0005	0.00321661
MGG_06203	2027.76	978.541	-1.05118	-1.9747	0.00605	0.0252789
MGG_01084	2538.41	1227.07	-1.04871	-2.14366	0.00245	0.0121336
MGG_04975	8.14309	3.93845	-1.04795	-1.93425	0.00845	0.0329832
MGG_06544	6.63347	3.20896	-1.04766	-2.1137	0.00225	0.0112785
MGG_12890	42.949	20.7813	-1.04734	-2.71524	0.0001	0.00079941
MGG_05224	7.24415	3.50648	-1.04679	-2.37655	0.00065	0.00401553
MGG_10848	7.01998	3.39933	-1.04622	-2.21803	0.00175	0.00923568
MGG_03243	26.8208	12.9918	-1.04575	-2.60909	0.00015	0.00114325
MGG_00979	38.3095	18.5636	-1.04523	-2.67605	0.0001	0.00079941
MGG_14937	28.8575	13.9918	-1.04436	-2.61748	0.0002	0.0014723
MGG_10324	22.6698	10.9932	-1.04416	-2.41528	0.00065	0.00401553
MGG_13474	836.597	406.493	-1.0413	-2.58393	0.00035	0.00237395
MGG_02355	6.60425	3.20913	-1.04121	-1.51495	0.03725	0.104948
MGG_14297	61.9039	30.0832	-1.04107	-2.67173	0.00025	0.00177564
MGG_06638	313.563	152.411	-1.04079	-2.62278	0.0004	0.00266171
MGG_09955	182.665	88.7945	-1.04066	-2.08045	0.00415	0.0186544
MGG_08582	6.21507	3.02896	-1.03695	-2.23181	0.002	0.0102252
MGG_09842	653.477	318.481	-1.03693	-2.62043	0.00035	0.00237395
MGG_09537	105.889	51.6071	-1.03691	-2.57571	0.00025	0.00177564
MGG_17153	8098.67	3947.48	-1.03675	-1.58547	0.0291	0.0867242
MGG_02627	13.0561	6.3653	-1.03642	-2.46329	0.00035	0.00237395
MGG_13261	24.7148	12.0581	-1.03537	-2.30355	0.00145	0.00795321
MGG_05768	5.3273	2.60068	-1.03452	-2.24999	0.0021	0.0106675
MGG_03594	25.1981	12.3138	-1.03304	-2.0053	0.0053	0.0227256
MGG_09602	9.94877	4.86216	-1.03292	-2.33734	0.00055	0.0034886
MGG_09763	129.252	63.1964	-1.03227	-2.65406	0.00025	0.00177564
MGG_15817	18.6656	9.12712	-1.03215	-1.76071	0.01255	0.0448877
MGG_07707	8.09616	3.96067	-1.03149	-2.21967	0.002	0.0102252
MGG_10407	18.6171	9.11118	-1.03092	-2.3152	0.0012	0.00677383
MGG_02531	11.6624	5.71767	-1.02837	-2.45948	0.00075	0.00453296
MGG_00843	63.9765	31.369	-1.0282	-2.53885	0.00045	0.00294689
MGG_04760	21.9611	10.7733	-1.02749	-2.43335	0.0006	0.00376299
MGG_08268	5.04812	2.48019	-1.0253	-1.91387	0.0072	0.0291098
MGG_06723	21.5803	10.6032	-1.02522	-2.10269	0.0035	0.0162324
MGG_00058	7.00056	3.44243	-1.02404	-1.83266	0.00965	0.0368635
MGG_02254	64.3575	31.6488	-1.02396	-2.46955	0.00045	0.00294689
MGG_06250	68.2017	33.5467	-1.02364	-2.60009	0.00015	0.00114325
MGG_04156	527.966	259.946	-1.02223	-2.41723	0.0005	0.00321661
MGG_09732	5.54799	2.73476	-1.02055	-1.97045	0.0058	0.0244932
MGG_13963	90.8294	44.7746	-1.02048	-2.6138	0.0005	0.00321661
MGG_00264	14.7513	7.28361	-1.01812	-2.15456	0.00205	0.0104471
MGG_04237	18.4617	9.11564	-1.01812	-2.27128	0.0012	0.00677383
MGG_04067	22.633	11.176	-1.01802	-2.54407	0.0002	0.0014723
MGG_05804	5.24932	2.59294	-1.01754	-2.18638	0.0017	0.00902703
MGG_00180	25.4603	12.5915	-1.0158	-1.76443	0.0132	0.0465804
MGG_17103	4412.09	2182.39	-1.01555	-1.8135	0.0116	0.0424826
MGG_04659	20.5311	10.1561	-1.01546	-2.48925	0.0004	0.00266171
MGG_00494	46.6534	23.0834	-1.01513	-2.60431	0.0002	0.0014723
MGG_10322	8.58098	4.24926	-1.01393	-1.67599	0.0187	0.0615272
MGG_07709	15.2033	7.53081	-1.01351	-2.33674	0.00125	0.00702265
MGG_11201	45.075	22.3326	-1.01318	-2.52523	0.0002	0.0014723
MGG_00617	28.6224	14.1963	-1.01163	-2.46981	0.0007	0.00427983
MGG_02243	5.3399	2.64942	-1.01114	-1.89816	0.0066	0.0271349
MGG_06508	11.9237	5.91859	-1.01051	-1.90264	0.00735	0.0295651
MGG_02987	15.7953	7.84432	-1.00978	-2.34724	0.00095	0.00557831
MGG_06475	20.3815	10.124	-1.00948	-2.5189	0.0003	0.00207183
MGG_01323	36.342	18.0525	-1.00944	-2.53719	0.0002	0.0014723
MGG_02074	13.3378	6.62706	-1.00908	-2.49015	0.00035	0.00237395
MGG_03006	201.515	100.164	-1.00852	-2.59117	0.00015	0.00114325
MGG_05958	5.7545	2.86032	-1.00851	-1.67441	0.02065	0.0664005
MGG_03462	13.8252	6.87538	-1.00779	-2.3318	0.00075	0.00453296
MGG_01819	63.0291	31.3679	-1.00673	-2.58574	0.0009	0.00532093
MGG_08801	5.26471	2.62111	-1.00618	-1.78885	0.0132	0.0465804
MGG_13121	21.2951	10.6024	-1.00613	-2.34535	0.0009	0.00532093
MGG_01466	87.2851	43.4586	-1.00609	-2.54788	0.0003	0.00207183
MGG_01639	20.7503	10.3331	-1.00586	-2.52132	0.00035	0.00237395
MGG_07802	583.236	290.525	-1.00542	-2.30706	0.0017	0.00902703
MGG_06520	17.5775	8.76814	-1.00339	-1.63812	0.02145	0.0684165
MGG_04545	266.469	132.968	-1.00289	-2.55261	0.00045	0.00294689
MGG_05915	84.5587	42.2354	-1.0015	-2.49898	0.00045	0.00294689
MGG_03153	17.1227	8.57049	-0.99846	-1.96772	0.0061	0.0254319
MGG_01114	560.996	281.009	-0.99737	-2.39046	0.00045	0.00294689
MGG_05618	9.40822	4.71428	-0.99688	-2.33967	0.00085	0.00506318
MGG_03406	10.3404	5.18266	-0.99653	-2.27814	0.00165	0.00882076
MGG_10638	6.04995	3.03619	-0.99466	-2.09688	0.0027	0.0131521
MGG_16836	240.41	120.671	-0.99442	-2.47879	0.0003	0.00207183
MGG_16445	65.6431	32.9563	-0.99409	-2.53762	0.00025	0.00177564
MGG_00119	59.7154	29.9861	-0.99381	-2.0111	0.00495	0.0214772
MGG_04897	20.9365	10.5195	-0.99295	-2.39732	0.0007	0.00427983
MGG_10188	7.20668	3.62154	-0.99273	-2.06647	0.00335	0.0156361
MGG_05155	127.47	64.0599	-0.99266	-2.54113	0.00045	0.00294689
MGG_07212	192.95	96.9828	-0.99243	-2.17075	0.0025	0.0123555
MGG_08765	7.92366	3.98784	-0.99056	-2.21208	0.0016	0.00859706
MGG_10288	10.0345	5.05057	-0.99045	-2.00929	0.00475	0.0207996
MGG_05065	5.54998	2.79364	-0.99034	-2.10642	0.00275	0.0133069
MGG_08809	99.9941	50.4076	-0.9882	-2.49469	0.0006	0.00376299
MGG_03615	45.9441	23.165	-0.98793	-2.17042	0.0017	0.00902703
MGG_06047	25.0293	12.6217	-0.98771	-2.39647	0.00085	0.00506318
MGG_01601	36.2415	18.2829	-0.98715	-2.52869	0.0005	0.00321661
MGG_08168	38.5537	19.4878	-0.9843	-2.48545	0.00055	0.0034886
MGG_07446	5.03333	2.5489	-0.98164	-2.03693	0.00505	0.021871
MGG_04184	17.3028	8.76814	-0.98066	-2.05351	0.00375	0.0171902
MGG_06131	98.8863	50.1661	-0.97906	-2.42192	0.00065	0.00401553
MGG_00758	19.351	9.82797	-0.97744	-2.19957	0.00155	0.00839495
MGG_06416	6.50903	3.30624	-0.97725	-2.04461	0.00485	0.0211302
MGG_06636	73.0538	37.1115	-0.97709	-2.41484	0.00065	0.00401553
MGG_01783	18.3703	9.3375	-0.97627	-1.90083	0.00715	0.028957
MGG_04896	20.7884	10.5667	-0.97625	-1.47949	0.04185	0.114179
MGG_03252	44.9481	22.873	-0.97461	-2.29084	0.001	0.00583221
MGG_05131	29.6399	15.0863	-0.9743	-1.82809	0.01115	0.0412485
MGG_11871	210.663	107.256	-0.97388	-2.47063	0.0005	0.00321661
MGG_04519	38.8787	19.7996	-0.97351	-2.32281	0.00095	0.00557831
MGG_07047	11.5329	5.87459	-0.9732	-2.38494	0.00105	0.00607527
MGG_05717	6.65705	3.39131	-0.97304	-1.8781	0.0104	0.0390216
MGG_03242	11.6899	5.95721	-0.97255	-2.28836	0.00135	0.00753095
MGG_06547	81.4096	41.5109	-0.97171	-2.44148	0.0005	0.00321661
MGG_09249	5.51201	2.81153	-0.97122	-1.98163	0.0067	0.0274628
MGG_00065	21.9228	11.1854	-0.97082	-2.26548	0.0017	0.00902703
MGG_09804	11.632	5.93567	-0.97062	-1.43172	0.04145	0.113447
MGG_02065	6.98374	3.57014	-0.96802	-2.17271	0.0024	0.0119047
MGG_01443	17.2616	8.82892	-0.96726	-2.17171	0.0017	0.00902703
MGG_00887	16.8151	8.60059	-0.96725	-1.89578	0.0077	0.0306611
MGG_07464	5.24017	2.68085	-0.96692	-1.79013	0.0117	0.0427005
MGG_14757	7.26006	3.71583	-0.9663	-2.39297	0.00055	0.0034886
MGG_12477	6.0974	3.12077	-0.96629	-1.91711	0.0066	0.0271349
MGG_01614	19.6687	10.0703	-0.96579	-2.29859	0.00115	0.00655003
MGG_05306	26.2446	13.4608	-0.96326	-2.25136	0.0014	0.0077326
MGG_05060	16.5023	8.46723	-0.96271	-2.30753	0.00075	0.00453296
MGG_01124	25.3403	13.0029	-0.9626	-1.94443	0.0069	0.0281367
MGG_00742	38.305	19.682	-0.96066	-2.07574	0.00415	0.0186544
MGG_04364	48.7491	25.0515	-0.96048	-2.29529	0.00145	0.00795321
MGG_15994	30.0393	15.4393	-0.96024	-2.38899	0.0007	0.00427983
MGG_11474	112.914	58.0391	-0.96013	-2.38524	0.0009	0.00532093
MGG_16389	5.15191	2.65231	-0.95786	-2.10424	0.00255	0.0125503
MGG_03900	77.6869	40.0111	-0.95727	-2.40783	0.0005	0.00321661
MGG_02159	20.301	10.4618	-0.95642	-2.20641	0.00165	0.00882076
MGG_09956	79.6019	41.0377	-0.95585	-1.86501	0.01025	0.0385655
MGG_09520	44.2192	22.8078	-0.95515	-2.23649	0.00155	0.00839495
MGG_07657	40.5457	20.9373	-0.95347	-2.25053	0.00175	0.00923568
MGG_15600	6.14797	3.17587	-0.95296	-2.05932	0.003	0.0143483
MGG_01209	13.779	7.11916	-0.95269	-2.24329	0.0015	0.00816609
MGG_09781	10.6465	5.50577	-0.95136	-1.69644	0.0176	0.0585987
MGG_02826	44.7568	23.1606	-0.95043	-2.31018	0.00115	0.00655003
MGG_13715	5.67493	2.94125	-0.94817	-1.68749	0.0169	0.0568465
MGG_01956	6.55809	3.39982	-0.94782	-1.63228	0.02225	0.0704707
MGG_03516	10.5247	5.45755	-0.94745	-2.14063	0.00275	0.0133069
MGG_06624	19.7947	10.2766	-0.94575	-2.07998	0.003	0.0143483
MGG_11590	6.81518	3.54034	-0.94486	-2.07689	0.0033	0.0154255
MGG_00771	115.387	59.9871	-0.94376	-2.22978	0.0015	0.00816609
MGG_12568	13.7081	7.16006	-0.93699	-1.99253	0.00525	0.0225724
MGG_01461	832.989	435.359	-0.93609	-2.20753	0.0021	0.0106675
MGG_14279	258.109	134.924	-0.93583	-2.336	0.0009	0.00532093
MGG_04516	5.39301	2.81923	-0.93579	-1.57582	0.02245	0.070962
MGG_05217	22.3201	11.6691	-0.93565	-2.26027	0.00075	0.00453296
MGG_03383	67.5626	35.3321	-0.93525	-2.29629	0.0015	0.00816609
MGG_03138	6.53812	3.41959	-0.93505	-2.10417	0.0031	0.0147153
MGG_13290	5.5858	2.92779	-0.93195	-1.49766	0.0365	0.103326
MGG_04494	12.9738	6.80845	-0.9302	-2.1335	0.00245	0.0121336
MGG_09413	9.85838	5.18119	-0.92807	-2.0355	0.0046	0.020302
MGG_04216	5.76671	3.0313	-0.92781	-1.80116	0.01185	0.0430822
MGG_07708	81.9273	43.0869	-0.92709	-2.29145	0.00115	0.00655003
MGG_00447	6.9832	3.67656	-0.92553	-2.17217	0.00225	0.0112785
MGG_13031	9.8684	5.2002	-0.92425	-2.10562	0.00275	0.0133069
MGG_16520	5.37117	2.83098	-0.92393	-1.72698	0.01605	0.0545677
MGG_16472	142.283	75.0236	-0.92335	-2.20464	0.002	0.0102252
MGG_01356	15.6001	8.22592	-0.92331	-2.01432	0.00435	0.0193698
MGG_12521	2457.61	1297.25	-0.9218	-2.10338	0.0026	0.0127633
MGG_01290	28.3164	14.9507	-0.92142	-2.01002	0.0045	0.019907
MGG_13009	33.0248	17.4368	-0.92141	-1.91451	0.00695	0.0283163
MGG_04217	5.97003	3.15231	-0.92133	-1.4783	0.03925	0.109189
MGG_15601	55.2637	29.1865	-0.92103	-2.12069	0.00275	0.0133069
MGG_01865	20.3982	10.779	-0.92022	-2.13076	0.0031	0.0147153
MGG_05826	427.197	225.813	-0.91977	-2.21669	0.00195	0.0100345
MGG_12098	12.4641	6.58955	-0.91953	-1.88449	0.00845	0.0329832
MGG_02514	7.46538	3.95074	-0.91809	-2.08667	0.0033	0.0154255
MGG_06545	6.14629	3.25506	-0.91703	-1.94559	0.0053	0.0227256
MGG_10012	10.4498	5.53824	-0.91598	-1.90766	0.0073	0.0294139
MGG_01931	68.5799	36.3702	-0.91503	-2.25257	0.00155	0.00839495
MGG_02622	6.08258	3.22786	-0.91411	-1.83033	0.01065	0.039724
MGG_05948	145.512	77.2466	-0.91359	-2.18457	0.0016	0.00859706
MGG_08554	7.29308	3.87636	-0.91183	-1.84778	0.01025	0.0385655
MGG_13156	8.65604	4.60248	-0.9113	-1.55716	0.0307	0.0904416
MGG_03288	125.831	66.9118	-0.91115	-2.24888	0.0011	0.0063107
MGG_14552	6.6488	3.53686	-0.91062	-1.42067	0.0478	0.126697
MGG_07477	13.3054	7.07804	-0.91059	-1.95761	0.00555	0.0235844
MGG_01609	3067.49	1632.3	-0.91015	-2.03462	0.0033	0.0154255
MGG_03326	666.143	354.515	-0.90999	-2.19347	0.00185	0.00965071
MGG_01336	14.0345	7.46989	-0.90982	-2.02894	0.00315	0.0148856
MGG_01361	7.42695	3.95422	-0.90938	-1.54499	0.0329	0.0955873
MGG_09550	62.6867	33.3887	-0.9088	-2.17953	0.00195	0.0100345
MGG_00569	7.35286	3.91898	-0.90783	-1.95763	0.006	0.0251032
MGG_04744	6.66327	3.55312	-0.90714	-1.64548	0.0213	0.0680753
MGG_02860	5.29474	2.82396	-0.90684	-1.41784	0.04725	0.12566
MGG_07237	267.028	142.516	-0.90587	-1.96423	0.00585	0.0246714
MGG_06331	14.4975	7.73894	-0.9056	-1.80802	0.01145	0.0420143
MGG_04665	7.65147	4.08506	-0.90538	-1.89235	0.00905	0.0349371
MGG_17073	12.2646	6.54941	-0.90506	-1.63867	0.01875	0.0615849
MGG_06204	63.9033	34.1418	-0.90435	-2.23037	0.0015	0.00816609
MGG_01655	8.1707	4.36944	-0.90301	-2.0497	0.0037	0.0170021
MGG_00490	10.7459	5.74745	-0.90279	-1.82269	0.01045	0.0391627
MGG_01693	58.1164	31.1163	-0.90127	-2.1922	0.00225	0.0112785
MGG_03127	7.29266	3.9047	-0.90123	-1.56736	0.02795	0.0838765
MGG_09866	15.1378	8.10588	-0.90111	-2.07864	0.00405	0.0183264
MGG_04979	126.939	68.0263	-0.89997	-2.1884	0.00275	0.0133069
MGG_06643	255.945	137.189	-0.89967	-2.05892	0.00305	0.0145581
MGG_10852	105.865	56.7729	-0.89895	-2.21961	0.0017	0.00902703
MGG_13226	9.54638	5.11968	-0.8989	-1.63558	0.0194	0.0631732
MGG_06620	12.7045	6.81413	-0.89874	-1.60827	0.0225	0.0710727
MGG_06542	67.0678	35.9889	-0.89807	-2.20247	0.0015	0.00816609
MGG_01264	11.2402	6.03436	-0.8974	-1.9999	0.00535	0.0229193
MGG_01186	233.492	125.393	-0.89692	-2.20757	0.0017	0.00902703
MGG_08360	114.774	61.6952	-0.89557	-2.14472	0.00175	0.00923568
MGG_03449	8.52751	4.586	-0.89489	-1.83289	0.0102	0.0384536
MGG_06691	240.955	129.603	-0.89466	-2.17713	0.0021	0.0106675
MGG_02384	12.7159	6.84223	-0.8941	-1.92078	0.00695	0.0283163
MGG_03237	23.1875	12.5016	-0.89123	-2.04399	0.00465	0.0204183
MGG_10696	7.34181	3.9611	-0.89023	-1.58175	0.02515	0.0772825
MGG_05283	249.283	134.511	-0.89006	-2.19192	0.0016	0.00859706
MGG_09942	32.5539	17.5767	-0.88917	-2.0773	0.0033	0.0154255
MGG_13573	5.29841	2.86241	-0.88833	-1.61722	0.02145	0.0684165
MGG_03560	6.38408	3.44953	-0.88808	-1.78996	0.01245	0.0446647
MGG_16970	12.6915	6.85835	-0.88793	-1.60127	0.0262	0.0799652
MGG_03218	49.1737	26.582	-0.88744	-1.92675	0.0066	0.0271349
MGG_08802	20.1856	10.9167	-0.88679	-1.7447	0.01615	0.0547899
MGG_05597	16.8965	9.14183	-0.88617	-1.62053	0.0238	0.0741669
MGG_02746	13.6342	7.37882	-0.88577	-1.98879	0.00555	0.0235844
MGG_08887	8.68181	4.69973	-0.88542	-2.07835	0.00285	0.0137417
MGG_13001	12.0151	6.50691	-0.8848	-1.83114	0.0097	0.0370247
MGG_06734	9.97854	5.41012	-0.88317	-1.52128	0.0319	0.0931955
MGG_05506	5.43376	2.94734	-0.88254	-1.46618	0.041	0.112637
MGG_07099	41.5981	22.5671	-0.8823	-2.15335	0.0018	0.00944701
MGG_02940	15.6412	8.48566	-0.88225	-1.9529	0.00625	0.0259432
MGG_07764	6.69796	3.63525	-0.88167	-1.61371	0.02475	0.0764744
MGG_02813	8.81877	4.78963	-0.88066	-1.80783	0.01125	0.0414568
MGG_13279	5.17536	2.81096	-0.8806	-1.87046	0.0084	0.0328691
MGG_00342	9.57933	5.20308	-0.88056	-1.6898	0.0181	0.0599061
MGG_00992	906.146	492.265	-0.88031	-1.92558	0.00705	0.0286499
MGG_10118	29.0908	15.8076	-0.87994	-2.14331	0.00305	0.0145581
MGG_09225	15.6988	8.53135	-0.87981	-1.79558	0.0102	0.0384536
MGG_10678	6.30987	3.43071	-0.8791	-1.53855	0.0313	0.0917534
MGG_03915	137.775	74.9315	-0.87867	-2.13368	0.0025	0.0123555
MGG_05231	38.7495	21.08	-0.8783	-1.9875	0.00465	0.0204183
MGG_04134	14.3974	7.83366	-0.87805	-1.91813	0.00665	0.0272932
MGG_09031	77.1309	41.9705	-0.87793	-2.05108	0.00405	0.0183264
MGG_01558	9.37965	5.10526	-0.87755	-1.98691	0.00465	0.0204183
MGG_09761	4100.7	2233.42	-0.87662	-2.13187	0.0024	0.0119047
MGG_09818	9.70441	5.28777	-0.87598	-1.75016	0.0125	0.0447932
MGG_05614	10.1406	5.52646	-0.87572	-1.79877	0.00955	0.0365846
MGG_09131	49.8041	27.1595	-0.87481	-1.99485	0.004	0.0181521
MGG_12213	5.75253	3.1379	-0.8744	-1.75968	0.0131	0.0463828
MGG_04183	124.835	68.1299	-0.87366	-2.13707	0.00295	0.0141519
MGG_04005	35.2056	19.2142	-0.87363	-2.01575	0.0033	0.0154255
MGG_05168	47.0628	25.6914	-0.8733	-2.07293	0.0037	0.0170021
MGG_06461	8.69759	4.75031	-0.87259	-1.648	0.02075	0.0666092
MGG_01107	18.1583	9.91796	-0.87251	-1.46848	0.03485	0.099666
MGG_12994	32.5316	17.7693	-0.87245	-1.87197	0.00805	0.031788
MGG_12849	19.7105	10.7734	-0.87149	-2.04665	0.00375	0.0171902
MGG_15768	24.7419	13.532	-0.87058	-1.81719	0.00915	0.0352515
MGG_01941	598.945	327.915	-0.8691	-1.88185	0.00745	0.0298661
MGG_03659	9.53636	5.22245	-0.86871	-1.68144	0.01725	0.0576763
MGG_02064	11.7176	6.41782	-0.86852	-1.73815	0.01315	0.0464904
MGG_16250	15.4656	8.47405	-0.86794	-1.82539	0.01065	0.039724
MGG_01895	9.21047	5.04687	-0.86789	-1.65386	0.02035	0.065636
MGG_12385	6.93952	3.80326	-0.8676	-1.76381	0.01325	0.0467395
MGG_10632	19.2001	10.5282	-0.86686	-1.99833	0.00545	0.0232323
MGG_02536	10.1795	5.58287	-0.86659	-1.84061	0.00915	0.0352515
MGG_08159	5.96452	3.27257	-0.86598	-1.69825	0.0154	0.0527738
MGG_15238	5.30888	2.91378	-0.86552	-1.7131	0.01605	0.0545677
MGG_06052	16.5984	9.11747	-0.86434	-1.72134	0.01615	0.0547899
MGG_03628	16.1048	8.84763	-0.86413	-1.96259	0.0059	0.0248271
MGG_13065	10.2505	5.63138	-0.86413	-1.92421	0.0058	0.0244932
MGG_10847	59.0796	32.4744	-0.86336	-2.09316	0.0037	0.0170021
MGG_02535	5.9938	3.29495	-0.86321	-1.72121	0.01455	0.0504071
MGG_15136	13.5949	7.48251	-0.86147	-1.42938	0.04915	0.129407
MGG_06761	9.43515	5.20444	-0.8583	-1.76398	0.0125	0.0447932
MGG_02832	16.8795	9.31246	-0.85804	-1.82261	0.01005	0.0380393
MGG_17557	25.0269	13.8109	-0.85767	-1.61974	0.02185	0.0694588
MGG_10400	538.193	297.019	-0.85757	-2.01152	0.00425	0.0190048
MGG_06584	9.38303	5.17989	-0.85713	-1.4357	0.04335	0.117427
MGG_00049	6.78045	3.74721	-0.85556	-1.76481	0.0107	0.0398322
MGG_03234	9.5266	5.26631	-0.85517	-1.53246	0.0313	0.0917534
MGG_07981	15.0077	8.29802	-0.85486	-1.84031	0.0112	0.0413368
MGG_04692	10.1361	5.60503	-0.85471	-1.73981	0.014	0.0487866
MGG_03121	6.36824	3.52198	-0.85451	-1.7689	0.01275	0.0453977
MGG_00503	22.1878	12.2904	-0.85223	-1.89323	0.00635	0.0263123
MGG_08663	16.2188	8.98715	-0.85173	-1.9742	0.00505	0.021871
MGG_07155	5.19514	2.88006	-0.85106	-1.78486	0.0117	0.0427005
MGG_06957	23.5521	13.0601	-0.85069	-1.73987	0.0136	0.0476728
MGG_02041	35.6627	19.7794	-0.85042	-1.70005	0.0158	0.0538722
MGG_00943	29.4287	16.3442	-0.84845	-1.94576	0.0071	0.0287914
MGG_07119	14.4001	7.99906	-0.84818	-1.7657	0.0115	0.0421815
MGG_09541	16.7921	9.34087	-0.84615	-1.90129	0.00775	0.0308214
MGG_11149	69.7044	38.7799	-0.84594	-2.03776	0.0049	0.0213187
MGG_07705	14.4881	8.06139	-0.84577	-2.03818	0.00335	0.0156361
MGG_13223	9.06403	5.04562	-0.84512	-1.92151	0.0071	0.0287914
MGG_12108	17.724	9.86922	-0.8447	-1.895	0.00805	0.031788
MGG_14219	11.0877	6.17401	-0.84468	-1.85962	0.0077	0.0306611
MGG_15986	64.0438	35.674	-0.84419	-1.83628	0.0092	0.0354153
MGG_02156	72.9868	40.6885	-0.84301	-2.01158	0.00415	0.0186544
MGG_06564	42.2359	23.5562	-0.84236	-1.973	0.0055	0.0234244
MGG_07179	10.7321	5.98954	-0.84142	-1.74545	0.01235	0.0443898
MGG_16982	7.59023	4.23822	-0.84069	-1.48503	0.03685	0.104068
MGG_15495	115.986	64.8311	-0.83919	-1.79215	0.0116	0.0424826
MGG_02061	9.2538	5.17254	-0.83917	-1.78379	0.01075	0.0399556
MGG_06488	13.3385	7.46513	-0.83736	-1.67982	0.01695	0.0568937
MGG_01662	141.8	79.3703	-0.83719	-2.01058	0.00435	0.0193698
MGG_07142	11.1325	6.23583	-0.83612	-1.53903	0.03015	0.089209
MGG_16196	8.00261	4.48733	-0.83461	-1.6783	0.02005	0.0648006
MGG_02759	15.1944	8.52047	-0.83453	-1.94194	0.00495	0.0214772
MGG_06902	14.8787	8.3585	-0.83193	-1.78223	0.0117	0.0427005
MGG_06205	11.773	6.61599	-0.83145	-1.91986	0.0064	0.0264732
MGG_07156	14.8799	8.36592	-0.83077	-1.84997	0.0101	0.0381828
MGG_03716	21.8398	12.2807	-0.83057	-1.84641	0.0095	0.0364666
MGG_02863	11.4701	6.45225	-0.83	-1.62519	0.0214	0.0683489
MGG_06712	152.804	86.0361	-0.82867	-1.9201	0.00675	0.0276319
MGG_06936	163.082	91.8385	-0.82843	-1.96189	0.00625	0.0259432
MGG_00210	53.4415	30.0957	-0.8284	-1.84892	0.00875	0.0339308
MGG_04969	74.0717	41.7287	-0.82788	-1.97421	0.0054	0.023071
MGG_05946	6.7686	3.81368	-0.82767	-1.61428	0.0242	0.0752651
MGG_04743	76.3904	43.0512	-0.82734	-1.97908	0.0049	0.0213187
MGG_14902	18.1016	10.2153	-0.82539	-1.69442	0.01685	0.0567387
MGG_09323	6.09144	3.43901	-0.82479	-1.60834	0.024	0.0747165
MGG_05751	89.9268	50.7924	-0.82414	-1.7107	0.01475	0.0510068
MGG_04235	11.7443	6.635	-0.82379	-1.92569	0.007	0.0284955
MGG_15997	13.1427	7.42924	-0.82298	-1.58369	0.0249	0.0766632
MGG_15005	14.7982	8.36715	-0.82261	-1.6663	0.01655	0.0558474
MGG_04532	5.81052	3.28582	-0.82241	-1.48626	0.0335	0.0970038
MGG_01671	33.0557	18.6973	-0.82207	-1.69426	0.01635	0.0552315
MGG_04533	20.3479	11.5117	-0.82178	-1.79083	0.0103	0.0386923
MGG_17617	53.5352	30.2931	-0.8215	-1.94196	0.00685	0.0279689
MGG_13895	16.3006	9.22687	-0.82101	-1.56256	0.02655	0.0808774
MGG_13185	35.3583	20.0151	-0.82096	-1.91571	0.0063	0.0261279
MGG_01844	7.09294	4.01596	-0.82064	-1.80109	0.0113	0.0415926
MGG_06600	184.601	104.556	-0.82013	-1.91169	0.00785	0.0311538
MGG_06910	76.555	43.3651	-0.81996	-1.94944	0.0056	0.0237543
MGG_06601	417.897	236.893	-0.81891	-1.60449	0.0209	0.0669774
MGG_12814	44.893	25.4681	-0.8178	-1.92501	0.006	0.0251032
MGG_03230	8.71888	4.94794	-0.81731	-1.62413	0.0194	0.0631732
MGG_04738	31.1092	17.6561	-0.81717	-1.71062	0.0156	0.0533051
MGG_02009	30.1894	17.1554	-0.81538	-1.93557	0.0066	0.0271349
MGG_01629	9.60146	5.45907	-0.8146	-1.41956	0.04425	0.119422
MGG_01864	48.9405	27.8273	-0.81453	-1.48901	0.03525	0.100567
MGG_02767	9.92977	5.64849	-0.8139	-1.87719	0.00735	0.0295651
MGG_03126	15.9441	9.07197	-0.81353	-1.79897	0.0112	0.0413368
MGG_06692	142.477	81.0757	-0.81339	-1.9186	0.0063	0.0261279
MGG_08300	584.302	332.574	-0.81304	-1.90722	0.0085	0.0330966
MGG_14905	27.52	15.6644	-0.81299	-1.78399	0.01305	0.0462921
MGG_12300	68.5567	39.0315	-0.81266	-1.8625	0.00785	0.0311538
MGG_09668	35.2436	20.0824	-0.81143	-1.87072	0.00815	0.032116
MGG_04843	46.2972	26.4017	-0.81029	-1.90848	0.00625	0.0259432
MGG_01490	947.744	540.528	-0.81013	-1.72028	0.01475	0.0510068
MGG_14547	12.3832	7.06835	-0.80894	-1.42104	0.0464	0.123816
MGG_00270	74.5514	42.5682	-0.80846	-1.86257	0.01015	0.0382956
MGG_01723	19.2627	11.0001	-0.80829	-1.77044	0.0118	0.0429498
MGG_08866	77.8306	44.4504	-0.80814	-1.90745	0.0059	0.0248271
MGG_07937	68.2272	38.9728	-0.80788	-1.86639	0.00795	0.0314717
MGG_08800	5.02818	2.87228	-0.80784	-1.46428	0.03565	0.101525
MGG_00537	42.0552	24.048	-0.80637	-1.89673	0.00725	0.0292497
MGG_11400	15.0993	8.6354	-0.80615	-1.69629	0.0157	0.053589
MGG_17787	11.0208	6.30498	-0.80567	-1.67721	0.01615	0.0547899
MGG_02617	91.6373	52.4467	-0.80508	-1.90551	0.0074	0.029741
MGG_07627	14.7903	8.46728	-0.80468	-1.58294	0.0259	0.0793302
MGG_03140	6.02659	3.45073	-0.80444	-1.69642	0.01705	0.0571283
MGG_15831	41.7092	23.9066	-0.80296	-1.69326	0.0161	0.0546985
MGG_06017	26.3217	15.1091	-0.80083	-1.61508	0.0236	0.0736888
MGG_12911	38.0786	21.8581	-0.80081	-1.7912	0.01085	0.0402642
MGG_06853	18.0301	10.3542	-0.80019	-1.59544	0.0226	0.0713411
MGG_08173	109.622	62.9704	-0.79979	-1.86866	0.00805	0.031788
MGG_04469	8.23254	4.7294	-0.79968	-1.60865	0.0227	0.0715853
MGG_04986	147.908	84.9836	-0.79944	-1.82725	0.0096	0.0367168
MGG_02653	56.5071	32.4687	-0.79938	-1.891	0.00765	0.0305132
MGG_13246	6.87313	3.95167	-0.7985	-1.5207	0.0323	0.0941323
MGG_04862	17.3649	9.98883	-0.79779	-1.54893	0.03015	0.089209
MGG_08832	108.907	62.6686	-0.79728	-1.8681	0.00745	0.0298661
MGG_09212	594.851	342.329	-0.79714	-1.79946	0.01045	0.0391627
MGG_14746	22.7198	13.0897	-0.79552	-1.86993	0.0084	0.0328691
MGG_15022	594.21	342.552	-0.79465	-1.83194	0.00955	0.0365846
MGG_15989	25.3639	14.6319	-0.79366	-1.68104	0.01875	0.0615849
MGG_00063	21.0659	12.1716	-0.79139	-1.85732	0.00825	0.0324293
MGG_14966	9.01823	5.22111	-0.78849	-1.39442	0.0462	0.123386
MGG_06484	49.1895	28.5072	-0.78702	-1.64667	0.0195	0.0634118
MGG_08208	6.64893	3.85463	-0.78653	-1.68691	0.0166	0.0559763
MGG_12672	12.2975	7.13003	-0.78639	-1.63418	0.02	0.0647713
MGG_14676	11.2658	6.53359	-0.786	-1.64231	0.02095	0.067115
MGG_01691	9.42668	5.46778	-0.78579	-1.64019	0.02075	0.0666092
MGG_09954	7.07204	4.10336	-0.78532	-1.67739	0.0179	0.0594308
MGG_08057	54.2957	31.5066	-0.78518	-1.81968	0.0091	0.0350873
MGG_14714	23.1658	13.4448	-0.78495	-1.77191	0.0127	0.0453046
MGG_17953	6.83985	3.96989	-0.78487	-1.56372	0.0278	0.0835585
MGG_04464	52.2429	30.3238	-0.78478	-1.82751	0.01075	0.0399556
MGG_16887	14.1013	8.18875	-0.78411	-1.53261	0.0272	0.0821977
MGG_08917	8.32641	4.83674	-0.78366	-1.57703	0.02475	0.0764744
MGG_02442	14.1603	8.23095	-0.78272	-1.77415	0.0122	0.0440342
MGG_01782	14.2353	8.28757	-0.78045	-1.74529	0.01255	0.0448877
MGG_09354	5.48453	3.19324	-0.78035	-1.53434	0.03105	0.0911896
MGG_07229	42.5	24.7552	-0.77973	-1.7981	0.0101	0.0381828
MGG_00772	6.69297	3.89858	-0.7797	-1.66441	0.0191	0.0624965
MGG_03847	15.7442	9.18004	-0.77825	-1.47831	0.03725	0.104948
MGG_02386	34.6567	20.2179	-0.7775	-1.68478	0.0175	0.0583272
MGG_13349	29.7727	17.3757	-0.77692	-1.69409	0.0163	0.0551214
MGG_04021	9.21034	5.37531	-0.77691	-1.56761	0.0245	0.0759492
MGG_08897	71.9035	42.0056	-0.77548	-1.80476	0.011	0.040789
MGG_13485	67.3806	39.397	-0.77425	-1.80254	0.01175	0.0428336
MGG_03480	23.311	13.6414	-0.77302	-1.67487	0.01855	0.0611821
MGG_07110	20.6685	12.1036	-0.772	-1.76832	0.01225	0.0441307
MGG_03667	9.1743	5.37781	-0.77058	-1.5585	0.02645	0.0806504
MGG_03870	16.4556	9.65327	-0.76949	-1.71686	0.01625	0.0550111
MGG_15011	240.7	141.223	-0.76926	-1.65572	0.01855	0.0611821
MGG_03209	29.1425	17.1115	-0.76816	-1.71213	0.01425	0.0494399
MGG_04574	49.5812	29.1243	-0.76757	-1.64056	0.02045	0.0658914
MGG_15866	28.6176	16.8162	-0.76705	-1.6297	0.02075	0.0666092
MGG_09515	9.63538	5.66225	-0.76697	-1.43952	0.04065	0.111935
MGG_15672	34.4318	20.2477	-0.76598	-1.71712	0.015	0.0517018
MGG_08256	292.097	171.832	-0.76545	-1.76989	0.0117	0.0427005
MGG_10523	6.89084	4.05552	-0.76479	-1.43913	0.04105	0.112742
MGG_03147	37.9681	22.3648	-0.76356	-1.75194	0.01285	0.0457023
MGG_12714	49.4791	29.1667	-0.7625	-1.64089	0.0197	0.0639744
MGG_13530	11.1122	6.5505	-0.76247	-1.44675	0.04305	0.116815
MGG_15901	8.89991	5.2494	-0.76164	-1.53715	0.0269	0.0815508
MGG_00153	23.8878	14.0904	-0.76156	-1.57743	0.0262	0.0799652
MGG_01027	5.50215	3.24666	-0.76104	-1.4623	0.03875	0.108179
MGG_05709	8.30035	4.90342	-0.75938	-1.45787	0.0377	0.105964
MGG_15034	24.3921	14.4153	-0.75881	-1.42386	0.0448	0.120598
MGG_13350	9.22935	5.45483	-0.75869	-1.44072	0.04025	0.111351
MGG_06666	38.9412	23.0166	-0.75862	-1.53999	0.0292	0.0868858
MGG_00652	15.2806	9.03351	-0.75834	-1.56048	0.0271	0.0819477
MGG_00698	64.2003	37.9641	-0.75794	-1.66623	0.0176	0.0585987
MGG_03459	6.33686	3.75173	-0.75621	-1.639	0.0225	0.0710727
MGG_02320	30.171	17.8672	-0.75585	-1.6784	0.0169	0.0568465
MGG_09640	1048.53	621.043	-0.7556	-1.40227	0.04785	0.126758
MGG_10595	15.0525	8.91747	-0.7553	-1.61533	0.02355	0.0735569
MGG_03477	153.46	90.9737	-0.75434	-1.72926	0.01505	0.0518365
MGG_00923	73.5328	43.6044	-0.75391	-1.72363	0.01615	0.0547899
MGG_03102	71.9709	42.7072	-0.75293	-1.7128	0.01485	0.0512592
MGG_11723	55.4483	32.9049	-0.75284	-1.43524	0.0429	0.116508
MGG_13398	11.1111	6.59415	-0.75274	-1.39649	0.04965	0.130398
MGG_04368	7.35934	4.36922	-0.7522	-1.5681	0.02725	0.0822702
MGG_06759	536.293	318.938	-0.74975	-1.45557	0.0396	0.110001
MGG_06494	42.098	25.0561	-0.74859	-1.61986	0.0233	0.0729201
MGG_06685	541.534	322.392	-0.74824	-1.53894	0.0337	0.0974937
MGG_10630	21.5973	12.8597	-0.74799	-1.53056	0.02925	0.08698
MGG_01760	5.8398	3.481	-0.74642	-1.38994	0.0491	0.129348
MGG_04133	13.1415	7.83787	-0.7456	-1.52196	0.0328	0.0953844
MGG_08928	21.7209	12.9618	-0.74482	-1.44736	0.03755	0.105668
MGG_15803	5.73137	3.425	-0.74278	-1.46957	0.03575	0.101749
MGG_01585	150.304	89.8407	-0.74244	-1.6046	0.02345	0.0732928
MGG_00871	9.28369	5.55347	-0.74131	-1.47757	0.0344	0.0988857
MGG_04853	133.613	79.9373	-0.74112	-1.66883	0.01865	0.0614052
MGG_12961	40.4384	24.1972	-0.74089	-1.62811	0.0218	0.0693464
MGG_12647	13.9969	8.38194	-0.73975	-1.52001	0.03145	0.0921077
MGG_09303	8.95033	5.36772	-0.73763	-1.49901	0.0336	0.0972637
MGG_00750	312.462	187.6	-0.73602	-1.569	0.02815	0.0844233
MGG_14270	126.752	76.1648	-0.73481	-1.66494	0.0187	0.0615271
MGG_01385	19.3608	11.6365	-0.73448	-1.55961	0.02875	0.085897
MGG_05478	34.8789	20.9695	-0.73406	-1.44713	0.041	0.112637
MGG_02461	10.5202	6.33422	-0.73192	-1.48049	0.0376	0.105746
MGG_05631	73.9632	44.5622	-0.73099	-1.62573	0.02035	0.065636
MGG_05638	5504.47	3317.42	-0.73054	-1.47987	0.0317	0.0926683
MGG_06121	5.55169	3.34834	-0.72948	-1.49097	0.03385	0.0978381
MGG_05220	5.79908	3.49982	-0.72854	-1.49562	0.03415	0.0984653
MGG_05607	23.8616	14.4015	-0.72847	-1.45033	0.03675	0.103879
MGG_05724	14.5208	8.76493	-0.72831	-1.54802	0.0282	0.0845465
MGG_10660	197.551	119.372	-0.72676	-1.63469	0.01935	0.0630753
MGG_16793	19.1543	11.5827	-0.7257	-1.45063	0.04025	0.111351
MGG_07756	66.7316	40.3741	-0.72494	-1.60938	0.02385	0.0742739
MGG_05769	6.84997	4.14628	-0.72428	-1.39295	0.04775	0.126635
MGG_06760	9.54622	5.77892	-0.72413	-1.47572	0.0347	0.099537
MGG_08170	16.4736	9.9727	-0.7241	-1.40801	0.0418	0.114108
MGG_04186	14.8197	8.97869	-0.72294	-1.5912	0.025	0.0768963
MGG_06060	20.2901	12.2943	-0.72279	-1.46898	0.0379	0.106463
MGG_03146	26.3291	15.9552	-0.72263	-1.56528	0.02655	0.0808773
MGG_16981	13.8294	8.38956	-0.72107	-1.53387	0.029	0.0864805
MGG_08649	119.147	72.3234	-0.72021	-1.61082	0.023	0.0723151
MGG_15428	12.604	7.65333	-0.71972	-1.4485	0.04065	0.111935
MGG_15083	11.3623	6.90108	-0.71936	-1.41782	0.0446	0.120196
MGG_07183	22.6937	13.7871	-0.71897	-1.5327	0.0289	0.0862365
MGG_03761	12.5973	7.67418	-0.71503	-1.57504	0.0248	0.0765541
MGG_13188	85.4465	52.1018	-0.71369	-1.57954	0.0237	0.0739281
[truncated: 50 more rows]
