# Supplementary material for: The rice blast fungus SR protein 1 regulates alternative splicing with unique mechanisms
Source: PLoS Pathog. 2022 Dec 8;18(12):e1011036. doi: 10.1371/journal.ppat.1011036 (PMC9767378; doi:10.1371/journal.ppat.1011036)
Supplement: S3 Table — (XLSX) [file ppat.1011036.s012.xlsx]

## Sheet: IR
S3 Table. List of defects on intron splicing with the deletion of MoSRP1: a) intron retention.
event_id	gene_name	contig	strand	exon1_start	exon1_end	intron_start	intron_end	exon2_start	exon2_end	P131-1:exon1_cov	P131-1:intron_cov	P131-1:exon2_cov	P131-1:intron_conf	P131-1:PSI	P131-2:exon1_cov	P131-2:intron_cov	P131-2:exon2_cov	P131-2:intron_conf	P131-2:PSI	srp1ko1-1:exon1_cov	srp1ko1-1:intron_cov	srp1ko1-1:exon2_cov	srp1ko1-1:intron_conf	SRP1-1:PSI	srp1ko1-2:exon1_cov	srp1ko1-2:intron_cov	srp1ko1-2:exon2_cov	srp1ko1-2:intron_conf	srp1ko1-2:PSI	PSI difference	FPKM_P131	FPKM_srp1ko1	GUAG in exons	GUAG in introns	occurring position of aberrant splingcing events	event types
intron_retention.1805	MGG_01656	Supercontig_8.2	-	4360062	4360108	4360109	4360181	4360182	4360390	1355.9	1050.3	321.6	285	0.79	1187.8	863.5	284.6	243	0.78	1766.4	472.2	359.5	997	0.32	1651.2	432.5	346.3	931	0.32	-0.46	151.269	215.272	1351, 1879, 1963, 2003, 2319, 2424	-33	IR:-311_-103..-29_18	A
intron_retention.1673	MGG_15627	Supercontig_8.2	-	2410841	2410894	2410895	2410951	2410952	2411547	190.9	70.1	215	87	0.45	189.8	71.5	288.6	78	0.48	115.1	1.7	231	95	0.02	91.1	1.7	176.3	81	0.02	-0.43	17.1053	14.566	-157, 832, 897, 952, 1054	565, 623	IR:-85_511..569_622	A
intron_retention.2879	MGG_07843	Supercontig_8.3	-	6002640	6003102	6003103	6003170	6003171	6004201	298.2	381.4	731.4	348	0.52	380	504.6	950	403	0.56	259.7	31	456.4	424	0.07	280.8	47.8	530.6	453	0.1	-0.42	78.5267	53.0466	.	1431	IR:336_1366..1435_1897	A
intron_retention.3606	MGG_06288	Supercontig_8.4	-	4272332	4273498	4273499	4273578	4273579	4273642	459.4	145.3	196.7	86	0.63	624.9	270.6	410.5	150	0.64	265	36.7	138.5	118	0.24	262.9	43.3	136	118	0.27	-0.36	53.838	25.6094	.	439, 450, 456	IR:371_434..515_1681	A
intron_retention.3935	MGG_01133	Supercontig_8.5	-	382842	384298	384299	385560	385561	385893	374.6	124.3	76.8	56	0.69	391.6	165	103.1	81	0.67	115.5	32.7	58	70	0.32	96.1	25.5	45.5	63	0.29	-0.35	52.8533	14.7253	1787, 2757, 2765	-1030, -372, 20, 1069, 1125, 1507	IR:-1098_-1075..189_942	A
intron_retention.1145	MGG_01207	Supercontig_8.2	+	2655859	2660134	2660135	2660485	2660486	2661439	56.2	108.1	101.1	76	0.59	79.3	111	92.6	85	0.57	66.1	27.2	93.7	92	0.23	44.5	29.1	78.6	82	0.26	-0.31	7.69151	6.54969	-472, -109, 754, 893, 2293	3663	IR:3313_3552..3904_4857	A
intron_retention.4305	MGG_03962	Supercontig_8.6	+	2418674	2419074	2419075	2419129	2419130	2419180	17.8	18.1	25.4	6	0.75	22.9	20.3	25.8	5	0.8	22.6	10.5	39.7	18	0.37	17.8	11.7	25.4	15	0.44	-0.31	0.76791	1.52398	.	571, 575, 757, 870, 1116	IR:906_1064..1120_1170	A
intron_retention.87	MGG_11916	Supercontig_8.1	+	1717071	1717580	1717581	1717673	1717674	1717892	343.6	256.7	696.2	55	0.82	441.6	381.2	785.9	60	0.86	379.7	153.6	653.7	136	0.53	244.6	114.8	436.1	103	0.53	-0.29	126.868	85.9124	163, 212, 698, 873	-169, 52	IR:-771_-262..-168_51	A
intron_retention.88	MGG_11916	Supercontig_8.1	+	1717071	1717580	1717581	1717676	1717677	1717892	343.6	266.1	698.1	31	0.9	441.6	389.7	787.8	43	0.9	379.7	162.8	656.5	123	0.57	244.6	121.8	437.4	65	0.65	-0.25	126.868	85.9124	163, 212, 698, 873	-169, 52	IR:-771_-262..-165_51	A
intron_retention.1272	MGG_01639	Supercontig_8.2	+	4295186	4296280	4296281	4296356	4296357	4297958	161.9	129.4	175.5	64	0.67	236	197.6	239.2	73	0.73	95.2	47.4	123.7	78	0.38	58.1	40.8	85.5	54	0.43	-0.24	20.7503	10.3331	3124	974	IR:277_901..978_2579	A
intron_retention.224	MGG_06933	Supercontig_8.1	+	3297660	3297843	3297844	3297995	3297996	3298048	644.2	422.1	1159.3	714	0.37	912	551.8	1601.2	1048	0.34	918.2	145.7	1557.6	1411	0.09	612.9	112	1081.6	996	0.1	-0.24	128.816	141.013	1558	201	IR:-132_52..205_257	A
intron_retention.2275	MGG_09458	Supercontig_8.3	+	3608982	3609637	3609638	3609730	3609731	3610035	156.6	137.6	297.5	129	0.52	198	193.9	370.5	158	0.55	107.6	51.1	184.5	138	0.27	103.8	50	166.4	112	0.31	-0.21	26.332	17.4835	.	350	IR:-337_319..413_717	A
intron_retention.2171	MGG_06065	Supercontig_8.3	+	2448177	2448238	2448239	2448333	2448334	2448365	481.5	116.1	493.5	398	0.23	953.5	217.2	971.6	758	0.22	854.3	28.3	881.5	877	0.03	453.9	9.3	464.1	473	0.02	-0.19	107.72	107.819	7, 2712	289, 1881	IR:136_197..293_324	A
intron_retention.3065	MGG_03346	Supercontig_8.4	+	2194231	2194282	2194283	2194372	2194373	2194474	79.6	31	7.9	0	1	98.4	40.1	9.6	5	0.89	73.3	24.8	8.8	11	0.69	72.4	18.6	8.2	8	0.7	-0.19	16.9875	13.411	-201, -178, 829	1252	IR:1114_1165..1256_1357	A
intron_retention.2173	MGG_06065	Supercontig_8.3	+	2448442	2449888	2449889	2450083	2450084	2450395	592.3	345.6	1272.7	700	0.33	1042.1	398.4	1742.6	1097	0.27	1037.4	130.4	1886.7	1399	0.09	576	76.5	1347.7	966	0.07	-0.18	107.72	107.819	7, 2712	289, 1881	IR:401_1847..2043_2354	A
intron_retention.2504	MGG_07475	Supercontig_8.3	-	764394	765499	765500	765678	765679	765719	32.2	10.6	18.4	19	0.36	41	16.7	21.4	15	0.53	20.4	4.2	23.8	19	0.18	20.9	0.9	15.3	13	0.06	-0.18	5.98643	3.45078	55, 961	259, 514	IR:218_258..438_513	A
intron_retention.2612	MGG_06068	Supercontig_8.3	-	2467539	2467600	2467601	2467707	2467708	2467807	35.9	8.7	37.8	24	0.27	50.2	19.2	59.8	35	0.35	91.7	7.7	69.4	68	0.1	76.1	6.1	59.9	60	0.09	-0.17	3.46754	5.71607	.	101, 136, 325, 967	IR:1_100..208_269	A
intron_retention.3199	MGG_06411	Supercontig_8.4	+	3833955	3834385	3834386	3834467	3834468	3834520	27.7	18.5	37.5	20	0.48	29.4	17.5	33.9	18	0.49	35.1	11.9	29.4	27	0.31	16.1	7	31.1	22	0.24	-0.17	53.8992	22.4131	1136	510	IR:332_431..514_566	A
intron_retention.692	MGG_06823	Supercontig_8.1	-	2900533	2900590	2900591	2900928	2900929	2901045	21.2	19.6	38.5	10	0.66	31.8	24.1	29.5	11	0.69	8.5	6	10	6	0.5	12.4	5.6	15.9	6	0.48	-0.16	2.85194	1.8854	.	366	IR:1_117..456_513	A
intron_retention.1591	MGG_04759	Supercontig_8.2	-	1384147	1384422	1384423	1384537	1384538	1384571	75.2	43.9	120.4	87	0.34	81.9	51.2	143.4	94	0.35	59.3	18.9	98.9	83	0.19	40.2	6.2	92.8	79	0.07	-0.15	12.2181	11.0522	-432, 578, 1018, 2701, 2825	1085, 1193, 1928, 2284	IR:1159_1192..1308_1366	A
intron_retention.4663	MGG_02834	Supercontig_8.7	+	1342274	1342541	1342542	1342638	1342639	1342906	205.9	23.9	4.6	5	0.83	226.1	23.8	5.5	7	0.77	303.2	26.6	21.7	29	0.48	261.2	30.3	14.3	18	0.63	-0.14	44.4585	54.5434	-439, -295, -290, 187	327, 407, 769	IR:478_745..843_1110	A
intron_retention.4275	MGG_04034	Supercontig_8.6	+	2168436	2168467	2168468	2168584	2168585	2168649	302.7	9474	23012.5	350	0.96	308.2	8162.3	19819.1	356	0.96	88.6	412.7	1046	84	0.83	104.7	479.3	1242.8	107	0.82	-0.13	3090.69	210.719	.	-179, 551, 1599	IR:-211_-180..-62_273	A
intron_retention.4457	MGG_04156	Supercontig_8.6	-	1784292	1784351	1784352	1784446	1784447	1785123	4262.4	1466.4	1338.9	2464	0.37	4989	1839.2	1659.9	2861	0.39	2111.6	407.6	545.8	1528	0.21	2127.1	461.3	529.9	1472	0.24	-0.13	527.966	259.946	1675, 1707, 1787, 1829, 1904	332	IR:-437_240..336_395	A
intron_retention.3090	MGG_03201	Supercontig_8.4	+	2711885	2712608	2712609	2712757	2712758	2712784	48	21.2	69.9	52	0.29	52.2	16.2	87.7	61	0.21	31.1	4.1	44.1	42	0.09	21.3	3.2	37.9	37	0.08	-0.12	11.3813	7.63051	-245, 850, 2157, 2275, 2549, 2760	222, 1976	IR:172_195..345_371	A
intron_retention.3599	MGG_06329	Supercontig_8.4	-	4132264	4132470	4132471	4132547	4132548	4133109	62.2	24.7	94.9	87	0.22	86.2	35.7	143.3	127	0.22	113.2	17.2	165.4	159	0.1	89.4	16.4	156.1	157	0.09	-0.12	9.04345	13.0456	406	125, 1193	IR:571_1132..1210_1238	A
intron_retention.1466	MGG_07317	Supercontig_8.2	+	7221590	7222304	7222305	7222495	7222496	7222568	96.5	51	167.1	87	0.37	140	83.1	271	136	0.38	112.7	36.6	195.4	107	0.26	58.6	16.6	118.5	77	0.18	-0.11	38.1804	26.4427	825, 1847, 2076	12, 276, 1441	IR:-704_11..203_275	A
intron_retention.2588	MGG_05984	Supercontig_8.3	-	2189311	2189612	2189613	2189709	2189710	2189864	142.1	28	121.7	97	0.22	255.1	38	264.9	221	0.15	164.2	3.3	133.1	127	0.03	164.5	5.2	139.7	140	0.04	-0.11	22.7162	19.4831	.	335, 609, 1080, 1314	IR:454_608..706_1007	A
intron_retention.3933	MGG_01133	Supercontig_8.5	-	382842	383294	383295	383366	383367	383414	257	120	603	476	0.2	245.3	134.4	581.2	460	0.23	86	17.8	195.5	189	0.09	69.5	14.3	158.3	150	0.09	-0.11	52.8533	14.7253	-1030, -372, 20, 1787, 2757, 2765	1069, 1125, 1507	IR:1073_1120..1193_1225	A
intron_retention.761	MGG_11757	Supercontig_8.1	-	3874536	3877274	3877275	3877342	3877343	3877428	61.8	14.3	25.3	6	0.7	97.7	38.9	56	24	0.62	98.5	16.5	51	39	0.3	93.2	21.5	45.5	20	0.52	-0.1	9.09576	10.4958	1201, 1839, 2560, 2918, 2932, 3052	398, 619	IR:248_333..402_553	A
intron_retention.858	MGG_05626	Supercontig_8.1	-	5892302	5892347	5892348	5892431	5892432	5893727	71.4	19.4	47.5	45	0.3	106.9	37.7	80.8	72	0.34	96.9	21.3	69.9	82	0.21	80.3	16.6	54.3	71	0.19	-0.09	11.4548	10.5196	4206	1619	IR:323_1618..1703_1748	A
intron_retention.917	MGG_10613	Supercontig_8.1	-	6532416	6532677	6532678	6532729	6532730	6532840	69.2	34.7	150.9	107	0.24	46.1	20.8	89.8	65	0.24	22.8	6	30.9	33	0.15	6.3	0	11.5	14	0	-0.09	11.0608	2.61242	.	996	IR:837_947..1000_1261	A
intron_retention.2271	MGG_09463	Supercontig_8.3	+	3593422	3594918	3594919	3595022	3595023	3595129	67.3	15.5	71.9	63	0.2	105.3	24.2	94.4	76	0.24	92	17.3	133.2	124	0.12	66.1	2.2	70.7	68	0.03	-0.08	8.13294	7.52689	1963	1502, 1791, 1822, 2022	IR:1000_1497..1602_1708	A
intron_retention.2536	MGG_07629	Supercontig_8.3	-	1264597	1266251	1266252	1266330	1266331	1267245	277.2	41.2	184.1	263	0.14	326.4	90.1	263.8	296	0.23	282.4	18.3	186.8	289	0.06	239	8.5	158.6	246	0.03	-0.08	39.7939	32.9561	.	697	IR:-242_673..753_2407	A
intron_retention.1741	MGG_01488	Supercontig_8.2	-	3755914	3755920	3755921	3756082	3756083	3756861	34.4	42.5	71.4	4	0.91	31.6	31.2	70.6	1	0.97	32	35.2	56.3	6	0.85	28.4	31.1	69.5	8	0.8	-0.06	10.1	8.6385	.	780	IR:1_779..942_948	A
intron_retention.4844	MGG_12568	Supercontig_8.7	-	1136276	1136484	1136485	1136601	1136602	1136782	82.6	16.9	90.1	68	0.2	216.2	52.1	221.5	168	0.24	106.2	13.6	98.4	83	0.14	68.7	4	63.1	51	0.07	-0.06	13.7081	7.16006	835	1524	IR:1257_1437..1555_1763	A
intron_retention.683	MGG_06777	Supercontig_8.1	-	2713065	2713178	2713179	2713248	2713249	2713580	98.2	21.4	53.9	79	0.21	129.7	27.6	83.9	74	0.27	69.9	8.5	52.2	50	0.15	74.7	9	53.1	56	0.14	-0.06	15.6307	13.2864	1266	75, 79, 362	IR:-258_74..145_258	A
intron_retention.825	MGG_05339	Supercontig_8.1	-	4865847	4866726	4866727	4867084	4867085	4867095	43.5	20.3	12.9	3	0.87	53.9	38.2	26.8	4	0.91	32.6	12.9	8.4	3	0.81	24.2	8.6	7.5	2	0.81	-0.06	6.20853	3.37627	.	291	IR:1_11..370_1249	A
intron_retention.2051	MGG_08303	Supercontig_8.2	-	7939881	7940411	7940412	7940850	7940851	7941436	133	27.6	72.9	112	0.2	206.5	32.6	137.2	193	0.14	146.8	16.1	81.8	158	0.09	119.5	9	76.1	119	0.07	-0.05	29.6703	21.9866	1281, 1302, 2882	274, 1036	IR:-579_7..447_486	A
intron_retention.4080	MGG_00481	Supercontig_8.5	-	2753353	2753397	2753398	2753567	2753568	2753691	61	17	3.5	6	0.74	111.7	38.1	6.4	9	0.81	136	35.7	17.7	31	0.54	62.1	24.7	14.4	11	0.69	-0.05	11.8615	14.4892	848, 908, 1379	-119, -6, 390, 581	IR:-296_-173..-2_43	A
intron_retention.4322	MGG_14931	Supercontig_8.6	+	2565721	2565949	2565950	2566189	2566190	2566381	32.2	19.7	48.3	32	0.38	46.8	16.9	54.4	48	0.26	22.9	9.9	63.7	40	0.2	8.8	4	26.2	15	0.21	-0.05	7.31898	4.40069	2363, 2667	160, 703	IR:-154_75..316_507	A
intron_retention.620	MGG_02517	Supercontig_8.1	-	2177388	2177507	2177508	2177627	2177628	2178540	38.1	23	35.4	19	0.55	55.7	40.8	73.4	23	0.64	49.4	27.9	64.4	30	0.48	36.5	16.8	37	17	0.5	-0.05	6.91623	6.30463	893, 1299, 1968, 2821, 3225	241, 481	IR:-673_240..361_480	A
intron_retention.1277	MGG_01653	Supercontig_8.2	+	4344936	4345090	4345091	4345194	4345195	4345268	17.4	96.5	162.5	6	0.94	20.2	106.3	181.4	7	0.94	43.1	160.7	255.5	23	0.87	32.9	125.7	204.6	14	0.9	-0.04	40.6137	94.7473	-88, 1017, 1326	-1564, -738, -550, -250, -173, 670	IR:-1719_-1565..-1460_-1387	A
intron_retention.1345	MGG_08057	Supercontig_8.2	+	5555047	5555348	5555349	5555428	5555429	5556165	234.5	96.8	401.7	253	0.28	417.2	112.7	591.7	480	0.19	211	40.8	325.7	248	0.14	186	39.1	285.8	220	0.15	-0.04	54.2957	31.5066	.	246, 1016	IR:-111_191..272_1008	A
intron_retention.1490	MGG_08311	Supercontig_8.2	+	7914503	7915013	7915014	7915139	7915140	7916135	97.3	22.7	179.4	6	0.79	139.2	28.2	199.5	8	0.78	55	19.5	77.3	8	0.71	42.7	11.3	84.3	4	0.74	-0.04	25.2135	9.91997	-12	210, 427	IR:214_344..471_1466	A
intron_retention.1661	MGG_11312	Supercontig_8.2	-	2157031	2157597	2157598	2157682	2157683	2158435	80.7	9.2	50.8	71	0.11	77.7	16.3	67.2	65	0.2	94	4.1	94.1	114	0.03	91.7	6.3	79.9	83	0.07	-0.04	7.50893	9.59809	.	304, 372, 1235	IR:482_1234..1320_1886	A
intron_retention.3142	MGG_12805	Supercontig_8.4	+	3386150	3386177	3386178	3386251	3386252	3386345	45.8	123.3	278.4	4	0.97	119	253.6	481.8	17	0.94	67.5	126.7	265.8	16	0.89	47.1	104.7	221.9	12	0.9	-0.04	57.3855	39.9118	1496, 2676, 2726	-107, 415, 432	IR:-148_-121..-46_48	A
intron_retention.4887	MGG_02691	Supercontig_8.7	-	1885138	1885306	1885307	1885392	1885393	1885450	36.4	31.8	13.8	0	1	37	36.6	11.7	0	1	54.9	49.2	28.1	2	0.96	26.9	20.8	13.8	5	0.81	-0.04	21.1702	26.5188	-552, -490, 50, 419, 506, 685, 1162, 1664	-885, -881	IR:-943_-886..-799_-631	A
intron_retention.1402	MGG_07085	Supercontig_8.2	+	6310972	6310994	6310995	6311167	6311168	6311481	266.4	223.8	382.6	80	0.74	311	306.5	411.8	85	0.78	283.2	206.5	417.1	119	0.63	192.8	163.9	252.8	67	0.71	-0.03	43.0557	35.6489	981	63, 193	IR:1_23..197_510	A
intron_retention.1637	MGG_08836	Supercontig_8.2	-	1815115	1815246	1815247	1815307	1815308	1815397	118.2	16.9	122.7	108	0.14	120.5	27.9	124	83	0.25	139.8	13.1	141	128	0.09	117.9	13	120.7	101	0.11	-0.03	13.3904	13.7775	.	465, 883	IR:739_828..890_1021	A
intron_retention.1983	MGG_07187	Supercontig_8.2	-	6687746	6687959	6687960	6689217	6689218	6689417	203	108.1	297.3	0	1	342	177.9	478.8	1	0.99	96.7	28.3	125.2	3	0.9	42.3	24.4	88.2	1	0.96	-0.03	72.3207	19.5723	241, 1660, 4686, 4763	-1347, -1195, -1190, 356, 1141, 3863, 5468	IR:-1674_-1348..-89_125	A
intron_retention.2300	MGG_04918	Supercontig_8.3	+	3954869	3955027	3955028	3955132	3955133	3955250	56.3	13	0.5	0	1	83.8	28.7	0.7	0	1	77.8	29.9	3.7	12	0.71	93.5	28.8	0.9	1	0.97	-0.03	17.1978	17.1441	.	941	IR:681_839..945_1062	A
intron_retention.2705	MGG_09526	Supercontig_8.3	-	3371985	3373213	3373214	3373288	3373289	3373296	119.6	32.7	128.5	99	0.25	105.2	43.1	121.5	84	0.34	94.9	25	124.6	98	0.2	77.6	21.4	97	78	0.22	-0.03	17.372	10.4774	-201, 632, 1101	194, 233, 842	IR:154_161..237_355	A
intron_retention.4112	MGG_17460	Supercontig_8.5	-	2961915	2962264	2962265	2962691	2962692	2962893	34.3	26.4	50.9	2	0.93	49.7	41.9	52.9	3	0.93	46	37.7	68.8	4	0.9	18.8	16.3	28.5	3	0.84	-0.03	2.84611	1.79103	.	672, 710, 714, 726, 786	IR:213_414..842_1191	A
intron_retention.798	MGG_11719	Supercontig_8.1	-	4396938	4397597	4397598	4397761	4397762	4397862	59.2	49.2	16.5	10	0.83	62.7	31.9	10.5	10	0.76	158.8	76.2	30.3	28	0.73	146.7	57.7	21.6	27	0.68	-0.03	11.4249	27.7599	.	-329, -325, 30, 555	IR:-430_-330..-165_29	A
intron_retention.1887	MGG_15808	Supercontig_8.2	-	5489554	5490245	5490246	5490333	5490334	5490428	90	34.2	119.7	22	0.61	78.9	19.9	114.7	22	0.47	108.6	60.2	134	21	0.74	31.6	8.8	53.9	5	0.64	0.03	4.13684	2.94136	.	534	IR:351_508..597_1288	A
intron_retention.2453	MGG_07831	Supercontig_8.3	+	5972051	5972447	5972448	5972536	5972537	5972869	48.4	42.3	171.6	5	0.89	68	64	172.9	11	0.85	30.9	33.5	86.5	3	0.92	19	27.5	73.4	2	0.93	0.03	14.5348	6.27743	.	456	IR:1_397..487_1118	A
intron_retention.403	MGG_16455	Supercontig_8.1	+	6296507	6297779	6297780	6297861	6297862	6298251	42.6	67.2	51.6	2	0.97	52.7	79.7	72.9	8	0.91	22.8	38.4	32.1	0	1	14.5	16.5	14.9	0	1	0.03	6.3416	2.06097	19, 4160, 4275	1108, 1580, 2099, 2614, 2944, 3373	IR:766_1107..1190_1579	A
intron_retention.905	MGG_15165	Supercontig_8.1	-	6330082	6330383	6330384	6330449	6330450	6330462	76.7	8.8	102	90	0.09	102.5	20	125.5	109	0.15	170.6	54.2	170.5	133	0.29	108	21.7	117.5	102	0.18	0.03	60.0221	46.0617	-257	264	IR:251_263..330_631	A
intron_retention.1885	MGG_15808	Supercontig_8.2	-	5489554	5490209	5490210	5490333	5490334	5490428	88.3	59.7	119.7	19	0.76	77.6	44.2	114.7	20	0.69	106.7	84.5	134	17	0.83	30.6	20.5	53.9	5	0.8	0.04	4.13684	2.94136	.	534	IR:351_508..633_1288	A
intron_retention.418	MGG_10614	Supercontig_8.1	+	6534779	6535683	6535684	6535779	6535780	6535819	321	244.4	254.2	10	0.96	293.8	219.9	252	10	0.96	21.1	20.4	21.4	0	1	12.6	10.7	14.6	0	1	0.04	29.2688	1.30039	142	952	IR:351_905..1002_1041	A
intron_retention.4213	MGG_04321	Supercontig_8.6	+	1189432	1192920	1192921	1193094	1193095	1193165	51.6	18.3	154.5	42	0.3	75.2	27.9	156.2	38	0.42	120	60.2	274.8	62	0.49	85.3	53.6	267	63	0.46	0.04	7.2417	10.8235	37, 874, 2995	3660, 3761	IR:3319_3489..3664_3734	A
intron_retention.4664	MGG_02825	Supercontig_8.7	+	1380945	1381109	1381110	1381178	1381179	1381272	341.9	53.3	327.7	293	0.15	387.5	62.7	353.4	307	0.17	310.1	90.1	361.4	266	0.25	204.3	47.5	271.7	182	0.21	0.04	24.9523	16.461	88, 166, 943	410, 853	IR:245_409..479_572	A
intron_retention.1489	MGG_08311	Supercontig_8.2	+	7914503	7915013	7915014	7915120	7915121	7916135	97.3	19.3	176.8	18	0.52	139.2	23.1	196.8	24	0.49	55	18.3	76.4	6	0.75	42.7	9.4	83.1	7	0.57	0.05	25.2135	9.91997	-12	210, 427	IR:214_344..452_1466	A
intron_retention.2090	MGG_07417	Supercontig_8.3	+	553006	553040	553041	553116	553117	553215	42.3	19.6	39.3	25	0.44	56.7	21	70.8	38	0.36	51.1	27.2	60.4	28	0.49	39.5	22.2	41	23	0.49	0.05	5.92187	6.23865	.	-123, 359, 1488	IR:-158_-124..-47_52	A
intron_retention.3982	MGG_00904	Supercontig_8.5	-	1186254	1186382	1186383	1186498	1186499	1186975	170.9	10.7	115.4	175	0.06	259.8	27.2	160.2	246	0.1	181.9	33.3	110	167	0.17	127.9	19.4	72	112	0.15	0.05	28.0917	19.7481	394, 1380	61	IR:-439_38..155_283	A
intron_retention.1077	MGG_04821	Supercontig_8.2	+	1491872	1493096	1493097	1493144	1493145	1494338	107.6	185.7	131	21	0.9	111	189.3	110.6	29	0.87	93.4	148	108.3	4	0.97	66.3	137.2	83.7	0	1	0.07	16.5016	10.5513	-18	1422	IR:948_1421..1470_2663	A
intron_retention.2984	MGG_03587	Supercontig_8.4	+	1368704	1368948	1368949	1369382	1369383	1369657	79.2	12.4	136	131	0.09	91.1	23.2	156.5	149	0.13	80.3	31	151.2	121	0.2	82.8	34.1	128.4	113	0.23	0.07	10.4073	11.2986	.	146, 804	IR:-202_43..478_752	A
intron_retention.4916	MGG_09027	Supercontig_8.7	-	2649656	2650766	2650767	2650976	2650977	2651566	117.9	79	115.7	15	0.84	166.5	81.5	155.6	28	0.74	120.5	67.8	108.9	7	0.91	78	43.2	71.4	4	0.92	0.07	18.8573	12.3721	29, 3426	-179, 1602	IR:806_1395..1606_2716	A
intron_retention.1223	MGG_01546	Supercontig_8.2	+	3970118	3970240	3970241	3970328	3970329	3970347	32.6	24.1	24.3	9	0.73	44.1	37.7	46	9	0.81	189	176.9	181.7	21	0.89	114.8	122.7	107.1	4	0.97	0.08	7.99514	16.0611	466	208	IR:1_123..212_230	A
intron_retention.2351	MGG_16875	Supercontig_8.3	+	4736963	4737316	4737317	4737368	4737369	4737704	47.1	37.2	33.8	10	0.79	50.2	49.6	35.1	12	0.81	19.6	26.4	20.9	3	0.9	18.2	17.7	24.4	1	0.95	0.09	2.33261	0.95202	.	355	IR:1_354..407_742	A
intron_retention.489	MGG_08651	Supercontig_8.1	+	7679910	7681402	7681403	7681504	7681505	7682351	34.1	3.1	34.1	25	0.11	53	9.2	48.6	36	0.2	28	12.8	16.7	28	0.31	16.5	4.5	9.7	11	0.29	0.09	5.4058	1.99127	3971, 4344	1051	IR:-517_976..1079_1925	A
intron_retention.3017	MGG_03491	Supercontig_8.4	+	1696215	1696904	1696905	1696971	1696972	1697654	10.3	6.3	10.3	10	0.39	6.3	9.9	12.6	6	0.62	24.3	24.4	31.9	9	0.73	20.3	26.6	24.1	5	0.84	0.11	0.95429	1.70675	-342, -290, 1225	197, 1478, 1512	IR:-16_196..264_946	A
intron_retention.673	MGG_06732	Supercontig_8.1	-	2542330	2542484	2542485	2542624	2542625	2543401	76.2	15.6	49.8	45	0.26	99.5	13.8	73.8	74	0.16	26.6	14.4	34.2	22	0.39	19.2	10.5	21.2	18	0.37	0.11	9.0343	2.79701	1244, 1427, 2096	527	IR:-362_415..556_710	A
intron_retention.1232	MGG_01569	Supercontig_8.2	+	4039487	4039568	4039569	4039634	4039635	4039705	254	19.2	276.3	251	0.07	356.3	15.5	354.4	359	0.04	115.5	24	137.7	102	0.19	59.8	23.7	81.9	47	0.34	0.12	32.1759	9.10482	-201, 1144, 1173	412, 447	IR:330_411..478_548	A
intron_retention.1860	MGG_01843	Supercontig_8.2	-	5066946	5067150	5067151	5067278	5067279	5067676	54.9	12.4	46.1	43	0.22	63.3	20.4	61.6	50	0.29	59.8	26.2	53.9	32	0.45	33.2	10.5	33.3	13	0.45	0.16	6.13499	4.79331	.	472	IR:1_398..527_731	A
intron_retention.1855	MGG_01828	Supercontig_8.2	-	5007497	5007644	5007645	5007857	5007858	5008049	204.4	41.9	81.5	149	0.22	269.1	72.8	117.1	193	0.27	312.6	125.7	111	162	0.44	142.1	63.8	52	72	0.47	0.17	34.886	30.1702	1085, 2198, 2404	197, 550	IR:-81_111..325_472	A
intron_retention.2016	MGG_07300	Supercontig_8.2	-	7149573	7150503	7150504	7150588	7150589	7150856	35.1	43.1	33	18	0.71	56.4	48.7	39.8	24	0.67	64.5	81.2	38.3	0	1	23.8	22.7	12	2	0.92	0.21	4.4175	3.86325	-423, -42, 879, 923	-950	IR:-1218_-951..-865_-667	A
intron_retention.2497	MGG_07457	Supercontig_8.3	-	700945	703702	703703	703857	703858	704038	203.4	26.4	241.5	227	0.1	202.6	26.9	292	268	0.09	142	34.2	81	56	0.38	147.5	35.5	82.7	65	0.35	0.25	31.0733	7.37036	-23, 1528, 2101, 2236, 2939	568, 632	IR:376_556..712_1310	A
intron_retention.4597	MGG_10306	Supercontig_8.7	+	177511	178381	178382	178457	178458	178531	497.7	22.3	1127.6	957	0.02	486.4	15.6	1047.8	931	0.02	92.7	48.2	136.9	91	0.35	92	40.9	170.4	113	0.27	0.25	109.995	11.0005	-264	448, 564	IR:452_559..636_709	A
intron_retention.62	MGG_02168	Supercontig_8.1	+	781902	782058	782059	782127	782128	782281	19.1	5	21.3	23	0.18	27.9	16.1	39.7	29	0.36	12.8	8.2	11.6	4	0.67	8.3	10	10.9	5	0.67	0.31	3.41909	0.59025	.	156, 454	IR:-67_90..160_313	A
intron_retention.3926	MGG_17308	Supercontig_8.5	-	210721	210774	210775	210831	210832	211406	310.2	82.4	366	214	0.28	317	72	444.8	232	0.24	214.1	3.5	346.8	214	0.02	219.9	3.2	308	229	0.01	-0.22	45.0969	30.546	13, 969	637, 695	IR:-52_583..641_694	B
intron_retention.3500	MGG_03143	Supercontig_8.4	-	2915509	2915802	2915803	2915866	2915867	2916495	14.7	5.8	16.2	12	0.33	34.9	15.7	26.3	24	0.4	21.1	3	14.8	19	0.14	25.8	0	9.7	14	0	-0.19	3.39522	2.58911	728, 2217	802	IR:129_757..822_1115	B
intron_retention.392	MGG_05718	Supercontig_8.1	+	6232141	6232920	6232921	6233025	6233026	6233345	182.3	205.6	330.8	159	0.56	263.6	283.5	490.8	247	0.53	103.9	85.4	222.6	161	0.35	62.3	39.1	130.8	99	0.28	-0.18	74.0063	30.6861	41, 821	67	IR:-714_66..172_491	B
intron_retention.3934	MGG_01133	Supercontig_8.5	-	382842	383414	383415	383544	383545	384298	268.8	228.9	480.2	324	0.41	259.5	230.5	519.9	326	0.41	86.6	39.7	150.5	145	0.21	70	38.1	126	124	0.24	-0.17	52.8533	14.7253	-1030, -372, 20, 1787, 2757, 2765	1069, 1125, 1507	IR:-1098_942..1073_1120	B
intron_retention.785	MGG_11724	Supercontig_8.1	-	4291472	4291649	4291650	4291747	4291748	4292054	102.7	60.9	22.3	6	0.91	65.2	49.8	15.3	4	0.93	37.9	14	19.1	7	0.67	48.8	27	15.2	9	0.75	-0.16	20.8065	7.83439	-525, 1570, 1638, 1666, 1704, 1708	-111, 182	IR:-575_-134..-35_143	B
intron_retention.1045	MGG_04617	Supercontig_8.2	+	1101914	1105575	1105576	1105786	1105787	1107634	262.1	178.5	395.1	140	0.56	491.2	352.7	593.9	211	0.63	310.6	197.2	579.7	282	0.41	225.2	121	431.5	169	0.42	-0.14	43.8126	34.2	710, 793, 1910, 2501, 2510, 3601	4188	IR:398_4059..4271_6118	B
intron_retention.4465	MGG_04150	Supercontig_8.6	-	1794259	1795077	1795078	1795380	1795381	1796223	71.7	45.6	50.9	40	0.53	121.5	79.2	83.8	76	0.51	82.7	21.3	50.6	47	0.31	75.7	23.5	43.3	40	0.37	-0.14	19.3534	15.3846	-653, -620, 1281, 2749, 2847	156	IR:-801_42..346_530	B
intron_retention.2534	MGG_07628	Supercontig_8.3	-	1260884	1261352	1261353	1261434	1261435	1262755	895.9	353.8	1431.8	1741	0.17	878.2	615.4	1700.2	1553	0.28	1465	106.5	2238.3	2989	0.03	1480.4	159.6	2208.3	3178	0.05	-0.12	177.153	254.771	-301, -183, 752, 1074	1573	IR:248_1568..1651_2119	B
intron_retention.3551	MGG_06494	Supercontig_8.4	-	3536193	3536612	3536613	3537110	3537111	3537582	318.7	101.2	16	17	0.86	305.4	102.2	19.3	20	0.84	257.6	93.8	74.6	36	0.72	139	42.4	15	22	0.66	-0.12	42.098	25.0561	-750, -736, -732, -719, -642, 643, 1364, 1494	-534, -378	IR:-1010_-539..-40_380	B
intron_retention.809	MGG_10656	Supercontig_8.1	-	4558077	4558325	4558326	4558387	4558388	4559251	64.3	79.7	69.1	19	0.81	54.7	45.9	63.4	9	0.84	39.5	18.9	43.4	9	0.68	35.5	30.9	34.1	14	0.69	-0.12	2.3885	1.51885	1081, 1190	1547	IR:656_1519..1582_1830	B
intron_retention.2185	MGG_06094	Supercontig_8.3	+	2552356	2553944	2553945	2554002	2554003	2554340	30.3	10.3	7.3	2	0.84	34.7	10.1	5.5	0	1	42	16.6	11.6	6	0.73	36.3	7.3	6	7	0.51	-0.11	3.17159	3.55456	-221, -125, 371, 578, 958, 1640	3020	IR:1431_3019..3078_3415	B
intron_retention.3667	MGG_15431	Supercontig_8.5	+	254394	255699	255700	255766	255767	255767	21.3	11.8	16	3	0.8	39.6	38	36	2	0.95	30.2	9.5	26	13	0.42	17.1	11.2	20	5	0.69	-0.11	4.38097	4.09904	-198, -177, 870	874	IR:-433_873..941_941	B
intron_retention.4258	MGG_04099	Supercontig_8.6	+	1965067	1966280	1966281	1966357	1966358	1966461	395.2	367.6	655	283	0.57	554.6	483.4	810.4	297	0.62	170.1	115	248.3	137	0.46	133	101.2	250.9	150	0.4	-0.11	68.3592	22.9852	-59, 1799	893	IR:-344_870..948_1051	B
intron_retention.2405	MGG_05310	Supercontig_8.3	+	5356697	5357239	5357240	5357454	5357455	5357588	39	33.9	153.4	107	0.24	60	33.4	154.8	131	0.2	86.5	21.5	232.7	199	0.1	76.2	13.5	192.1	175	0.07	-0.1	22.4279	31.3358	-315, -117, 751, 850, 1413, 1573	242, 316	IR:-439_104..320_453	B
intron_retention.1120	MGG_08903	Supercontig_8.2	+	2053336	2053601	2053602	2053795	2053796	2054517	21.9	29.7	86.3	0	1	48.6	49.2	119.7	0	1	46.2	38.6	134.5	4	0.91	29.9	27.3	67.1	4	0.87	-0.09	12.9218	12.2714	-525, 790, 871	-441	IR:-711_-446..-251_471	B
intron_retention.1928	MGG_12308	Supercontig_8.2	-	5972288	5972395	5972396	5972463	5972464	5973744	32.5	25.9	49.3	0	1	33.4	20	64.6	1	0.95	38.7	9.2	55.8	13	0.41	33.7	12.6	50.8	2	0.86	-0.09	8.31642	6.90238	-297, 1034, 1600, 1807, 1893, 1995, 2002, 2242, 2520	1034, 1146	IR:-312_969..1038_1145	B
intron_retention.784	MGG_11724	Supercontig_8.1	-	4291472	4291649	4291650	4291725	4291726	4292054	102.7	63.5	24.3	6	0.91	65.2	50.4	17.5	4	0.93	37.9	13.5	18.9	3	0.82	48.8	26.3	16.2	7	0.79	-0.09	20.8065	7.83439	-525, 1570, 1638, 1666, 1704, 1708	-111, 182	IR:-575_-112..-35_143	B
intron_retention.1592	MGG_04759	Supercontig_8.2	-	1384147	1384571	1384572	1384697	1384698	1386287	70.3	16.1	59.7	101	0.14	78.5	24	87.7	112	0.18	51.5	5	75.1	100	0.05	35.2	5.9	59.6	84	0.07	-0.07	12.2181	11.0522	-432, 578, 1018, 2701, 2825	1085, 1193, 1928, 2284	IR:-558_1032..1159_1192	B
intron_retention.3158	MGG_06509	Supercontig_8.4	+	3480266	3481649	3481650	3481735	3481736	3482044	39.8	36.4	5.7	0	1	53.2	29.2	6.6	0	1	46.5	17.3	3.1	2	0.9	26.7	38.1	10.2	3	0.93	-0.07	7.77623	5.45045	930	971	IR:-414_970..1057_1365	B
intron_retention.3175	MGG_06454	Supercontig_8.4	+	3677115	3677476	3677477	3677612	3677613	3677688	144	40.2	104.6	73	0.35	215.8	29.5	180	160	0.16	208.4	15.4	192.2	176	0.08	128.3	9.8	106	96	0.09	-0.07	21.6961	23.3321	611, 842	59, 179, 208, 265, 302, 371, 854, 1319	IR:488_849..986_1061	B
intron_retention.1121	MGG_08903	Supercontig_8.2	+	2053336	2053601	2053602	2054013	2054014	2054517	21.9	47.8	96	0	1	48.6	75.2	129	0	1	46.2	72	148.7	5	0.94	29.9	41.6	72.7	11	0.79	-0.06	12.9218	12.2714	-525, 790, 871	-441	IR:-711_-446..-33_471	B
intron_retention.1705	MGG_11247	Supercontig_8.2	-	2867939	2868746	2868747	2868851	2868852	2869486	43.7	40.2	42.8	3	0.93	47.8	67.1	51.3	3	0.96	25.2	27.7	34.9	4	0.87	24.4	18.8	27.4	3	0.86	-0.06	4.31517	2.53958	388	692, 704, 731	IR:1_635..741_1548	B
intron_retention.3135	MGG_06566	Supercontig_8.4	+	3253346	3253926	3253927	3254010	3254011	3254263	51.3	33.3	11.8	0	1	50.3	23.2	9.1	0	1	85.3	56.2	23	11	0.84	83.2	46.9	22.9	3	0.94	-0.06	7.191	6.6901	-60, 292, 770, 1355, 1517, 1653, 1665, 3398, 3586	563, 598, 3737	IR:3156_3736..3821_4073	B
intron_retention.4572	MGG_09867	Supercontig_8.6	-	3843128	3843234	3843235	3843515	3843516	3843640	143.4	23.7	2.9	2	0.92	197.7	46.9	5.3	4	0.92	133.6	29.5	10.3	5	0.86	104.6	18	5.7	3	0.86	-0.06	32.0193	25.3638	-394	-233, 97	IR:-482_-358..-76_31	B
intron_retention.3150	MGG_06524	Supercontig_8.4	+	3418857	3419265	3419266	3419880	3419881	3420147	12.6	73.3	217.3	1	0.99	24.2	90.4	315.2	1	0.99	17.4	98.5	285.7	6	0.94	8.1	53.5	199.4	6	0.9	-0.05	56.1843	43.3865	-1161, -426, 564, 1891, 1962, 2489, 2734, 2788, 2854, 3184, 3203, 3246, 3294	-426	IR:-1185_-777..-161_106	B
intron_retention.3178	MGG_06439	Supercontig_8.4	+	3731298	3732411	3732412	3732990	3732991	3733143	24.7	13.5	52.3	42	0.24	45.8	22.7	84.9	65	0.26	43.1	14.1	84	61	0.19	30.4	3.9	74.3	55	0.07	-0.05	12.2759	13.1661	353, 1629, 3217, 3491	659, 829, 886	IR:200_601..1181_1333	B
intron_retention.4570	MGG_09867	Supercontig_8.6	-	3843128	3843228	3843229	3843515	3843516	3843640	145.9	25.4	2.9	3	0.89	199.3	49.5	5.3	6	0.89	134.5	31.3	10.3	6	0.84	105.9	19.3	5.7	6	0.76	-0.05	32.0193	25.3638	-394	-233, 97	IR:-482_-358..-70_31	B
intron_retention.2777	MGG_16871	Supercontig_8.3	-	4634145	4634168	4634169	4634235	4634236	4634595	9.9	13.3	12.6	3	0.82	14.6	11	13.6	3	0.79	20.4	18.2	24.9	6	0.75	10.8	6.7	12.9	6	0.53	-0.04	3.44576	4.72129	70, 196, 217, 280	370, 391, 424	IR:1_360..428_451	B
intron_retention.2792	MGG_05132	Supercontig_8.3	-	4703610	4704725	4704726	4704842	4704843	4704992	247.3	76.6	255.6	199	0.28	258.6	100.7	282.5	204	0.33	132.9	39.8	152.9	120	0.25	78.8	20.9	80.5	65	0.24	-0.03	33.9928	13.3883	-176, 303, 332, 1548	126, 444	IR:253_402..520_649	B
intron_retention.4048	MGG_00617	Supercontig_8.5	-	2258804	2258983	2258984	2259533	2259534	2261058	142.6	66.9	245.8	100	0.4	185.7	99.2	248.1	91	0.52	120.5	41.4	95.1	78	0.35	56	29	66.9	50	0.37	-0.03	28.6224	14.1963	-2545, -1774, 25, 1948	-909	IR:-2584_-1060..-509_-330	B
intron_retention.4512	MGG_12122	Supercontig_8.6	-	2369363	2370046	2370047	2371762	2371763	2372264	287.5	77.5	60.6	22	0.78	388.9	105.1	72	20	0.84	291	64.5	35.1	22	0.75	205.9	41.1	27.5	15	0.73	-0.03	59.3054	42.3507	-2542, -2535, -2521, -2493, 2513	-1368, -1363, -1359, 882	IR:-2602_-2101..-384_46	B
intron_retention.4568	MGG_09867	Supercontig_8.6	-	3843128	3843188	3843189	3843515	3843516	3843640	157	38	2.9	0	1	202.6	67.2	5.3	0	1	138.1	43.3	10.3	6	0.88	110.6	29.1	5.7	1	0.97	-0.03	32.0193	25.3638	-394	-233, 97	IR:-482_-358..-30_31	B
intron_retention.797	MGG_11719	Supercontig_8.1	-	4396938	4397597	4397598	4397757	4397758	4397862	59.2	49.6	17.1	2	0.96	62.7	32.3	10.7	2	0.94	158.8	77.2	30.6	10	0.89	146.7	58.5	21.8	6	0.91	-0.03	11.4249	27.7599	-329	-325, 30, 555	IR:-430_-326..-165_29	B
intron_retention.1837	MGG_11144	Supercontig_8.2	-	4776928	4777438	4777439	4777535	4777536	4778782	256.9	40.3	324.6	369	0.1	266.2	38.1	392.1	433	0.08	487.7	215.4	657.1	595	0.27	260.3	55.4	321.9	367	0.13	0.03	39.7101	48.4857	134, 1065	1619	IR:279_1525..1623_2133	B
intron_retention.2723	MGG_04871	Supercontig_8.3	-	3785470	3785786	3785787	3785863	3785864	3787569	29.5	32.4	40.7	27	0.55	37.3	41	60.5	40	0.51	31.8	41.1	61.6	26	0.61	40.9	33.2	60.4	24	0.58	0.03	6.3569	7.3027	313, 760, 904, 1132	1588	IR:1_1540..1618_1758	B
intron_retention.3152	MGG_06524	Supercontig_8.4	+	3418857	3419530	3419531	3419794	3419795	3420147	32.4	60.2	199.7	20	0.75	41.2	78.5	286.5	17	0.82	38	90.7	267.6	15	0.86	18.6	48.1	182	7	0.87	0.04	56.1843	43.3865	-1161, 564, 1891, 1962, 2489, 2734, 2788, 2854, 3184, 3203, 3246, 3294	-426	IR:-1185_-512..-247_106	B
intron_retention.3303	MGG_13935	Supercontig_8.4	-	144624	144801	144802	145006	145007	146093	140.1	116	53.5	20	0.85	133.3	68.8	46.9	9	0.88	237.6	79	49	6	0.93	125.5	54.4	27.7	5	0.92	0.04	21.005	36.7077	-1275, -1216, -1145, -1118, -622, -365	-240	IR:-1425_-339..-133_45	B
intron_retention.3845	MGG_00391	Supercontig_8.5	+	3027552	3027789	3027790	3027888	3027889	3028638	42.3	74.6	47.7	3	0.96	54.8	84.4	50.1	9	0.9	26.4	50.8	28.2	0	1	20.9	34.5	19.9	0	1	0.04	24.9364	10.1471	-51	-25	IR:-263_-26..75_824	B
intron_retention.810	MGG_10656	Supercontig_8.1	-	4558077	4558325	4558326	4558424	4558425	4559251	64.3	84.5	68.1	5	0.94	54.7	49.3	63.7	2	0.96	39.5	26.7	43.5	0	1	35.5	38.8	33.3	0	1	0.04	2.3885	1.51885	1081, 1190	1547	IR:656_1482..1582_1830	B
intron_retention.2004	MGG_07270	Supercontig_8.2	-	7034532	7035760	7035761	7035962	7035963	7036334	73.9	28.7	15.5	5	0.85	102.7	34.9	23.2	7	0.83	102.9	52.9	27.9	0	1	76.9	30.3	18.8	3	0.91	0.06	12.3944	11.6276	-465, 1698	-88	IR:-608_-237..-34_1195	B
intron_retention.3387	MGG_03582	Supercontig_8.4	-	1390270	1390378	1390379	1390862	1390863	1391223	60.6	40.7	22.2	5	0.89	78.3	52.4	42.4	15	0.78	56.9	49.9	27	2	0.96	59.4	41.3	28.4	2	0.95	0.06	11.3378	9.33753	-721, 463, 1200	-70, 48	IR:-911_-551..-66_43	B
intron_retention.4679	MGG_17959	Supercontig_8.7	+	1468790	1469160	1469161	1469232	1469233	1469478	12.3	33.2	69.3	2	0.94	18.1	54.3	91.9	6	0.9	12.7	29.3	26.2	0	1	8.3	14.4	12.9	0	1	0.06	14.6845	2.93133	-740, -698, -458, 588, 1698, 1766, 1994	-433, 138	IR:-820_-450..-377_133	B
intron_retention.1935	MGG_08212	Supercontig_8.2	-	6094223	6095408	6095409	6095634	6095635	6096062	70.7	15.6	46.9	61	0.2	79.7	7.2	60.1	76	0.09	75.5	17.4	44.9	48	0.27	40.5	14.8	16.6	13	0.53	0.07	9.20918	6.55469	-151	81	IR:-352_76..303_1488	B
intron_retention.2518	MGG_07515	Supercontig_8.3	-	891251	891464	891465	891533	891534	892099	13.4	12.6	78.5	16	0.44	14	17.5	83.8	16	0.52	8.6	11.1	23.3	7	0.61	10	7.1	16.2	5	0.59	0.07	11.4793	2.22684	722	888	IR:322_887..957_1170	B
intron_retention.1349	MGG_15818	Supercontig_8.2	+	5720382	5722174	5722175	5722255	5722256	5722447	23.3	9.3	47.5	33	0.22	28.7	13.2	46.6	51	0.21	31	19.1	48.8	35	0.35	22.6	9.4	35.2	22	0.3	0.08	4.92806	4.10146	-871, -434, 232	-1113, -1095, 735	IR:-1059_734..816_1007	B
intron_retention.1149	MGG_01231	Supercontig_8.2	+	2770371	2770566	2770567	2770716	2770717	2771709	31.2	18.4	49.2	20	0.48	38.5	14	46.2	27	0.34	24.5	13.2	28.3	10	0.57	14.8	12.6	19.6	2	0.86	0.09	6.33335	2.43173	17, 125	278	IR:-11_185..336_1328	B
intron_retention.4272	MGG_04058	Supercontig_8.6	+	2095147	2095544	2095545	2095635	2095636	2095959	18.5	5	25.4	25	0.17	32.7	5.8	39.7	38	0.13	22.1	13.7	41	28	0.33	18.3	5.5	17.4	14	0.28	0.11	3.96808	3.27513	-288, -139, -68, 1452, 1480	71, 545	IR:-328_70..162_485	B
intron_retention.4467	MGG_04141	Supercontig_8.6	-	1823679	1823975	1823976	1824060	1824061	1824183	32.4	25.2	21.9	3	0.89	54.6	35.3	37.5	7	0.83	31.8	28.6	11.4	0	1	30.6	19.5	9.2	0	1	0.11	8.29851	6.40808	-567	-133, 282, 1682	IR:-670_-207..-121_176	B
intron_retention.2688	MGG_13009	Supercontig_8.3	-	3233723	3234223	3234224	3234340	3234341	3234607	278.1	55.7	353.9	297	0.16	274.9	80.8	356.7	232	0.26	163.6	86.7	221	138	0.39	187.5	76.8	225.5	127	0.38	0.12	33.0248	17.4368	221	332	IR:1_267..385_747	B
intron_retention.2291	MGG_04898	Supercontig_8.3	+	3885222	3885405	3885406	3885498	3885499	3885786	112.8	72.2	525	20	0.78	165.1	94.8	747.4	25	0.79	202.1	151.5	722	8	0.95	54.2	26.5	286.2	2	0.93	0.14	73.3289	47.9453	221	188, 376, 866	IR:192_375..469_756	B
intron_retention.1108	MGG_08850	Supercontig_8.2	+	1866105	1867235	1867236	1867363	1867364	1869126	47.7	19.3	77.5	12	0.62	70.1	31.8	75	22	0.59	75.3	48	97.6	13	0.79	33.4	33.9	81.2	5	0.87	0.17	10.4937	10.5584	-1183	-197, -73	IR:-1328_-198..-69_1694	B
intron_retention.3600	MGG_06314	Supercontig_8.4	-	4197097	4197251	4197252	4197364	4197365	4198471	2.3	8.7	25.5	4	0.69	3.1	10.1	24.6	4	0.72	2.4	17.4	67.8	2	0.9	4.5	20.9	57.3	2	0.91	0.18	1.52746	3.97127	709, 760, 1147, 1569, 1674, 3437	176, 1367, 3466, 3578	IR:2359_3465..3579_3733	B
intron_retention.2391	MGG_05287	Supercontig_8.3	+	5294250	5296217	5296218	5296283	5296284	5296481	29.2	36.3	70.1	13	0.74	41.2	44.4	95	19	0.7	28.9	51.9	50	4	0.93	13.1	30.6	38.9	0	1	0.19	6.77259	4.44183	-897, -506, -501, 142, 2670	250	IR:-1781_187..254_451	B
intron_retention.4595	MGG_10306	Supercontig_8.7	+	177511	178141	178142	178273	178274	178381	513.1	30.6	978.4	880	0.03	501.2	45.1	939.5	797	0.05	96	51.3	124	62	0.45	96.5	29.5	142	92	0.24	0.19	109.995	11.0005	-264	448, 564	IR:-312_319..452_559	B
intron_retention.853	MGG_05571	Supercontig_8.1	-	5686777	5686804	5686805	5687128	5687129	5687706	126	65.8	73.7	42	0.61	120.8	71	76.4	35	0.67	114.6	95.9	74.4	16	0.86	124.6	77	53.5	11	0.87	0.19	13.5023	11.5972	-360, 986, 1306, 1505	190	IR:-524_54..379_406	B
intron_retention.7	MGG_01991	Supercontig_8.1	+	162587	162695	162696	162763	162764	162805	60.7	10.9	130.2	107	0.09	81.3	12.1	138.9	112	0.1	10.8	11.3	35	18	0.39	11.6	7.6	29.2	16	0.32	0.22	22.1977	6.08886	52, 1775, 1922, 2112	94, 197	IR:-23_86..155_196	B
intron_retention.4381	MGG_17842	Supercontig_8.6	+	4044526	4045822	4045823	4045875	4045876	4046372	1404.9	1488.2	1329.2	251	0.86	1207.8	1579.1	1422.4	290	0.84	258.7	69	51.6	224	0.24	246.6	39.6	47.4	216	0.16	-0.6	47.5876	8.35409	-157, -81, 832, 897, 952, 1054	565, 623	IR:569_622..676_1172	C
intron_retention.3673	MGG_10955	Supercontig_8.5	+	271016	272252	272253	272378	272379	273096	93.8	149	144.7	19	0.89	132.5	210.5	184.2	32	0.87	16.1	23.6	35.9	20	0.54	13.6	23.8	35.5	19	0.56	-0.31	13.467	3.51496	-695, 1256, 1601, 3095, 4054	807	IR:670_806..933_4242	C
intron_retention.3884	MGG_14714	Supercontig_8.5	+	3691758	3693311	3693312	3693379	3693380	3694572	70.5	220	268.8	95	0.7	112.3	305.1	362.2	113	0.73	71.1	91.4	181	129	0.41	54.6	51.5	152.9	99	0.34	-0.29	23.1658	13.4448	398, 2459	1454	IR:1052_1389..1458_2650	C
intron_retention.2831	MGG_05281	Supercontig_8.3	-	5262377	5263730	5263731	5263848	5263849	5263978	257.6	161.8	383.5	205	0.44	313.8	202.2	411.2	222	0.48	165.6	39.3	244	212	0.16	131.8	16.8	173.1	155	0.1	-0.28	40.0731	25.8781	178, 1363, 1395	94, 352	IR:-88_42..161_238	C
intron_retention.2358	MGG_12930	Supercontig_8.3	+	4778615	4779052	4779053	4779169	4779170	4779498	14.7	17	15.9	6	0.74	26.4	13.6	18.9	15	0.48	53.8	16	50	58	0.22	39	4.3	42.4	56	0.07	-0.26	0.78479	5.93738	715	511	IR:316_438..556_884	C
intron_retention.2284	MGG_04850	Supercontig_8.3	+	3708962	3709124	3709125	3709283	3709284	3709782	150.2	138.7	126.1	42	0.77	102.3	98.8	86.3	35	0.74	28.2	12.8	32.3	20	0.39	32	19.2	25.6	20	0.49	-0.25	10.0635	2.72209	859, 2194	1729	IR:1411_1573..1733_2231	C
intron_retention.2878	MGG_11079	Supercontig_8.3	-	5966823	5968945	5968946	5969092	5969093	5969533	80.2	33	55.5	26	0.56	95.1	35.7	55.8	29	0.55	93.8	20.5	51.3	41	0.33	74.2	13.8	41.3	31	0.31	-0.22	10.679	9.73597	460, 669, 2286, 2438, 2535	300, 543	IR:-142_299..447_475	C
intron_retention.303	MGG_09909	Supercontig_8.1	+	4302264	4302303	4302304	4302410	4302411	4302691	1.4	30.1	57.2	0	1	5.2	37.6	88.5	5	0.88	17.7	30.1	88.3	14	0.68	16.8	24.6	77.4	10	0.71	-0.17	12.1788	18.0448	-116, 2093, 2112, 2283	-353	IR:-412_-373..-265_16	C
intron_retention.4800	MGG_03077	Supercontig_8.7	-	374255	374613	374614	374682	374683	375249	11.4	12.1	36.9	19	0.39	18	11.2	40.1	27	0.29	14.6	5.4	43.4	40	0.12	11.4	4.9	35.4	32	0.13	-0.16	2.92802	2.67201	-47, 603, 777, 3013	293, 2738	IR:2143_2709..2779_3137	C
intron_retention.507	MGG_01988	Supercontig_8.1	-	153237	154248	154249	154342	154343	154858	65.3	38.6	63.1	64	0.38	65.7	40.4	84	61	0.4	39.9	13	56.9	50	0.21	40.7	12.4	50.5	43	0.22	-0.16	6.85074	5.24687	-503, 1173, 1249	328, 848	IR:332_847..942_1953	C
intron_retention.3313	MGG_17035	Supercontig_8.4	-	588558	592217	592218	592270	592271	592324	966.3	325	1280.6	378	0.46	1207	327.1	1242	404	0.45	27.5	153.7	569.9	361	0.3	33.2	93.2	545.7	381	0.2	-0.15	53.9517	39.9317	-160, -84, 811, 931, 1033, 1214, 1237, 1530, 1540, 1578, 1585, 2074, 2263, 2451, 2827, 3079, 3115, 3336	544, 602	IR:548_601..655_3631	C
intron_retention.247	MGG_07009	Supercontig_8.1	+	3565961	3566883	3566884	3566956	3566957	3567283	40.7	33.7	37.3	21	0.62	46.8	28.6	36.6	40	0.42	49.7	19.7	30.4	56	0.26	39	11.1	23.8	28	0.28	-0.14	4.99175	6.53788	28, 547, 1066, 1168	419, 931	IR:786_893..967_1293	C
intron_retention.3638	MGG_09779	Supercontig_8.4	-	5205693	5207069	5207070	5207296	5207297	5207927	360	68.4	81.9	15	0.82	493.6	87.2	147.7	31	0.74	461.1	84.9	180.3	52	0.62	283.1	40.4	76.4	25	0.62	-0.12	67.5236	56.1477	-475, 1056, 1185, 1260, 1736, 1810	-586, 1528	IR:-1425_-795..-567_810	C
intron_retention.4417	MGG_10431	Supercontig_8.6	-	1047273	1049439	1049440	1049512	1049513	1050115	111.7	56	70	13	0.81	97.1	45.9	73.1	21	0.69	37.7	9.3	20.1	9	0.51	33	6.6	18.3	5	0.57	-0.12	7.53976	2.54216	915, 1707, 2577, 2686, 2856	792	IR:189_791..865_1819	C
intron_retention.1593	MGG_04760	Supercontig_8.2	-	1386596	1387572	1387573	1387736	1387737	1387792	209.9	157.1	290.4	142	0.53	183.3	136.1	292.2	133	0.51	103.2	69.8	180.2	105	0.4	97.1	32.1	135.6	101	0.24	-0.11	21.9611	10.7733	348, 1592, 2078, 2120	766, 1163	IR:989_1044..1209_2185	C
intron_retention.2438	MGG_16915	Supercontig_8.3	+	5603826	5603909	5603910	5603992	5603993	5604378	49.2	20.7	37	15	0.58	48	26.8	34.5	24	0.53	72.4	24.4	39.7	48	0.34	61.3	30	41	42	0.42	-0.11	2.79637	3.25185	-616, -173, -119, 1201, 2998, 3303	2505, 2656	IR:2572_2655..2739_3825	C
intron_retention.290	MGG_09297	Supercontig_8.1	+	4136599	4136694	4136695	4136845	4136846	4138246	32.6	6.4	88.7	9	0.41	54.2	17.2	115.9	14	0.55	110.6	16.3	94	38	0.3	76.3	11.4	73.9	33	0.26	-0.11	16.244	11.1493	-206, 479, 493, 659, 686, 916, 1008	-458, -351	IR:-567_-472..-320_1081	C
intron_retention.3134	MGG_06566	Supercontig_8.4	+	3250792	3253583	3253584	3253682	3253683	3254263	83.6	37.3	23.9	5	0.88	80.7	32.1	18.8	14	0.7	93.9	37.1	44.2	31	0.54	85.3	50	42.5	32	0.61	-0.09	7.191	6.6901	-60, 292, 770, 1355, 1517, 1653, 1665, 3586, 3737	563, 598, 3398	IR:3156_3393..3493_4073	C
intron_retention.3553	MGG_06473	Supercontig_8.4	-	3609717	3610827	3610828	3610934	3610935	3611078	16.2	10.5	13.3	9	0.54	22.2	19.2	30.2	6	0.76	17.8	6.9	18.8	10	0.41	20.3	8	20.8	10	0.45	-0.09	2.02739	2.19186	-493, -58, -43, 582, 2062	878, 1085, 1144	IR:932_1075..1183_2293	C
intron_retention.4248	MGG_04101	Supercontig_8.6	+	1954900	1955982	1955983	1956046	1956047	1957323	59.4	13.7	63.1	58	0.19	82.2	24.5	78.6	71	0.26	39.3	4.7	37.8	42	0.1	24.4	2.2	28.1	23	0.09	-0.09	9.41914	4.07206	754, 1705	624	IR:92_611..676_1952	C
intron_retention.4254	MGG_04100	Supercontig_8.6	+	1959549	1960659	1960660	1960737	1960738	1961741	83.4	23.4	73.8	59	0.28	92.6	48.5	92.6	63	0.44	29.2	2.8	30.7	33	0.08	28.1	3.7	21.7	16	0.19	-0.09	9.26004	3.19256	-1393, -1319, 89, 349, 2616, 2670, 3040, 3302, 4306, 4759, 4864	445, 547, 1606, 3488	IR:1239_1605..1684_2687	C
intron_retention.1916	MGG_08130	Supercontig_8.2	-	5794106	5794536	5794537	5794613	5794614	5794749	19.1	16.3	18.7	7	0.7	18.1	13.7	16.8	5	0.73	18.6	8.8	11.5	8	0.52	16.3	6.5	8.8	4	0.62	-0.08	1.71545	0.90306	-585, -256, -252, 1318, 2009, 2775	903, 1075	IR:907_1042..1120_1550	C
intron_retention.1972	MGG_07166	Supercontig_8.2	-	6604827	6605608	6605609	6605678	6605679	6605786	45.7	15.3	61.8	54	0.22	65	9	81.3	76	0.11	100.4	2.1	121.4	138	0.01	86.4	2.7	103.5	103	0.03	-0.08	8.89447	14.1503	527, 605, 1076	376	IR:230_337..408_621	C
intron_retention.2272	MGG_09463	Supercontig_8.3	+	3593422	3595129	3595130	3595293	3595294	3595393	64.5	34.3	77	46	0.43	99.7	38.2	77.8	43	0.47	90	42.8	128.6	83	0.34	62.5	23.5	57.7	43	0.35	-0.08	8.13294	7.52689	1963	1502, 1791, 1822, 2022	IR:1602_1708..1873_1972	C
intron_retention.1128	MGG_08925	Supercontig_8.2	+	2141069	2141369	2141370	2142266	2142267	2142432	49.3	17	38.8	31	0.35	96.6	28.2	66.4	67	0.3	89.7	19.1	79.6	76	0.2	32.3	10.8	31.2	37	0.23	-0.07	11.0499	10.4886	-24, 1137, 1626, 2107, 3055, 3245, 3330	-611	IR:-1248_-948..-50_116	C
intron_retention.2383	MGG_05247	Supercontig_8.3	+	5141919	5142727	5142728	5142790	5142791	5145215	456.2	197.6	1179.5	570	0.26	835.2	381.4	1530.3	910	0.3	417.6	135.7	1310.4	737	0.16	289.6	118.1	1135.4	504	0.19	-0.07	166.308	146.716	-1079, 512, 2449, 3478, 3682	198, 3343	IR:-29_193..257_2681	C
intron_retention.3285	MGG_13654	Supercontig_8.4	+	5426962	5427467	5427468	5427551	5427552	5428011	6474.4	1427.7	3797.8	10238	0.12	4963.7	1286	2558.1	7080	0.15	175.6	16.7	89.8	301	0.05	125	13.2	85.7	251	0.05	-0.07	1054.45	30.5354	-94, 795, 808	439	IR:195_358..443_902	C
intron_retention.3858	MGG_00329	Supercontig_8.5	+	3246832	3247013	3247014	3247130	3247131	3247952	266	428.5	499.1	10	0.98	223.2	312.1	408.8	7	0.98	14	15.5	20.8	5	0.76	16.6	19.8	27.6	2	0.91	-0.07	40.1186	2.87587	-360, 654, 1905, 2770	398, 453	IR:288_393..511_1332	C
intron_retention.4475	MGG_04109	Supercontig_8.6	-	1930265	1930997	1930998	1931068	1931069	1931436	148.6	191.2	113.3	23	0.89	164.8	215.5	144.5	22	0.91	76.9	64.5	58.9	14	0.82	69.8	70.6	50.6	27	0.72	-0.07	11.0834	4.63862	-311, 702	507	IR:139_506..578_1310	C
intron_retention.2928	MGG_14008	Supercontig_8.4	+	820052	820173	820174	820390	820391	820534	2.7	15.4	26.7	0	1	3.7	22.7	56	1	0.96	11.8	44.1	120.5	6	0.88	6.6	25.8	72	3	0.9	-0.06	6.73838	12.5615	-88, 1614, 1896	-249	IR:-452_-331..-113_31	C
intron_retention.3025	MGG_03463	Supercontig_8.4	+	1777830	1780239	1780240	1780379	1780380	1780667	192.6	97.3	102.3	117	0.45	266.8	159.9	107.7	113	0.59	74.6	29.1	45.8	47	0.38	63.2	24	26.9	38	0.39	-0.06	22.6013	6.68626	616, 2914	2686	IR:1051_2648..2789_3076	C
intron_retention.4804	MGG_12527	Supercontig_8.7	-	504669	505638	505639	505733	505734	506331	18.6	19.9	25.9	4	0.83	30.3	36.2	39.4	8	0.82	17.7	31.2	26.4	10	0.76	15.9	14.1	22.5	12	0.54	-0.06	2.78802	1.88657	-16, 1479, 1518, 1728	718	IR:120_717..813_1782	C
intron_retention.764	MGG_09242	Supercontig_8.1	-	3894941	3895696	3895697	3895806	3895807	3896578	1.6	28.7	103.6	0	1	2.6	39	120.9	0	1	2	27.4	117.4	4	0.87	1.9	30.3	106.8	2	0.94	-0.06	14.2186	14.1685	1926	-280, 1173	IR:401_1172..1283_2038	C
intron_retention.1212	MGG_01508	Supercontig_8.2	+	3855534	3855665	3855666	3855791	3855792	3856319	537.9	137.4	230.8	384	0.26	603	198.7	221.4	367	0.35	780.9	119.4	329.2	591	0.17	623.3	124.8	254.2	467	0.21	-0.05	64.3739	72.3781	1586, 1645, 1919, 1924	1444	IR:1190_1321..1448_1975	C
intron_retention.2574	MGG_05934	Supercontig_8.3	-	2030481	2032597	2032598	2032843	2032844	2033443	184.4	16.4	27.4	88	0.16	269.7	36.3	63.2	157	0.19	411.8	27.1	74.1	246	0.1	347.5	22.5	53	174	0.11	-0.05	32.9359	50.4551	445, 1738	58	IR:-543_57..304_2420	C
intron_retention.304	MGG_09909	Supercontig_8.1	+	4302264	4302303	4302304	4302533	4302534	4302691	1.4	40.7	62.8	0	1	5.2	62	92.6	0	1	17.7	52.5	100.9	3	0.95	16.8	46.1	87.1	7	0.87	-0.05	12.1788	18.0448	-116, 2093, 2112, 2283	-353	IR:-412_-373..-142_16	C
intron_retention.2285	MGG_04850	Supercontig_8.3	+	3708962	3709124	3709125	3709339	3709340	3709782	150.2	145.1	121.4	4	0.97	102.3	108.8	79.9	0	1	28.2	18.9	31.8	2	0.9	32	25.1	23.5	2	0.93	-0.04	10.0635	2.72209	859, 2194	1729	IR:1411_1573..1789_2231	C
intron_retention.3448	MGG_03316	Supercontig_8.4	-	2290859	2291193	2291194	2291257	2291258	2291405	133	24.8	101.6	67	0.27	113.9	16.9	86.4	64	0.21	112.4	14.6	96.7	70	0.17	93	8.4	80.1	70	0.11	-0.04	15.0153	11.4165	610, 1929, 2213, 3127	1688, 2121	IR:1513_1660..1725_2059	C
intron_retention.4076	MGG_17442	Supercontig_8.5	-	2641027	2641196	2641197	2641261	2641262	2641342	250.6	63	287.3	224	0.22	285.7	85.6	367.1	255	0.25	209.6	30.9	228.2	190	0.14	201.5	39.7	216.3	178	0.18	-0.04	30.9795	19.0437	-958, -873, -432, 609, 913, 1118, 1187	-646, -642, 447	IR:340_420..486_655	C
intron_retention.44	MGG_02043	Supercontig_8.1	+	352431	352554	352555	352605	352606	353190	36.2	21	83.5	14	0.6	28.1	16	72	16	0.5	16.7	7.6	18.8	9	0.46	21.8	2.3	16.2	9	0.2	-0.04	5.82623	1.40635	1172	594	IR:446_569..621_1205	C
intron_retention.4454	MGG_17678	Supercontig_8.6	-	1778887	1781504	1781505	1781605	1781606	1782096	1092.4	1420.7	1312.2	116	0.92	1432.6	1795.5	1465.6	150	0.92	134.7	113.2	124.3	16	0.88	125.7	120.2	148.5	19	0.86	-0.04	175.465	16.0462	-187, 283, 2200, 2765, 3444	977	IR:486_976..1078_3695	C
intron_retention.1187	MGG_01466	Supercontig_8.2	+	3644839	3645394	3645395	3645493	3645494	3646733	408.7	226	762.8	64	0.78	537.5	240.9	833	97	0.71	216.9	67.5	350.1	35	0.66	199.9	56.1	385.1	26	0.68	-0.03	87.2851	43.4586	-566, -388, -331, -241, 372, 935, 1877, 1961	803	IR:686_802..902_2141	C
intron_retention.1255	MGG_01608	Supercontig_8.2	+	4177432	4177959	4177960	4178022	4178023	4178353	344.9	131	220.4	238	0.35	476.4	169.8	245.5	297	0.36	406.9	97.4	213.9	325	0.23	334.2	115.1	185.4	243	0.32	-0.03	44.4943	37.5891	906	760	IR:232_759..823_1153	C
intron_retention.2789	MGG_05129	Supercontig_8.3	-	4697508	4698517	4698518	4698637	4698638	4698886	61.1	68.3	29.1	1	0.99	151.5	96.3	51.2	0	1	145.2	90.9	39.9	7	0.93	73.2	52.4	25.1	2	0.96	-0.03	31.8957	38.18	-336, 1795, 1864, 3692, 4067, 4385, 4777, 5458, 5486, 5558, 6299, 6361	-947, 346, 375	IR:-1196_-948..-827_183	C
intron_retention.3121	MGG_06600	Supercontig_8.4	+	3133621	3133964	3133965	3134075	3134076	3134931	577.5	69.1	75.7	0	1	538.1	66.9	97.6	0	1	450.6	115.7	108	10	0.92	347	90.7	82.7	3	0.97	-0.03	184.601	104.556	-357, -255, 1518	835	IR:428_771..883_1738	C
intron_retention.3811	MGG_00532	Supercontig_8.5	+	2580733	2581428	2581429	2581489	2581490	2581728	62.5	18.1	65.1	51	0.26	88.1	23.3	99.6	80	0.23	39.6	6.6	55.7	48	0.12	18.4	3.3	23.3	13	0.2	-0.03	13.2757	5.42576	242, 1104	69, 796	IR:-632_64..126_364	C
intron_retention.4898	MGG_02632	Supercontig_8.7	-	2117830	2119058	2119059	2119489	2119490	2119881	288.8	61	271	229	0.21	303.7	96.8	406.4	313	0.24	262.4	41.8	287.7	230	0.15	200.6	34.2	182.5	161	0.18	-0.03	33.8581	23.2069	2306, 2459	139, 277, 1292	IR:522_925..1357_2585	C
intron_retention.1702	MGG_01243	Supercontig_8.2	-	2819760	2820799	2820800	2820937	2820938	2821645	142.7	37	65.5	115	0.24	148.6	30.3	66	97	0.24	115.8	30.9	70.1	79	0.28	98.8	30.8	53.2	82	0.27	0.03	18.5628	12.7652	424, 1194, 1230	251	IR:-458_250..389_1428	C
intron_retention.1704	MGG_14773	Supercontig_8.2	-	2845551	2846008	2846009	2846641	2846642	2846809	75.5	22	50.6	35	0.39	162	47.5	118.6	89	0.35	105.4	37.7	77.1	48	0.44	48.1	16.2	41.4	22	0.42	0.03	12.191	8.63559	857, 1118, 1130, 2096, 2495, 2764, 3333	575	IR:1_168..802_1259	C
intron_retention.3380	MGG_03601	Supercontig_8.4	-	1313162	1314238	1314239	1314319	1314320	1314668	96.7	63.9	26.3	4	0.94	140.1	115.3	41.2	3	0.97	22.7	32.8	19.8	0	1	25.2	31.8	12.7	0	1	0.03	25.1724	7.03643	281, 634, 1000, 1038, 1622, 2931, 3565, 4275, 4312	-223	IR:-572_-224..-142_671	C
intron_retention.4205	MGG_04327	Supercontig_8.6	+	1161247	1161735	1161736	1161840	1161841	1165672	47.6	5.3	50.4	34	0.14	67.9	14.7	59.3	62	0.19	100.1	16.2	47.4	58	0.22	33.7	7	36	10	0.41	0.03	6.60638	4.60123	1124, 1207, 2251, 2465, 2656, 3022, 3467, 3840, 4943, 4994, 5090, 5248, 5428	274	IR:-317_172..278_5508	C
intron_retention.421	MGG_14302	Supercontig_8.1	+	6558910	6559448	6559449	6559520	6559521	6561181	522.1	172.7	995.2	11	0.94	698.5	182.6	986.4	13	0.93	64.2	41.3	118.5	1	0.98	50.6	38.4	110.8	1	0.97	0.03	110.284	11.2149	1139, 1637, 2085	540, 578	IR:1_539..612_2272	C
intron_retention.3426	MGG_03407	Supercontig_8.4	-	1987185	1988699	1988700	1988765	1988766	1989050	40.7	47.7	63.1	6	0.89	51.1	48	55.2	4	0.92	38.4	61.5	55.3	1	0.98	28.3	43.8	41.2	2	0.96	0.04	4.69839	3.25139	166, 1021, 2960	1219, 1512	IR:1223_1507..1574_3088	C
intron_retention.3847	MGG_00360	Supercontig_8.5	+	3129591	3129889	3129890	3129955	3129956	3131273	24	23.2	35	2	0.92	43.4	40.4	51.7	3	0.93	51.6	47.7	56.5	0	1	40.7	34.6	49.9	1	0.97	0.04	4.8265	5.55926	514, 640, 1912, 1922, 2348	340	IR:1_299..366_1683	C
intron_retention.3957	MGG_01072	Supercontig_8.5	-	609111	609344	609345	609758	609759	609973	76.4	36.2	42.7	5	0.88	96.5	46.7	47.6	2	0.96	101.9	74.5	64.5	0	1	69.3	40.3	39.8	0	1	0.04	7.66348	7.21535	-174, 1565, 2831	650, 1391, 1759	IR:817_1031..1446_1679	C
intron_retention.4116	MGG_14688	Supercontig_8.5	-	3058984	3059567	3059568	3059751	3059752	3060389	73.1	49.6	137.3	12	0.81	98.9	66.9	162.4	16	0.81	108.1	71.8	209.4	11	0.87	100.5	71.6	192.5	13	0.85	0.04	21.1622	25.8729	856, 1258	79, 856	IR:115_752..937_1520	C
intron_retention.2993	MGG_03565	Supercontig_8.4	+	1448563	1448826	1448827	1448921	1448922	1450040	15.1	55.4	87.3	8	0.87	26.5	94.9	115.7	6	0.94	28.1	106.5	102.4	0	1	17.8	63.4	74.4	0	1	0.06	14.327	11.139	586, 964, 1865	-127	IR:-482_-219..-123_996	C
intron_retention.3958	MGG_01072	Supercontig_8.5	-	609111	609344	609345	609833	609834	609973	76.4	34.6	51.8	18	0.66	96.5	45.6	52.1	12	0.79	101.9	73.7	62	6	0.92	69.3	39.5	42.5	7	0.85	0.06	7.66348	7.21535	-174, 1565, 2831	650, 1391, 1759	IR:817_956..1446_1679	C
intron_retention.2332	MGG_12944	Supercontig_8.3	+	4492614	4493008	4493009	4493099	4493100	4493531	45.6	69.4	86.2	6	0.92	47.6	64.7	95.6	14	0.82	48	93.6	102.7	0	1	30.5	71.8	69.3	1	0.99	0.07	12.09	11.1277	626, 1297, 2195, 2366, 3847, 3956	37, 740, 4213	IR:-367_28..120_707	C
intron_retention.43	MGG_02043	Supercontig_8.1	+	352431	352506	352507	352605	352606	353190	38.4	26.7	83.5	13	0.67	28.1	21.9	72	7	0.76	16.6	12.1	18.8	1	0.92	23.1	10.8	16.2	2	0.84	0.08	5.82623	1.40635	1172	594	IR:446_521..621_1205	C
intron_retention.3819	MGG_00514	Supercontig_8.5	+	2628245	2629121	2629122	2629212	2629213	2629894	229.3	17	134.4	277	0.06	241.3	16.4	126.5	263	0.06	250.4	56.1	134.2	243	0.19	251.7	53.1	153.7	298	0.15	0.09	23.7879	22.5963	-769, -664, -100, 544, 2015	1544	IR:630_1506..1598_2279	C
intron_retention.1162	MGG_15675	Supercontig_8.2	+	3193712	3193717	3193718	3193908	3193909	3195039	91.2	53.8	162.6	54	0.5	127.8	76.7	185.4	73	0.51	56.5	41.1	84.2	20	0.67	57.8	36.3	71.4	23	0.61	0.1	19.8052	8.13455	925	194	IR:1_6..198_1328	C
intron_retention.3915	MGG_00097	Supercontig_8.5	+	4147387	4147645	4147646	4147707	4147708	4149294	12.4	26.3	178.9	3	0.9	13	19.6	167.9	11	0.64	19.4	34.7	72	0	1	16	27.3	64.8	0	1	0.1	32.7858	9.60505	-67, 969	-395	IR:-712_-454..-391_1196	C
intron_retention.1104	MGG_08832	Supercontig_8.2	+	1807038	1807513	1807514	1807665	1807666	1808830	326.9	80.3	1076.5	492	0.14	463.6	102.3	1000.8	615	0.14	266.8	115.4	643.3	303	0.28	194.9	103.8	760.8	318	0.25	0.11	108.907	62.6686	1394, 1523	249	IR:-228_248..401_1565	C
intron_retention.4666	MGG_02825	Supercontig_8.7	+	1380945	1381548	1381549	1381609	1381610	1381646	322.7	65.5	217.1	203	0.24	347.6	92.2	217.3	217	0.3	336	122.9	213.4	179	0.41	272.7	124.1	187.9	151	0.45	0.11	24.9523	16.461	88, 166, 943	410, 853	IR:623_848..910_946	C
intron_retention.1477	MGG_07335	Supercontig_8.2	+	7301369	7301543	7301544	7301730	7301731	7302077	51.7	92	163.5	25	0.79	63.3	112.8	227.4	37	0.75	60.7	128.6	157.7	5	0.96	34	80	146.1	1	0.99	0.17	34.2392	27.9467	-936, 1118, 1589, 1674	-1161, -1089, -978	IR:-1336_-1162..-974_-628	C
intron_retention.2527	MGG_07536	Supercontig_8.3	-	951350	953533	953534	953627	953628	953825	197.9	25.9	11.7	11	0.7	288.2	36.6	13.8	20	0.65	359.9	46.6	18.8	0	1	332.6	27.2	13.9	4	0.87	0.17	35.2996	48.9322	304, 1976	-82	IR:-280_-83..13_537	C
intron_retention.3959	MGG_01072	Supercontig_8.5	-	609111	609973	609974	610140	610141	610348	48.7	6.3	63.1	54	0.1	60.5	11.8	74.6	51	0.19	79.4	25	85	45	0.36	48	15.2	32.3	25	0.38	0.17	7.66348	7.21535	-174, 1391, 1565, 2831	650, 1759	IR:442_649..817_1679	C
intron_retention.1481	MGG_08366	Supercontig_8.2	+	7688462	7688740	7688741	7688854	7688855	7689587	61.5	40.5	49.4	13	0.76	45.5	27.3	49.8	6	0.82	13.3	11.9	19.9	0	1	21.4	16.2	17.7	0	1	0.18	4.28273	1.63079	427	362	IR:1_279..394_1126	C
intron_retention.4553	MGG_09404	Supercontig_8.6	-	3386230	3386556	3386557	3386621	3386622	3387526	40.7	13.8	82.8	65	0.17	43.8	17.6	98.1	67	0.21	14.3	16.2	40.9	22	0.42	14.6	15	48.5	22	0.4	0.19	10.4916	4.36112	511, 2017	561, 1760	IR:855_1759..1825_2151	C
intron_retention.8	MGG_01991	Supercontig_8.1	+	162587	162805	162806	162892	162893	164737	58.5	27.7	133.9	112	0.2	70.9	28.1	157.8	132	0.18	15.6	16.6	46.5	21	0.44	13.7	13.2	39.1	17	0.44	0.24	22.1977	6.08886	52, 1775, 1922, 2112	94, 197	IR:155_196..284_2128	C
intron_retention.420	MGG_14302	Supercontig_8.1	+	6558910	6559448	6559449	6559503	6559504	6561181	522.1	23.8	991.7	632	0.04	698.5	24.8	983.4	656	0.04	64.2	32.1	118	40	0.45	50.6	31.2	110.3	29	0.52	0.41	110.284	11.2149	1139, 1637, 2085	540, 578	IR:1_539..595_2272	C
intron_retention.3314	MGG_17035	Supercontig_8.4	-	589241	592324	592325	592381	592382	592959	1082.8	1930	662.9	460	0.81	1346.6	1720.5	648.5	472	0.78	42	148.2	338.4	497	0.23	46.7	84.6	297.7	526	0.14	-0.55	53.9517	39.9317	-160, -84, 602, 811, 931, 1033, 1214, 1237, 1530, 1540, 1578, 1585, 2074, 2263, 2451, 2827, 3079, 3115, 3336	544	IR:-88_490..548_3631	D
intron_retention.2835	MGG_05283	Supercontig_8.3	-	5265945	5266243	5266244	5266361	5266362	5266420	30.3	54.5	319.3	34	0.62	35.8	78.7	347.2	46	0.63	48.7	26.4	238.6	79	0.25	56	34	275.9	98	0.26	-0.36	249.283	134.511	-331, -319, -228, -40, 1072, 1459, 1545	-189, 1364	IR:966_1249..1368_1666	D
intron_retention.3109	MGG_12770	Supercontig_8.4	+	2918913	2919887	2919888	2919946	2919947	2921831	27.3	18.5	23.9	11	0.63	29.5	19.8	34.5	6	0.77	21.1	6.1	26.3	11	0.36	17.5	4.4	27.5	16	0.22	-0.27	2.99065	2.6813	-28, 331, 583, 2221, 2586	489	IR:-487_488..548_2649	D
intron_retention.3088	MGG_14868	Supercontig_8.4	+	2696292	2696566	2696567	2696644	2696645	2697456	11.1	13.6	38.5	12	0.53	10.6	11.7	42.4	17	0.41	10.3	3	21	15	0.17	17.1	5.9	27	26	0.18	-0.23	7.33689	4.33194	-453, 52, 425, 816, 1303, 1322, 1364, 1374	-317	IR:-592_-318..-239_573	D
intron_retention.3330	MGG_08580	Supercontig_8.4	-	749321	751459	751460	751558	751559	752240	54.9	17.2	24.1	20	0.46	62.3	27.7	46.7	29	0.49	89.4	13.5	42.5	55	0.2	59.3	9.1	23.7	30	0.23	-0.23	7.57261	9.64965	-511, 238, 508, 715, 2021, 2047	166	IR:-564_118..218_1084	D
intron_retention.4189	MGG_01912	Supercontig_8.6	+	664321	664557	664558	664619	664620	664992	20.7	21	15.8	5	0.81	34.3	26.2	46.2	7	0.79	30.5	21.8	35.7	17	0.56	18	10.3	17.6	9	0.53	-0.23	3.41075	2.54165	-87, -39, 340, 1989, 2193, 2307, 2571	198, 643	IR:-98_139..202_574	D
intron_retention.932	MGG_04711	Supercontig_8.1	-	6893499	6894233	6894234	6894299	6894300	6895113	22	12.3	23.9	19	0.39	30.2	27.3	48.7	17	0.62	10.2	1.7	13.9	11	0.14	13.6	3	13.1	15	0.17	-0.22	3.3843	1.55542	298, 562, 1314	815	IR:1_814..881_1615	D
intron_retention.131	MGG_02519	Supercontig_8.1	+	2183918	2185708	2185709	2185780	2185781	2186263	114.4	46.5	293.5	164	0.22	172.3	54.1	294.1	175	0.24	152.6	4.2	244.7	172	0.02	122	4.8	277.1	223	0.02	-0.2	16.4277	15.1305	-20, 315, 3109	234, 2155	IR:296_2086..2159_3143	D
intron_retention.2828	MGG_05281	Supercontig_8.3	-	5262377	5263492	5263493	5263652	5263653	5263730	258.9	220.7	314	124	0.64	311.8	287.9	395.8	206	0.58	166.2	120.6	248.8	167	0.42	137.6	74.3	166.4	143	0.34	-0.16	40.0731	25.8781	94, 178, 1363, 1395	352	IR:-88_238..399_1514	D
intron_retention.4313	MGG_12108	Supercontig_8.6	+	2473324	2474074	2474075	2474275	2474276	2476102	86.3	88.5	139.9	73	0.55	121	122.6	168.1	124	0.5	68.4	31.6	119.9	95	0.25	27.6	17.5	74.8	34	0.34	-0.16	17.724	9.86922	-262, -84, 682, 979, 1939, 1995, 2418	425, 521	IR:-327_424..626_2452	D
intron_retention.1266	MGG_01629	Supercontig_8.2	+	4268514	4269855	4269856	4269936	4269937	4270323	56.7	34.5	22.3	2	0.95	76.6	35	20	3	0.92	46.3	26.9	24.9	15	0.64	40.2	24.4	19.8	7	0.78	-0.14	9.60146	5.45907	-27, 412, 718, 788, 1494	727, 1123	IR:785_1122..1204_1590	D
intron_retention.4182	MGG_08722	Supercontig_8.6	+	346015	351092	351093	351155	351156	351451	198.8	54	75.1	16	0.77	245.7	74.5	91.1	19	0.8	89.3	17.9	32.9	10	0.64	106.4	21.9	42.6	17	0.56	-0.13	9.63593	4.00717	-3413, -3404, -3343, -3188, -3126, -3070, -2518, -2149, -1827, -1011, -864, -825, -775, -760, -676, -534, -320, -20, -6, 860, 1386, 2085, 2274, 2318	-1894, 1265	IR:595_1205..1269_2608	D
intron_retention.2371	MGG_05202	Supercontig_8.3	+	4945162	4945650	4945651	4946344	4946345	4947753	19.8	31.7	32.3	0	1	28.2	54.8	37.4	1	0.98	36.3	53.9	44.4	10	0.84	12.5	30.3	36.7	5	0.86	-0.12	4.99558	4.29544	-557, -500, -494, 127, 346, 1708	-364	IR:-853_-365..331_1739	D
intron_retention.1182	MGG_01466	Supercontig_8.2	+	3644839	3645104	3645105	3645493	3645494	3646733	618.9	218.5	762.8	535	0.29	825.1	265.4	833	630	0.3	367.8	75.7	350.1	347	0.18	333.7	71.8	385.1	335	0.18	-0.11	87.2851	43.4586	-566, -388, -331, -241, 372, 935, 1877, 1961	803	IR:247_512..902_2141	D
intron_retention.80	MGG_14575	Supercontig_8.1	+	1553681	1554069	1554070	1554336	1554337	1554617	36.4	33.4	39.7	9	0.79	27.3	30.7	36.5	14	0.69	22.3	9.5	20.9	7	0.58	13.7	5.3	19	10	0.34	-0.11	8.62688	3.83864	-972, -330, -252	-731, -718, -679	IR:-1129_-741..-473_-193	D
intron_retention.1960	MGG_07123	Supercontig_8.2	-	6461660	6463716	6463717	6463828	6463829	6464655	470.6	134	152.4	121	0.53	570.6	211.3	285.4	193	0.52	202.5	35.9	78.9	79	0.31	179.3	28.6	58.5	40	0.42	-0.1	56.4121	19.1823	280, 391, 1328, 2303, 2517, 3778	476	IR:-352_475..588_2644	D
intron_retention.2714	MGG_12986	Supercontig_8.3	-	3612139	3613656	3613657	3613891	3613892	3614717	157.5	20.6	44.8	87	0.19	162	22.7	56.4	115	0.16	128.3	9.3	42.5	118	0.07	92.4	4.8	21.5	68	0.07	-0.09	20.6941	12.9191	-122, 674, 1364	244	IR:-738_88..324_1841	D
intron_retention.3669	MGG_14351	Supercontig_8.5	+	258862	259259	259260	259608	259609	261079	102.9	60.1	46.2	0	1	145.8	92.5	64	0	1	186.1	99.4	81.5	17	0.85	44	20	15.2	2	0.91	-0.09	8.00036	6.18693	-823, -450, -32, 1171	-147	IR:-844_-447..-97_1374	D
intron_retention.4257	MGG_04100	Supercontig_8.6	+	1959549	1962541	1962542	1962615	1962616	1964440	69.8	15.3	73.1	31	0.33	86.6	54.6	91.8	35	0.61	26	1.3	31	24	0.05	21.7	4.8	28.3	15	0.24	-0.09	9.26004	3.19256	-1393, -1319, 89, 349, 2616, 2670, 3040, 3302, 4306, 4759, 4864	445, 547, 1606, 3488	IR:2998_3487..3562_5386	D
intron_retention.2230	MGG_06193	Supercontig_8.3	+	2882685	2884058	2884059	2884149	2884150	2885276	150.4	111.5	529	389	0.22	157	138	469	398	0.26	147.7	53.9	364.3	394	0.12	118.2	44.3	393.6	283	0.14	-0.08	52.8913	38.3747	-149, 1405, 1681	591	IR:-830_544..636_1762	D
intron_retention.9	MGG_15988	Supercontig_8.1	+	182602	185694	185695	185753	185754	187123	196	178.5	545.6	371	0.32	312	225	553.4	406	0.36	192.6	74.1	452.4	393	0.16	134.7	94.7	427.8	305	0.24	-0.08	42.0361	28.7764	-180, 233, 436, 2068, 3929	2708	IR:-386_2707..2767_4136	D
intron_retention.245	MGG_07009	Supercontig_8.1	+	3565961	3566337	3566338	3566484	3566485	3566683	33.3	18.5	61.8	37	0.33	32.6	28.1	71.5	33	0.46	46.8	16.2	78.8	47	0.26	43	9.4	60.3	51	0.15	-0.07	4.99175	6.53788	28, 547, 1066, 1168	419, 931	IR:-30_347..495_693	D
intron_retention.4100	MGG_17455	Supercontig_8.5	-	2894925	2895478	2895479	2895575	2895576	2896384	215.5	67.2	325.1	331	0.17	211.5	85.4	351.5	365	0.19	163.5	23.6	231.4	301	0.07	192.1	34.7	215.7	309	0.1	-0.07	54.0954	35.0001	-91, 1105	727	IR:-144_665..763_1316	D
intron_retention.4337	MGG_03864	Supercontig_8.6	+	2787600	2787909	2787910	2788299	2788300	2789531	23.5	60.4	14.8	0	1	29	48.1	22.4	0	1	22.9	38.1	12.9	3	0.93	9.3	22	11	2	0.92	-0.07	3.10973	1.86504	-1431, -1427, -702, -660, -368, -124	-1435	IR:-1741_-1432..-1041_191	D
intron_retention.4874	MGG_02734	Supercontig_8.7	-	1706245	1707646	1707647	1707730	1707731	1707783	80.9	27.4	98.7	68	0.29	96.3	41	102.5	71	0.37	117.8	22.5	102.6	78	0.22	95.4	13.7	91	82	0.14	-0.07	10.746	12.4061	-273, -242, 183, 306, 550, 674, 1205, 1420, 1900, 2066	275	IR:142_194..279_397	D
intron_retention.2703	MGG_09526	Supercontig_8.3	-	3371985	3372441	3372442	3372608	3372609	3372925	131.5	32.9	177	140	0.19	107.9	32.5	167.2	130	0.2	111.6	19.7	138.9	135	0.13	100.5	11	109.5	95	0.1	-0.06	17.372	10.4774	-201, 632, 1101	194, 233, 842	IR:525_841..1009_1465	D
intron_retention.3369	MGG_03629	Supercontig_8.4	-	1201149	1202719	1202720	1202797	1202798	1204660	68.7	73.7	37.8	0	1	64	70.8	56	0	1	21.2	14.5	9.6	1	0.94	21.9	20.3	7	3	0.87	-0.06	6.62059	1.40086	-547, -513, -497, 820, 1219, 1322, 1970, 2591, 3031, 3106, 3154	2225	IR:310_2172..2251_3821	D
intron_retention.3817	MGG_00517	Supercontig_8.5	+	2621194	2621263	2621264	2621444	2621445	2621766	60	29.4	99	0	1	72.6	31.5	140.3	4	0.89	118.4	41.9	194.2	10	0.81	73.3	29.6	160	6	0.83	-0.06	17.2025	24.5574	308, 647, 1249, 1515, 1562, 1593	86, 462, 503	IR:256_325..507_828	D
intron_retention.2026	MGG_02216	Supercontig_8.2	-	7468334	7469182	7469183	7469240	7469241	7469442	124.3	90.6	99.5	78	0.54	178.5	114.7	136.7	95	0.55	176.5	111.7	180.7	116	0.49	109.8	70.7	126.5	107	0.4	-0.05	20.5333	19.2385	65, 389, 570, 635, 707, 779, 844, 899, 1001	-167, 125	IR:-78_124..183_1031	D
intron_retention.252	MGG_09186	Supercontig_8.1	+	3665584	3668864	3668865	3668939	3668940	3669517	127.6	20.3	224.5	173	0.11	211	49.7	270.8	212	0.19	163.3	14.7	273.8	242	0.06	93.1	4.8	181.2	146	0.03	-0.05	20.3295	15.2054	-414, -363, 3670, 3848, 6017, 6298	3762	IR:430_3710..3786_4363	D
intron_retention.3099	MGG_03161	Supercontig_8.4	+	2846358	2848150	2848151	2848211	2848212	2848242	49.1	28.4	27.7	1	0.97	57.8	20.2	23.8	0	1	53.7	34.8	46.3	3	0.92	53.3	40.1	36	7	0.85	-0.05	6.09614	5.70253	118, 385, 474, 1524, 1888, 2024, 2356	2476, 2522	IR:662_2454..2516_3001	D
intron_retention.609	MGG_02504	Supercontig_8.1	-	2132667	2134264	2134265	2135100	2135101	2135742	105.4	42.7	51.8	55	0.44	115.7	52.5	72	60	0.47	114.5	36.4	53.1	58	0.39	92.7	22.2	42	43	0.34	-0.05	14.0378	12.2604	214, 2497	800, 896	IR:-338_304..1141_2738	D
intron_retention.1208	MGG_01493	Supercontig_8.2	+	3765269	3766982	3766983	3767415	3767416	3768688	190.8	207.8	288	8	0.96	256.1	312.2	319	17	0.95	111.8	220.9	284.3	21	0.91	73.2	159.1	252.7	16	0.91	-0.04	42.9774	34.4874	-1082, -932, -512, -367, -120, 1121	-108	IR:-1822_-109..326_1598	D
intron_retention.1468	MGG_07317	Supercontig_8.2	+	7223012	7223729	7223730	7223806	7223807	7225187	204.2	60.4	333.3	193	0.24	326.5	131.1	405.4	218	0.38	219.6	30.5	289.1	243	0.11	166.3	40.3	250	162	0.2	-0.04	38.1804	26.4427	825, 1847, 2076	12, 276, 1441	IR:719_1436..1514_2894	D
intron_retention.2901	MGG_17002	Supercontig_8.4	+	39914	41129	41130	41224	41225	41786	83.4	65.6	77.8	42	0.61	91	61.5	59.4	26	0.7	14.6	11.9	11.8	9	0.57	8.6	3.8	6.3	9	0.3	-0.04	9.07466	1.49727	-586, -105, 145, 1034, 1131	588	IR:-629_587..683_1244	D
intron_retention.3750	MGG_00805	Supercontig_8.5	+	1555084	1558167	1558168	1558266	1558267	1558907	185.8	25.3	31.8	3	0.89	203.7	26	32.2	3	0.9	157.6	11.4	34	4	0.74	162.3	11.3	36.9	2	0.85	-0.04	39.1786	25.511	77, 1949, 2273, 2615, 2640, 2681, 2759, 2852, 2927, 2978, 3237, 3307, 3994	3545	IR:390_3473..3573_4213	D
intron_retention.1315	MGG_01760	Supercontig_8.2	+	4732946	4733330	4733331	4733408	4733409	4735358	24.6	6.3	51	24	0.21	42.7	22.5	53.8	47	0.32	22.7	7.7	42.4	36	0.18	17	2.8	30.3	17	0.14	-0.03	5.8398	3.481	7, 658, 1249, 1789	286	IR:-174_211..290_2239	D
intron_retention.2822	MGG_05265	Supercontig_8.3	-	5216010	5216126	5216127	5216356	5216357	5216563	31.5	18.2	10.1	5	0.78	55.9	30.8	16.7	6	0.84	141.6	46.8	33	16	0.75	79.7	23.1	14.4	10	0.7	-0.03	14.5951	25.807	-403, 7, 483, 658, 1392, 1914, 2751, 3430, 3725	-259, 3022	IR:-470_-264..-33_84	D
intron_retention.3586	MGG_06384	Supercontig_8.4	-	3934521	3935047	3935048	3935112	3935113	3935445	50.4	25	67.2	57	0.31	50.5	28.4	83.5	53	0.35	79.5	34.7	95.8	89	0.28	66.2	34.7	110.1	92	0.27	-0.03	6.60664	9.33185	254, 338, 601, 1034, 1088, 1215, 1289, 1349	124, 829	IR:435_767..833_1359	D
intron_retention.4180	MGG_08722	Supercontig_8.6	+	346015	347930	347931	348035	348036	350395	384.8	38.6	85.7	69	0.36	433.1	66.3	131.3	99	0.4	160.4	15.8	48.6	32	0.33	204.8	3.7	46.5	43	0.08	-0.03	9.63593	4.00717	-3413, -3404, -3343, -3188, -3126, -3070, -2518, -2149, -1827, -1011, -864, -825, -775, -760, -676, -534, -320, -20, -6, 860, 1265, 1386, 2085, 2274, 2318	-1894	IR:-3873_-1958..-1852_508	D
intron_retention.2616	MGG_06070	Supercontig_8.3	-	2476716	2477068	2477069	2477302	2477303	2477803	35	10.8	10.8	6	0.64	65.8	10.2	22.4	5	0.67	63.5	15.5	15.1	0	1	31.1	7.2	9.2	3	0.7	0.03	7.55493	6.15334	-844, -246, -240, 466, 797, 935, 2296, 2376	-511, 1448	IR:-1043_-543..-308_45	D
intron_retention.3245	MGG_06266	Supercontig_8.4	+	4353880	4354128	4354129	4354218	4354219	4354572	900.8	185.4	399.8	598	0.24	1112.5	232.6	489.1	723	0.24	1235.6	268.9	521.4	735	0.27	891.5	210.3	427.5	574	0.27	0.03	60.282	63.6117	1713, 1895, 2216	175, 1958, 2001	IR:1666_1914..2005_2358	D
intron_retention.4355	MGG_09347	Supercontig_8.6	+	3603277	3603351	3603352	3603444	3603445	3604019	75.8	8.4	81.9	86	0.09	87.7	13.2	79.3	87	0.13	46.1	9.2	63.9	45	0.17	64.2	12.9	64.1	67	0.16	0.03	10.6733	7.15611	263, 958	165, 406	IR:252_316..410_984	D
intron_retention.2353	MGG_05150	Supercontig_8.3	+	4757721	4758011	4758012	4758113	4758114	4758801	85.8	5	115.5	145	0.03	105	9.7	133.1	165	0.06	96.8	31.4	147.5	173	0.15	57.2	8.2	96.5	78	0.1	0.04	21.7905	20.4957	-150, 745	166	IR:-224_67..170_857	D
intron_retention.4940	MGG_10577	Supercontig_8.7	-	2838075	2840795	2840796	2841132	2841133	2841388	241	183	139.4	140	0.57	293.1	262.9	217	190	0.58	197.7	200	160.2	122	0.62	147.9	162.2	123.4	78	0.68	0.04	1.28604	0.59729	-2423, -1654, -1443, -1434, -1368, -864, -771, -698, -609, -436, 370, 643	-2210	IR:-2584_-2329..-1991_730	D
intron_retention.2442	MGG_07765	Supercontig_8.3	+	5674399	5675638	5675639	5676793	5676794	5677741	29.4	40.8	19.3	4	0.91	38.9	40.3	14.6	3	0.93	38.7	50.2	20.8	1	0.98	29.9	42.8	16.5	0	1	0.05	5.81039	5.7233	437, 2332, 2364, 2453, 2718	1708, 1905	IR:-342_898..2054_3001	D
intron_retention.3232	MGG_06302	Supercontig_8.4	+	4231959	4232800	4232801	4233050	4233051	4234748	325.3	66	344.1	130	0.34	403.6	78.9	450.1	140	0.36	179.5	81	169.6	73	0.53	114.8	28.5	145.7	41	0.41	0.05	13.1745	14.5197	-1120, -972, -373, -96	-438	IR:-1515_-674..-423_1275	D
intron_retention.404	MGG_16455	Supercontig_8.1	+	6296507	6298251	6298252	6300169	6300170	6301094	45.8	21	49.5	39	0.35	58.5	26.1	42.9	44	0.37	25.6	14.6	18.1	11	0.57	14.7	8.4	19.7	11	0.43	0.06	6.3416	2.06097	19, 1108, 4160, 4275	1580, 2099, 2614, 2944, 3373	IR:766_1579..3498_4422	D
intron_retention.4271	MGG_12139	Supercontig_8.6	+	2087964	2088160	2088161	2088248	2088249	2088371	39.4	48.1	112.2	30	0.62	58.8	53.7	148.3	50	0.52	36.5	32.3	73	15	0.68	32.2	27	67.2	11	0.71	0.06	29.7132	18.8929	-184, -180, -45	-364	IR:-381_-185..-96_27	D
intron_retention.2254	MGG_09518	Supercontig_8.3	+	3409619	3410045	3410046	3410108	3410109	3411453	23.8	37.4	68.4	4	0.9	40.3	50	95.2	9	0.85	26.2	50	77.6	0	1	14	30.5	56.4	1	0.97	0.07	12.4298	11.0128	-898, -595, -453, 32, 149, 170, 1133, 1444, 1712, 2319, 2404	-646, 704	IR:-1132_-706..-642_703	D
intron_retention.1944	MGG_07047	Supercontig_8.2	-	6186968	6189092	6189093	6189243	6189244	6189839	56.8	9.1	33.7	38	0.19	93.2	13.2	63.4	74	0.15	41.7	15.9	25.8	44	0.27	28.9	7.5	16.2	19	0.28	0.08	11.5329	5.87459	-629, -244, 477, 492, 1241, 1502, 1676, 2640, 3672	203	IR:-645_55..207_2331	D
intron_retention.3582	MGG_06388	Supercontig_8.4	-	3924202	3927618	3927619	3927675	3927676	3929041	65.6	23.6	19.7	2	0.92	85.4	49.8	53	7	0.88	70.8	53.6	36.5	0	1	46.9	15.5	16.3	0	1	0.08	8.29094	6.12248	-348, 326, 833, 4282	685, 4148	IR:-697_669..727_4143	D
intron_retention.1720	MGG_11229	Supercontig_8.2	-	3136395	3136537	3136538	3136735	3136736	3138558	88.5	39.2	64.1	54	0.42	96.8	35.8	93.1	60	0.37	95.1	47.3	93.9	45	0.51	77.7	50.1	56.4	31	0.62	0.09	8.40008	7.19019	308, 1213, 1287, 1645, 2651	2511	IR:491_2313..2512_2654	D
intron_retention.3392	MGG_03562	Supercontig_8.4	-	1455960	1458585	1458586	1458691	1458692	1459182	78	33.3	46.8	74	0.31	87.2	44.5	57.5	86	0.34	97.3	35.7	33.9	31	0.54	86.5	36.9	28.8	49	0.43	0.09	18.6896	14.8602	-132, 238, 1502, 1786, 3606	331, 3002	IR:-222_269..376_3001	D
intron_retention.1264	MGG_01629	Supercontig_8.2	+	4268514	4269459	4269460	4269517	4269518	4269643	55.7	14.8	89.7	64	0.19	83.7	21.2	83.4	66	0.24	46.3	22	57.2	40	0.35	41.2	20.2	52.6	30	0.4	0.11	9.60146	5.45907	-27, 412, 718, 788, 1123, 1494	727	IR:-220_726..785_1590	D
intron_retention.3325	MGG_17042	Supercontig_8.4	-	679255	680617	680618	680694	680695	682684	87.4	34.6	43.5	55	0.39	87	32.5	45.7	51	0.39	79.9	53.4	53.1	33	0.62	73.5	52.2	46.3	47	0.53	0.14	7.29169	6.65093	-176, -105, 1164, 2106, 2570, 3069, 3096, 3460, 3640	204, 2313	IR:250_2239..2317_3679	D
intron_retention.934	MGG_04688	Supercontig_8.1	-	6946950	6949026	6949027	6949105	6949106	6949579	187.8	36.5	17.8	29	0.56	225.9	51.4	26.2	30	0.63	105.5	37.9	40	11	0.78	75.3	23.8	18.9	7	0.77	0.14	33.401	13.0176	-746, -690, -502, 1252, 1389, 1680	-366	IR:-873_-400..-320_1757	D
intron_retention.281	MGG_09273	Supercontig_8.1	+	4050596	4052772	4052773	4052912	4052913	4053747	93.5	39.5	65	137	0.22	84.9	37.7	47.4	100	0.27	119.7	87.4	79.4	103	0.46	101.2	91.3	56.1	111	0.45	0.18	10.0624	11.085	109, 674, 1705, 2096, 2248, 2958, 3078, 3090, 3107	2729	IR:1594_2592..2733_3567	D
intron_retention.457	MGG_13801	Supercontig_8.1	+	7159074	7160430	7160431	7160549	7160550	7162652	111.7	57.1	407.8	109	0.34	160.9	38.1	437	163	0.19	100.7	65	141.1	37	0.64	108.4	92.3	182	23	0.8	0.3	47.3073	18.6248	-206, 1023	851	IR:-546_811..931_3033	D
intron_retention.4339	MGG_03864	Supercontig_8.6	+	2787600	2789531	2789532	2789621	2789622	2789846	25.4	9.8	17.1	3	0.77	28.6	14	21.6	11	0.56	19.6	1.2	13.7	9	0.12	13	1.6	14	13	0.11	-0.44	3.10973	1.86504	-1435, -1431, -1427, -702, -660, -368, -124	.	IR:-1741_191..282_506	E
intron_retention.4277	MGG_04034	Supercontig_8.6	+	2168436	2168649	2168650	2168871	2168872	2168919	12214.7	12298	23054.2	11862	0.51	10528.5	9633.6	18243.3	10509	0.48	556.6	61.7	983.5	1052	0.06	655.2	71.6	1309.1	1305	0.05	-0.42	3090.69	210.719	-179	551, 1599	IR:-211_3..226_273	E
intron_retention.2151	MGG_05979	Supercontig_8.3	+	2177087	2177504	2177505	2177568	2177569	2177780	25.8	16	39.6	20	0.44	37	20.4	50.1	30	0.4	34.1	1.8	45.7	51	0.03	39.6	0.9	46.4	44	0.02	-0.37	2.15234	3.12694	1484	783, 915	IR:1333_1750..1815_2026	E
intron_retention.1066	MGG_11360	Supercontig_8.2	+	1369871	1371486	1371487	1371569	1371570	1371955	50.1	31.5	49.2	30	0.51	85.5	48.6	82.2	47	0.51	80.8	12.2	85.4	59	0.17	69.3	11.3	60.5	65	0.15	-0.34	7.82554	8.6713	220, 1183	.	IR:-128_1488..1572_1957	E
intron_retention.4255	MGG_04100	Supercontig_8.6	+	1959549	1961741	1961742	1961837	1961838	1961981	76.9	31.5	56.9	39	0.45	91	40.7	82.5	49	0.45	28.9	4.9	24.6	28	0.15	24.3	1.6	18.5	22	0.07	-0.3	9.26004	3.19256	-1393, -1319, 89, 349, 2616, 2670, 3040, 3302, 4306, 4759, 4864	445, 547, 1606, 3488	IR:1684_2687..2784_2927	E
intron_retention.357	MGG_16395	Supercontig_8.1	+	5541249	5542105	5542106	5542167	5542168	5542439	305.9	227	552.1	250	0.48	351.6	273.5	593.6	301	0.48	97.6	28.6	158.6	117	0.2	80.1	21.5	143.1	103	0.17	-0.28	62.4219	15.1273	-227, 1195, 1721, 1744, 1784	.	IR:-257_600..663_934	E
intron_retention.4799	MGG_03101	Supercontig_8.7	-	309445	311501	311502	311643	311644	312252	630.2	114.1	112.6	98	0.54	686.1	188	170.5	156	0.55	419.3	28.3	100.8	160	0.15	435.2	38.7	67.4	110	0.26	-0.28	79.0849	50.4554	-152, 920, 1057, 1062, 1116, 1949	.	IR:-544_65..208_284	E
intron_retention.1431	MGG_07182	Supercontig_8.2	+	6662172	6662209	6662210	6662266	6662267	6662409	7	14.1	21	0	1	12	28.1	48.7	2	0.93	30.2	31.2	59.8	15	0.68	21.3	21.4	54.5	12	0.64	-0.25	6.82755	11.3569	-201, 245, 891, 1103	36	IR:-215_-178..-120_23	E
intron_retention.144	MGG_06662	Supercontig_8.1	+	2317173	2320266	2320267	2320335	2320336	2320403	82.6	7.4	15.6	6	0.55	94.6	11.8	20	8	0.6	61.3	5.9	18.5	14	0.3	58.3	5.6	19.2	17	0.25	-0.25	18.5734	11.7379	-1198, -1138, -829, -145, 1542, 1628, 1646, 1714, 1967, 2281, 2500	.	IR:583_3676..3746_4206	E
intron_retention.4091	MGG_17453	Supercontig_8.5	-	2850343	2851127	2851128	2851220	2851221	2852550	142.8	89	111.4	86	0.51	135.3	91.4	147.8	93	0.5	111.9	34.3	95.5	105	0.25	92	12.6	73.1	83	0.13	-0.25	16.1855	11.5799	-245, -145	.	IR:-393_937..1031_1815	E
intron_retention.4458	MGG_04155	Supercontig_8.6	-	1785738	1786060	1786061	1786147	1786148	1786890	156.9	262.9	444.3	100	0.72	189.6	284	382	123	0.7	78.8	49.3	118.6	63	0.44	45.4	48.8	89	55	0.47	-0.23	40.0777	10.7671	-717, 647	141, 158	IR:218_960..1048_1370	E
intron_retention.4920	MGG_09012	Supercontig_8.7	-	2708984	2709218	2709219	2709513	2709514	2709592	11	12.3	24.9	1	0.92	11.1	15.8	23.7	2	0.89	28.4	15.8	37.6	11	0.59	25.3	15.9	29.8	8	0.66	-0.23	7.72617	7.87092	-143, 142, 580, 989	.	IR:893_1090..1386_1620	E
intron_retention.246	MGG_07009	Supercontig_8.1	+	3565961	3566683	3566684	3566775	3566776	3566883	38.2	34.5	63.2	42	0.45	42.4	35.5	85.8	54	0.4	49.4	16.2	80.6	77	0.17	41	11.3	49.2	52	0.18	-0.22	4.99175	6.53788	28, 547, 1066, 1168	419, 931	IR:495_693..786_893	E
intron_retention.3082	MGG_03243	Supercontig_8.4	+	2565582	2567611	2567612	2567886	2567887	2567998	195.8	32.3	5.9	0	1	194.3	40	1.2	0	1	114.2	21.1	9.3	6	0.78	87.3	8.1	4.3	4	0.67	-0.22	26.8208	12.9918	475, 571, 1595	.	IR:-265_1765..2041_2152	E
intron_retention.2204	MGG_06138	Supercontig_8.3	+	2698233	2699198	2699199	2699340	2699341	2699467	40.8	13	30.2	25	0.34	75.7	30.7	78	63	0.33	75.3	10.5	84.5	80	0.12	33.1	8.5	51.6	54	0.14	-0.19	10.7337	11.099	-831, -810, 524	.	IR:-849_117..260_386	E
intron_retention.657	MGG_06705	Supercontig_8.1	-	2467556	2468120	2468121	2468226	2468227	2468292	635.7	449.8	923.1	626	0.42	709.2	411.2	1032.2	791	0.34	504.4	178.4	1073.6	1015	0.15	377.6	95.8	705.6	682	0.12	-0.19	65.2917	74.0297	-209, -201, -197, -193, -163, 339, 850, 941	.	IR:320_385..492_614	E
intron_retention.3143	MGG_12805	Supercontig_8.4	+	3386150	3386345	3386346	3386421	3386422	3386509	186.6	183.5	309.4	143	0.56	343.8	331.3	572.9	238	0.58	185	88.8	342.3	212	0.3	152.7	97.4	262.1	159	0.38	-0.18	57.3855	39.9118	-107, 1496, 2676, 2726	415, 432	IR:-148_48..125_212	E
intron_retention.508	MGG_01988	Supercontig_8.1	-	154939	155078	155079	155176	155177	155718	47.7	25.3	22	35	0.42	88.1	23.8	29.2	52	0.31	49.9	4.9	18.9	45	0.1	40.4	4.3	12.3	26	0.14	-0.17	6.85074	5.24687	-503, 1173, 1249	328, 848	IR:-529_13..112_251	E
intron_retention.1143	MGG_01207	Supercontig_8.2	+	2655859	2659674	2659675	2659753	2659754	2659816	46.5	37.8	144.6	99	0.28	69	34.7	192.2	140	0.2	62.8	4.3	136	128	0.03	41	4.5	98.8	92	0.05	-0.15	7.69151	6.54969	-472, -109, 754, 893, 2293	3663	IR:-724_3092..3172_3234	E
intron_retention.3026	MGG_03462	Supercontig_8.4	+	1781604	1781882	1781883	1781973	1781974	1781997	87.3	34.4	103.2	71	0.33	130.9	52.4	151.1	98	0.35	61.7	13.1	64.5	54	0.19	37.3	8.1	40.1	34	0.19	-0.14	13.8252	6.87538	550, 1332, 2971, 3263	397, 916, 1059, 1715	IR:460_738..830_853	E
intron_retention.3317	MGG_08547	Supercontig_8.4	-	598412	598465	598466	598604	598605	599092	22.8	11.6	37.7	17	0.41	32.8	24.7	60.8	17	0.59	16.2	5.5	36.9	15	0.27	19.5	4.4	20.8	15	0.23	-0.14	6.26409	3.87468	-1464, -1154, 239, 527, 668, 1778, 3390	-747	IR:225_712..852_905	E
intron_retention.1306	MGG_01732	Supercontig_8.2	+	4615058	4615907	4615908	4615992	4615993	4616146	46.4	23	115.1	81	0.22	88.3	42.5	169.3	124	0.26	40.3	7.2	93.8	82	0.08	33.9	8.1	100.6	78	0.09	-0.13	20.4575	13.1605	-311, -90	.	IR:-606_244..330_483	E
intron_retention.2947	MGG_03721	Supercontig_8.4	+	919734	919813	919814	919976	919977	920009	162	66.1	157.7	111	0.37	225	95.2	205.7	147	0.39	240.2	61.2	263.7	195	0.24	156.1	41.9	174.5	128	0.25	-0.12	38.8285	42.4576	1466, 1613	52, 400	IR:1_170..334_366	E
intron_retention.3239	MGG_06285	Supercontig_8.4	+	4276753	4277151	4277152	4277254	4277255	4277359	183.2	35.6	127.6	116	0.23	269.1	71	239.7	176	0.29	112.3	9.7	77.2	77	0.11	85.3	5.6	57.9	71	0.07	-0.12	32.4865	13.0313	-144, 1274, 2373, 2947, 3296	.	IR:-264_135..239_343	E
intron_retention.4362	MGG_17821	Supercontig_8.6	+	3728561	3730756	3730757	3730825	3730826	3730954	8.6	16.2	26	7	0.7	11.8	47.4	53.2	8	0.86	8.1	26.4	50.9	19	0.58	4.6	12.9	21.1	9	0.59	-0.11	7.32568	5.08114	-2075, -599, 490, 929, 1087, 2112, 2208, 2558	337	IR:-2098_98..168_296	E
intron_retention.876	MGG_05674	Supercontig_8.1	-	6079597	6079888	6079889	6079959	6079960	6080211	64	21.6	61.2	47	0.32	73.2	18.8	59.3	50	0.27	62.5	5.8	37.6	38	0.13	57	5.7	41.1	29	0.16	-0.11	8.51746	6.90361	-602, -550, 620, 1427, 1574	149	IR:473_724..796_1087	E
intron_retention.2563	MGG_05857	Supercontig_8.3	-	1742145	1742357	1742358	1742431	1742432	1743469	92.5	149.2	111.7	14	0.91	96.1	153.3	125.3	4	0.97	61.7	80.9	102.1	20	0.8	72.6	76.1	92.7	18	0.81	-0.1	9.01539	7.9562	-70, 1160, 2227	.	IR:1262_2299..2374_2586	E
intron_retention.3439	MGG_03333	Supercontig_8.4	-	2229555	2230194	2230195	2230254	2230255	2230605	87.4	21.4	44.6	64	0.25	94.1	31.2	64.9	75	0.29	119.8	17.4	77.7	122	0.12	92.8	15.3	60.5	87	0.15	-0.1	13.6111	14.1122	-15	.	IR:-211_140..201_504	E
intron_retention.3649	MGG_09728	Supercontig_8.4	-	5373509	5375255	5375256	5375333	5375334	5375671	122.6	48.1	54.4	9	0.84	147.8	77.5	83.6	7	0.92	71.1	22.9	37.7	8	0.74	39.4	8.4	12.9	3	0.74	-0.1	14.4223	6.78166	58, 344	.	IR:-84_369..448_528	E
intron_retention.2699	MGG_09541	Supercontig_8.3	-	3329455	3331182	3331183	3331277	3331278	3331461	131.6	19.2	61.6	59	0.25	137.3	30.7	138.1	97	0.24	89.9	3.8	55	58	0.06	67.2	6	35.9	33	0.15	-0.09	16.7921	9.34087	181	.	IR:1_184..280_632	E
intron_retention.3089	MGG_03201	Supercontig_8.4	+	2711885	2712474	2712475	2712584	2712585	2712608	51.8	22.9	70.4	61	0.27	56.7	22	81.1	71	0.24	35	7	45.3	41	0.15	24	3.6	34.7	33	0.1	-0.09	11.3813	7.63051	-245, 850, 2157, 2275, 2549, 2760	222, 1976	IR:-529_61..172_195	E
intron_retention.4055	MGG_00595	Supercontig_8.5	-	2359021	2359475	2359476	2359527	2359528	2360493	751.7	229.7	315.2	533	0.3	1062.1	360.1	448.1	631	0.36	758.2	170.1	304.6	636	0.21	712	134.3	268.5	561	0.19	-0.09	115.164	92.0117	-556, -549, -201, 1866	622	IR:-912_54..107_561	E
intron_retention.4242	MGG_04106	Supercontig_8.6	+	1942504	1942720	1942721	1942812	1942813	1942822	58.9	17.1	104.7	72	0.19	82.4	25.2	153.2	114	0.18	126.8	10.9	213.3	195	0.05	88.9	14.1	159.2	138	0.09	-0.09	18.6523	23.3823	28, 760, 1560	.	IR:-123_94..187_196	E
intron_retention.4427	MGG_04237	Supercontig_8.6	-	1463666	1463734	1463735	1463842	1463843	1464563	166.4	45.1	140.3	101	0.31	179.2	59.6	179.8	111	0.35	111.8	20.6	79.3	74	0.22	56.6	13	51.6	45	0.22	-0.09	18.4617	9.11564	-247, 1319	.	IR:-252_469..578_646	E
intron_retention.4831	MGG_02925	Supercontig_8.7	-	1006320	1006474	1006475	1006552	1006553	1006589	272.1	151.8	244.6	83	0.65	380.3	189.6	304.9	114	0.62	316.7	123	245.9	108	0.53	246.1	92.7	201.8	98	0.49	-0.09	24.8568	19.9557	496	1167	IR:580_1219..1298_1452	E
intron_retention.4835	MGG_02925	Supercontig_8.7	-	1006320	1007192	1007193	1007252	1007253	1007328	230.5	91.5	277.6	202	0.31	322.5	129.5	400	287	0.31	249.9	77	311.8	271	0.22	214	48.2	253.9	218	0.18	-0.09	24.8568	19.9557	496	1167	IR:444_519..580_1119	E
intron_retention.4895	MGG_02638	Supercontig_8.7	-	2102072	2102578	2102579	2102680	2102681	2103317	4058.7	247.2	12.9	64	0.79	3407.5	231.7	15.1	73	0.76	328	54.6	7.7	27	0.67	580.8	77.6	7.8	42	0.65	-0.09	548.975	62.442	-352, -317, 827	.	IR:-892_-256..-153_354	E
intron_retention.594	MGG_02474	Supercontig_8.1	-	1989590	1990519	1990520	1990595	1990596	1990911	154.1	24.4	33.3	9	0.73	203.7	60.7	68.5	9	0.87	146.4	24.9	34.2	14	0.64	118.3	17	35.9	11	0.61	-0.09	23.2586	16.4496	-1773, -1715, -481, -393, 1622, 2078	768	IR:-615_-300..-223_707	E
intron_retention.2220	MGG_06174	Supercontig_8.3	+	2827876	2828513	2828514	2828592	2828593	2828766	42.6	15.9	92	79	0.17	82.4	23.3	157.2	121	0.16	121.1	8.1	194.9	162	0.05	62.3	7.5	114.1	83	0.08	-0.08	24.8708	33.4252	109, 1254, 2116, 2513, 3489	474, 668, 1089, 2371	IR:-418_220..300_473	E
intron_retention.3100	MGG_03161	Supercontig_8.4	+	2846358	2848242	2848243	2848366	2848367	2848697	48	30.9	17.3	0	1	56.1	26.3	26.1	2	0.93	53	33	26.5	19	0.63	52.6	39	21.7	7	0.85	-0.08	6.09614	5.70253	118, 385, 474, 1524, 1888, 2024, 2356, 2476, 2522	.	IR:662_2546..2671_3001	E
intron_retention.933	MGG_04708	Supercontig_8.1	-	6922958	6923361	6923362	6923436	6923437	6924001	171.1	100.2	105	84	0.54	197.8	110.6	177.8	104	0.52	213.6	98.4	172.2	123	0.44	174.3	79.1	128.5	110	0.42	-0.08	16.0773	15.9553	-659, 1645, 2818, 3322	201, 1020	IR:1152_1716..1792_2195	E
intron_retention.1691	MGG_15645	Supercontig_8.2	-	2702578	2702976	2702977	2703297	2703298	2703662	293.4	169.4	62	342	0.33	337.7	190.9	70.5	393	0.33	306.1	127	81.3	445	0.22	294.3	118.5	57.8	343	0.26	-0.07	114.175	128.035	-594, 831, 1130	.	IR:-702_-338..-16_40	E
intron_retention.3208	MGG_06397	Supercontig_8.4	+	3880402	3882166	3882167	3882254	3882255	3882557	86.2	35.1	7.5	7	0.83	77.3	40.9	9.7	11	0.79	75.7	22	18.1	19	0.54	63.3	25.4	12.4	10	0.72	-0.07	6.22444	4.79603	88, 626, 941, 1103, 1215, 3065, 3949, 4702	.	IR:2971_4735..4824_5126	E
intron_retention.3329	MGG_08580	Supercontig_8.4	-	749321	750500	750501	750592	750593	751459	51.6	20	63.2	79	0.2	57.8	38.2	70.8	45	0.46	92.3	20.4	92.7	139	0.13	62.1	5	61.3	87	0.05	-0.07	7.57261	9.64965	-511, 238, 508, 715, 2021, 2047	166	IR:218_1084..1177_1559	E
intron_retention.3379	MGG_03601	Supercontig_8.4	-	1313162	1313360	1313361	1313425	1313426	1314238	113.2	37.7	97.4	86	0.3	167.1	57.5	140.1	110	0.34	27.8	5.8	22.9	20	0.23	34.9	1.3	24.7	32	0.04	-0.07	25.1724	7.03643	-223, 281, 634, 1000, 1038, 1622, 2931, 3565, 4275, 4312	.	IR:-572_671..737_935	E
intron_retention.3823	MGG_11568	Supercontig_8.5	+	2699423	2699585	2699586	2699806	2699807	2699867	87.8	27.2	83.5	55	0.33	66.2	24.8	71.4	49	0.34	56	18.6	67.8	52	0.26	58.7	10.5	59.2	48	0.18	-0.07	6.36978	4.0818	1534, 2529	.	IR:2436_2598..2820_2880	E
intron_retention.4653	MGG_02890	Supercontig_8.7	+	1129565	1130562	1130563	1130620	1130621	1131031	17.3	1.6	28.3	22	0.07	27	14.8	35.9	23	0.39	44.7	0	48.4	53	0	35.6	0	47.8	53	0	-0.07	3.51302	6.19821	-128, 605, 1399, 2003, 2159, 2259	.	IR:-167_831..890_1300	E
intron_retention.4912	MGG_18035	Supercontig_8.7	-	2480650	2480800	2480801	2480885	2480886	2481139	1017.5	499	857.4	415	0.55	655.9	406.6	609.3	235	0.63	30.7	8.7	24.2	20	0.3	32.1	13.6	28.9	15	0.48	-0.07	138.997	4.05879	49	.	IR:-101_153..239_389	E
intron_retention.756	MGG_09213	Supercontig_8.1	-	3786498	3786629	3786630	3786716	3786717	3787531	232.5	62.2	105.3	173	0.26	316.3	91.4	139	207	0.31	272.2	55.2	116.5	229	0.19	205.3	32.8	93.6	158	0.17	-0.07	38.2271	35.108	-82, 2564, 2596, 2604	.	IR:-417_398..486_617	E
intron_retention.883	MGG_16444	Supercontig_8.1	-	6152574	6154074	6154075	6154147	6154148	6155081	73.2	17.7	50.5	67	0.21	67.2	9.5	65.4	70	0.12	53.5	0.3	44.5	37	0.01	45.8	1.6	33.5	33	0.05	-0.07	6.87815	4.3782	-541, 312, 742, 1091, 2952	.	IR:1030_1963..2037_2279	E
intron_retention.1192	MGG_01469	Supercontig_8.2	+	3660590	3660814	3660815	3660985	3660986	3661376	197.1	274.3	642.5	110	0.71	249.2	416.1	773.7	100	0.81	79.6	63.7	188.7	34	0.65	65.2	53.3	171.2	45	0.54	-0.06	105.706	26.8399	-486, 349, 1040, 1386, 2889	.	IR:-557_-333..-161_230	E
intron_retention.1716	MGG_01294	Supercontig_8.2	-	3004478	3008097	3008098	3008154	3008155	3008375	77	19	47.7	70	0.21	117.1	19.9	92.1	101	0.16	82.1	6.1	44.7	67	0.08	69	4.8	38.3	44	0.1	-0.06	11.2148	8.7156	119, 1110, 2825, 3519	.	IR:-64_157..215_377	E
intron_retention.2652	MGG_06150	Supercontig_8.3	-	2745658	2745801	2745802	2745908	2745909	2748380	4	14.4	15.3	0	1	4.7	14.7	20.2	0	1	12.1	49	48.4	3	0.94	13.8	33.7	29.6	8	0.81	-0.06	2.40413	5.05248	-487, 565, 1150	.	IR:-518_1954..2062_2205	E
intron_retention.3051	MGG_03375	Supercontig_8.4	+	2100076	2100273	2100274	2100349	2100350	2100404	633.9	1785.5	2258.8	157	0.92	1019	2881.6	3685.1	241	0.92	1061.9	2262.1	3131.3	409	0.85	650.4	1466.5	2034.6	234	0.86	-0.06	560.098	449.688	-85, 137, 406	873	IR:-275_-78..0_54	E
intron_retention.3732	MGG_00890	Supercontig_8.5	+	1227083	1229440	1229441	1229517	1229518	1229953	43.5	91.9	57.2	1	0.99	51	82.9	51.8	1	0.99	59.6	99.1	77.4	7	0.93	47.2	100	71.9	7	0.93	-0.06	6.00305	6.38951	223, 2014	.	IR:181_2538..2616_3051	E
intron_retention.4455	MGG_17678	Supercontig_8.6	-	1778887	1782096	1782097	1782190	1782191	1782769	1136.4	1136	1004.2	101	0.92	1449.1	1232.7	1007.6	110	0.92	132.4	92.8	72.8	15	0.86	129	122.7	103.7	20	0.86	-0.06	175.465	16.0462	-187, 283, 2200, 2765, 3444	977	IR:-188_391..486_976	E
intron_retention.659	MGG_06705	Supercontig_8.1	-	2467556	2468494	2468495	2468576	2468577	2468822	606.9	200.7	253.9	457	0.31	672.4	145.1	314.2	652	0.18	516.4	102	380.1	777	0.12	367.7	65.5	276.6	601	0.1	-0.06	65.2917	74.0297	-209, -201, -197, -193, -163, 339, 850, 941	.	IR:-211_35..118_232	E
intron_retention.1181	MGG_01466	Supercontig_8.2	+	3644839	3645104	3645105	3645277	3645278	3645394	618.9	186	260.3	49	0.79	825.1	239.6	324.5	56	0.81	367.8	59.6	106.6	30	0.67	333.7	60.4	102.1	21	0.74	-0.05	87.2851	43.4586	-566, -388, -331, -241, 372, 935, 1877, 1961	803	IR:247_512..686_802	E
intron_retention.1385	MGG_12309	Supercontig_8.2	+	5976777	5976994	5976995	5977108	5977109	5977202	22.3	12.9	46.5	27	0.32	27	13.4	47	25	0.35	52.2	21.6	90.2	73	0.23	14.1	4.4	19.6	12	0.27	-0.05	6.67857	7.15785	-352, 740, 772, 1495, 2581, 2587, 2856, 2911	127	IR:-354_-137..-22_72	E
intron_retention.18	MGG_02006	Supercontig_8.1	+	203224	205293	205294	205390	205391	205777	130.3	125.9	125.6	1	0.99	155.3	132.4	141.6	2	0.99	74.4	47	89.6	3	0.94	43	35.5	48.1	5	0.88	-0.05	8.23009	3.10592	115, 1032	.	IR:383_2070..2168_2554	E
intron_retention.1923	MGG_12301	Supercontig_8.2	-	5881963	5882274	5882275	5882525	5882526	5882568	166	28.1	27.7	16	0.64	231.6	36.6	42.8	19	0.66	247.7	33.1	61.8	23	0.59	161.2	19.3	55.4	35	0.36	-0.05	31.0642	30.6464	-715, 703	.	IR:-789_-388..-136_176	E
intron_retention.2632	MGG_06109	Supercontig_8.3	-	2605707	2607644	2607645	2607753	2607754	2608252	83	12.4	37.1	49	0.2	90.8	18.6	70.2	55	0.25	153.1	17.9	90.1	99	0.15	138.5	15.9	81.7	94	0.14	-0.05	10.859	17.2164	250, 1263	.	IR:-229_270..380_458	E
intron_retention.2757	MGG_05015	Supercontig_8.3	-	4308028	4308497	4308498	4308649	4308650	4309605	321.3	83.9	30.5	10	0.89	376.9	97	29	12	0.89	413.8	137.5	37.2	26	0.84	363.3	112.1	20.3	24	0.82	-0.05	50.0109	53.7594	-446, -428, 580, 998, 1033, 1138	.	IR:-1151_-196..-43_427	E
intron_retention.3103	MGG_03153	Supercontig_8.4	+	2870239	2870970	2870971	2871082	2871083	2871256	120.7	36	138	117	0.24	132.4	42.9	129.1	89	0.33	82.7	12.7	91.5	90	0.12	54.9	14.7	71.7	63	0.19	-0.05	17.1227	8.57049	364, 499	.	IR:250_732..845_1018	E
intron_retention.3511	MGG_03126	Supercontig_8.4	-	2982480	2983200	2983201	2983289	2983290	2983435	100	12.2	57.7	60	0.17	125.2	20.8	76.1	95	0.18	76.6	8.4	52.1	59	0.12	51.2	3.2	35.4	41	0.07	-0.05	15.9441	9.07197	-33, 122, 438, 2160, 2222	1336	IR:342_487..577_1297	E
intron_retention.4374	MGG_09834	Supercontig_8.6	+	3962712	3963323	3963324	3963439	3963440	3963594	88.6	27.1	142.6	131	0.17	97.6	26.3	175.1	154	0.15	65.7	11.3	105.1	102	0.1	65.3	12.6	135.3	120	0.1	-0.05	15.8039	13.8338	-255, -208	.	IR:-296_316..433_587	E
intron_retention.522	MGG_02009	Supercontig_8.1	-	217598	217939	217940	218089	218090	219268	211.8	167.4	217.7	6	0.97	290.5	237.3	312.2	8	0.97	185	139.6	205.9	12	0.92	147	95	135.7	8	0.92	-0.05	30.1894	17.1554	735, 2834, 3034, 3119	.	IR:408_1586..1737_2078	E
intron_retention.1011	MGG_04441	Supercontig_8.2	+	815935	816087	816088	816161	816162	817073	48.3	17.6	135	50	0.26	77.7	31.8	194.8	94	0.25	52.7	11.5	144.7	71	0.14	43.7	11.9	99	45	0.21	-0.04	21.0214	13.6569	-311, -193, -174, 1411, 1479	.	IR:-320_-168..-93_819	E
intron_retention.1337	MGG_01874	Supercontig_8.2	+	5177058	5177496	5177497	5177572	5177573	5178657	59.5	55.3	113.1	40	0.58	69.9	63	157.5	57	0.53	47.1	37.5	125.7	60	0.38	50.5	46.4	116.5	48	0.49	-0.04	14.9142	12.6846	-339, -123, -63	.	IR:-364_75..152_1236	E
intron_retention.1816	MGG_01669	Supercontig_8.2	-	4397957	4398122	4398123	4398318	4398319	4398646	41	23.1	1	0	1	63.9	28.9	3	0	1	38.9	22.5	5.2	1	0.96	45.6	21.6	3.8	3	0.88	-0.04	9.0354	5.51716	-482, -449, 1363, 1547, 1589, 1736	.	IR:-557_-230..-33_133	E
intron_retention.2295	MGG_04906	Supercontig_8.3	+	3906479	3907074	3907075	3907163	3907164	3907249	31.2	9	79.5	64	0.12	57.4	19.9	114.8	112	0.15	44.8	6.3	76.2	87	0.07	29.8	4.6	52.1	50	0.08	-0.04	15.8101	11.8946	-825, -772, 254, 343, 831, 1284, 1358, 2809, 2862	-169	IR:-1014_-419..-329_-244	E
intron_retention.329	MGG_16315	Supercontig_8.1	+	4687780	4688400	4688401	4688465	4688466	4688667	33.4	72	60.5	0	1	36.6	47.6	51.2	3	0.94	21.3	26.1	31.2	3	0.9	18.3	23	25	3	0.88	-0.04	8.46019	3.5997	-191, 1160, 1480, 1602, 1647	.	IR:-729_-109..-43_159	E
intron_retention.1325	MGG_11132	Supercontig_8.2	+	4955522	4956610	4956611	4956715	4956716	4957031	90.9	75.1	186.6	65	0.54	121.3	78.7	191.8	112	0.41	109.8	49	179.6	85	0.37	93.7	52.2	178.9	86	0.38	-0.03	17.4599	15.3073	697, 1321, 1619, 1898, 1909, 2036, 2155	.	IR:160_738..844_1159	E
intron_retention.145	MGG_06662	Supercontig_8.1	+	2317173	2320403	2320404	2320580	2320581	2320796	79.6	15.2	14.7	0	1	91.2	17.7	7.5	3	0.86	59.3	9.9	7.3	2	0.83	56.3	12.3	11.1	5	0.71	-0.03	18.5734	11.7379	-1198, -1138, -829, -145, 1542, 1628, 1646, 1714, 1967, 2281, 2500	.	IR:583_3813..3991_4206	E
intron_retention.1922	MGG_12301	Supercontig_8.2	-	5881963	5882274	5882275	5882520	5882521	5882568	166	28.4	26	9	0.76	231.6	36.9	40.4	18	0.67	247.7	33.2	58.6	19	0.64	161.2	19.3	51.7	13	0.6	-0.03	31.0642	30.6464	-715, 703	.	IR:-789_-383..-136_176	E
intron_retention.3007	MGG_03530	Supercontig_8.4	+	1580529	1580785	1580786	1581554	1581555	1581673	22.9	38.6	84.3	35	0.52	58.9	45	117.3	63	0.42	53.3	57.4	168	91	0.39	46.6	34.8	98.7	60	0.37	-0.03	22.3759	22.0908	-166, 2507, 3375, 3474, 4124	.	IR:-171_86..856_974	E
intron_retention.3080	MGG_17123	Supercontig_8.4	+	2421534	2422759	2422760	2422825	2422826	2423259	58	6.2	70.5	73	0.08	76.1	15.6	74.3	59	0.21	58.8	3.7	64.3	67	0.05	58.8	2	80.6	80	0.02	-0.03	9.37875	8.63339	-340, -158, 49, 160, 355	.	IR:-805_421..488_921	E
intron_retention.359	MGG_16402	Supercontig_8.1	+	5621317	5621578	5621579	5621676	5621677	5621906	213.1	242.2	239.6	3	0.99	212.7	218.5	230.1	4	0.98	77.1	75.3	99.7	8	0.9	71.6	73.6	82.5	4	0.95	-0.03	11.9417	3.70449	257, 417	405	IR:409_670..769_998	E
intron_retention.3880	MGG_14714	Supercontig_8.5	+	3691758	3692450	3692451	3692563	3692564	3692717	38.5	19.3	65.4	59	0.25	65.2	25.5	102.7	71	0.26	58	21.8	84.3	75	0.22	31.8	8.3	74.8	48	0.15	-0.03	23.1658	13.4448	398, 2459	1454	IR:316_528..642_795	E
intron_retention.4077	MGG_17442	Supercontig_8.5	-	2641027	2641342	2641343	2641432	2641433	2642270	221.4	45.9	226.9	246	0.16	265.4	67.8	274.1	294	0.19	177.6	23.6	157.9	201	0.1	172	26.1	165.1	172	0.13	-0.03	30.9795	19.0437	-958, -873, -432, 609, 913, 1118, 1187	-646, -642, 447	IR:-589_249..340_420	E
intron_retention.4698	MGG_02763	Supercontig_8.7	+	1602135	1602965	1602966	1603037	1603038	1603669	67.6	41.5	88.1	53	0.44	77.1	82.2	121.5	63	0.57	55.7	24.4	77.4	51	0.32	51.1	39.9	71.7	58	0.41	-0.03	9.19556	6.73992	257	.	IR:-201_630..703_1334	E
intron_retention.4707	MGG_02731	Supercontig_8.7	+	1715128	1715892	1715893	1715989	1715990	1716103	128.1	346.2	310	0	1	155.8	416.5	414.1	1	1	153	415.8	397.3	16	0.96	127.5	284	312.5	8	0.97	-0.03	46.1136	40.264	-251, 1722, 1768	145, 388, 777	IR:-946_-182..-84_30	E
intron_retention.729	MGG_06957	Supercontig_8.1	-	3370506	3370931	3370932	3371044	3371045	3371170	295.6	109.8	257.9	187	0.37	340.3	174.2	304.1	197	0.47	224.1	70.9	217.3	170	0.29	110.9	36.8	111.3	71	0.34	-0.03	23.5521	13.0601	268, 514, 527, 715	186	IR:679_804..918_1343	E
intron_retention.1050	MGG_04655	Supercontig_8.2	+	1167038	1167518	1167519	1167669	1167670	1167836	40.5	22.2	108.2	84	0.21	73.1	43.1	183.9	135	0.24	38.5	14.4	50.9	39	0.27	30.9	15.9	46.7	36	0.31	0.03	21.2995	7.54914	-345, -310, -204, -165, 481, 1686, 1718, 1730	.	IR:-443_38..190_356	E
intron_retention.1254	MGG_01605	Supercontig_8.2	+	4167118	4168055	4168056	4168145	4168146	4168525	431.6	71.6	532.2	373	0.16	706.5	115.2	797.9	606	0.16	453	126.4	555.6	342	0.27	382.2	87.5	471.7	367	0.19	0.03	121.331	89.3243	-267, -256, 1515, 2138, 2240	.	IR:-702_236..327_706	E
intron_retention.1461	MGG_07287	Supercontig_8.2	+	7108721	7110274	7110275	7110479	7110480	7111374	224.7	124.9	35.9	8	0.94	217	129.7	31.4	6	0.96	231.8	132.1	62.5	1	0.99	200.9	132.7	49.9	0	1	0.03	29.7662	26.9903	-189, 725, 823	.	IR:608_2161..2367_3261	E
intron_retention.1558	MGG_04519	Supercontig_8.2	-	889857	890389	890390	890651	890652	891104	211.6	18.1	29.6	62	0.23	298.1	37.3	55.7	96	0.28	161	27.1	41.3	55	0.33	89	17.3	26.7	39	0.31	0.03	38.8787	19.7996	-1116	.	IR:-1147_-695..-432_101	E
intron_retention.1559	MGG_04519	Supercontig_8.2	-	889857	890451	890452	890651	890652	891104	193.5	11.9	29.6	1	0.92	274.6	26.4	55.7	6	0.81	149.1	20.9	41.3	1	0.95	82.5	14.3	26.7	0	1	0.03	38.8787	19.7996	-1116	.	IR:-1147_-695..-494_101	E
intron_retention.1768	MGG_01578	Supercontig_8.2	-	4069441	4069690	4069691	4069751	4069752	4070413	86.3	170.8	189.5	11	0.94	67.8	154.1	164	9	0.94	62.1	160.8	177.7	4	0.98	70.7	143	175	4	0.97	0.03	13.9284	12.3998	233, 1918	.	IR:1268_1929..1991_2240	E
intron_retention.2698	MGG_09541	Supercontig_8.3	-	3329455	3330753	3330754	3331277	3331278	3331461	146.2	74.8	61.6	2	0.97	148.4	90.5	138.1	5	0.95	97.9	54.5	55	0	1	76.3	33.4	35.9	0	1	0.03	16.7921	9.34087	181	.	IR:1_184..709_2007	E
intron_retention.2936	MGG_08601	Supercontig_8.4	+	827151	829961	829962	830032	830033	830519	61.4	9	75.2	111	0.07	70.2	10	59.6	116	0.08	101.8	17.5	94.5	148	0.11	69.9	16.8	77.2	126	0.12	0.03	8.09277	9.98323	-1003, -992, -983, -506, 1563	.	IR:870_1807..1879_2365	E
intron_retention.4345	MGG_03793	Supercontig_8.6	+	3038687	3038988	3038989	3039062	3039063	3039780	196.2	5.3	297.2	277	0.02	172.7	6.8	186	206	0.03	361.2	28	498.2	458	0.06	29.4	31.9	38.1	7	0.82	0.03	33.0847	29.0821	256	.	IR:1_302..377_1094	E
intron_retention.4542	MGG_03871	Supercontig_8.6	-	2759775	2760368	2760369	2760457	2760458	2761841	175.7	235.6	167.3	10	0.96	94.7	200.6	184.8	6	0.97	21	25.8	20.7	0	1	18.4	27.9	14.1	0	1	0.03	20.5294	1.85099	-521, 1076	.	IR:161_1544..1634_2227	E
intron_retention.4677	MGG_17958	Supercontig_8.7	+	1464007	1464530	1464531	1464596	1464597	1465202	53	65.7	57.1	4	0.94	74.7	79.6	65	6	0.93	102.8	131.5	81.9	4	0.97	52.7	82.1	64.3	1	0.99	0.03	9.69626	11.9379	202	.	IR:-158_366..433_1038	E
intron_retention.2465	MGG_07949	Supercontig_8.3	+	6357174	6357872	6357873	6357938	6357939	6359431	33.7	45.9	321.2	9	0.84	47.3	81.1	455	13	0.86	21.9	33.2	97.3	0	1	8.8	28.3	76.1	3	0.9	0.04	71.747	14.8337	-315, -211	.	IR:-880_-182..-115_1378	E
intron_retention.3744	MGG_14656	Supercontig_8.5	+	1444773	1444909	1444910	1445079	1445080	1445520	49.4	40.7	125.1	14	0.74	63.1	60	196.7	10	0.86	79.9	73.5	198.3	8	0.9	37.4	35.4	98.4	4	0.9	0.04	17.3675	13.3796	43, 1525, 1591, 1776	.	IR:-81_56..227_1170	E
intron_retention.4407	MGG_01923	Supercontig_8.6	-	639543	640064	640065	640129	640130	640578	16.9	20.7	17.5	5	0.81	25.4	22.5	23.5	10	0.69	45.7	49.6	29.2	6	0.89	33.3	50.2	32.3	9	0.85	0.04	1.63858	2.58407	-51, 332	.	IR:155_603..669_1190	E
intron_retention.521	MGG_02009	Supercontig_8.1	-	217598	217939	217940	217985	217986	218038	211.8	96.6	186.4	84	0.53	290.5	132.3	267.8	150	0.47	185	99.1	145.3	57	0.63	147	56.2	106.4	42	0.57	0.04	30.1894	17.1554	735, 2834, 3034, 3119	.	IR:408_1690..1737_2078	E
intron_retention.828	MGG_05357	Supercontig_8.1	-	4935602	4935769	4935770	4935875	4935876	4936622	77.7	4.6	48.2	54	0.08	93.5	14	59.4	95	0.13	51	23.5	25.8	29	0.45	37.4	5.3	27.5	25	0.17	0.04	8.02271	3.22087	-198, 1442, 1591, 1665	848, 857	IR:-198_549..656_823	E
intron_retention.156	MGG_06703	Supercontig_8.1	+	2459302	2459478	2459479	2459679	2459680	2459801	75.3	34.9	164.9	3	0.92	146.3	56.5	289.1	9	0.86	88.8	35.9	152.5	1	0.97	69.4	27.9	131.8	0	1	0.05	41.6155	26.8841	-316	.	IR:-394_-218..-16_106	E
intron_retention.278	MGG_09273	Supercontig_8.1	+	4049282	4050389	4050390	4050595	4050596	4050636	23.4	6.2	32	21	0.23	24.9	6.7	43.1	37	0.15	25.9	13.5	40.8	35	0.28	18.9	11.1	36.6	20	0.36	0.05	10.0624	11.085	109, 674, 1705, 2096, 2248, 2958, 3078, 3090, 3107	2729	IR:-899_209..416_456	E
intron_retention.2865	MGG_07723	Supercontig_8.3	-	5531575	5532249	5532250	5532351	5532352	5533077	24.5	17.8	27.2	1	0.95	23.8	26.9	27.2	3	0.9	9.2	11.2	7.9	0	1	8.6	15.9	11.4	0	1	0.05	1.85049	0.60179	37, 872	188	IR:197_922..1025_1699	E
intron_retention.1127	MGG_08917	Supercontig_8.2	+	2106118	2106637	2106638	2106801	2106802	2107746	76.2	6.6	91.7	83	0.07	63.2	11.4	71.1	81	0.12	54.1	13.8	69.5	62	0.18	41	14.2	49.4	59	0.19	0.06	8.32641	4.83674	-51, -10, 2464	.	IR:-325_195..360_1304	E
intron_retention.2363	MGG_12923	Supercontig_8.3	+	4868039	4870526	4870527	4870618	4870619	4870818	83.3	29.9	37.9	10	0.75	113.6	25.6	46.1	14	0.65	67.5	15.7	33.5	3	0.84	43.9	20.9	23.7	5	0.81	0.06	43.7907	32.9419	-2195, -2070, -1821, -1373, -541, 1043, 1281, 1440	.	IR:-2222_266..359_608	E
intron_retention.2892	MGG_10854	Supercontig_8.3	-	6512851	6513046	6513047	6513108	6513109	6513674	296.1	35.2	116.5	241	0.13	412.7	54.5	150.4	359	0.13	470.6	110.4	148.4	333	0.25	310.7	57.2	112.8	250	0.19	0.06	58.5333	65.5629	-501, -489, -479, -226	.	IR:-656_-91..-28_168	E
intron_retention.3361	MGG_03664	Supercontig_8.4	-	1095822	1096175	1096176	1096262	1096263	1097644	146.9	144.1	93.9	30	0.83	143.9	140.2	106.5	28	0.83	118.7	127	91.5	16	0.89	104.1	90.7	77	8	0.92	0.06	18.6629	14.3812	101, 398, 596, 1962	.	IR:-671_711..799_1152	E
intron_retention.3981	MGG_00904	Supercontig_8.5	-	1186254	1186382	1186383	1186447	1186448	1186975	170.9	10.2	105.3	1	0.91	259.8	26.5	147.4	3	0.9	181.9	31.3	102.9	1	0.97	127.9	17.4	67.2	0	1	0.06	28.0917	19.7481	394, 1380	61	IR:-439_89..155_283	E
intron_retention.414	MGG_05766	Supercontig_8.1	+	6447836	6447892	6447893	6447972	6447973	6448010	243.3	5.9	184	174	0.03	245.2	19.2	190.6	174	0.1	67.3	16.3	54.3	41	0.28	67.4	8.1	57.6	41	0.16	0.06	58.5229	14.1678	61, 859	822	IR:838_894..975_1012	E
intron_retention.4787	MGG_10288	Supercontig_8.7	-	227519	228058	228059	228137	228138	229340	93.1	30.6	77.2	84	0.27	87	42.8	86.9	59	0.42	67.9	38.7	51.3	24	0.62	67.6	34.2	44.9	37	0.48	0.06	10.0345	5.05057	-60	.	IR:-267_936..1016_1555	E
intron_retention.4919	MGG_09027	Supercontig_8.7	-	2649656	2652046	2652047	2652326	2652327	2652546	101.2	96.6	176	69	0.58	136.1	80.3	190.2	61	0.57	102.5	122.6	172.7	70	0.64	64.8	67.9	76.9	29	0.7	0.06	18.8573	12.3721	29, 3426	-179, 1602	IR:-175_45..326_349	E
intron_retention.1427	MGG_07173	Supercontig_8.2	+	6633806	6634673	6634674	6635347	6635348	6635411	209.6	25.8	90.8	5	0.84	312.9	37.3	103.4	3	0.93	222.2	31.6	84.4	0	1	141.2	17.2	71.3	0	1	0.07	73.6375	65.5809	-1643, -1467, -1145, -1132, -997, -861, 1481, 1643, 1681	.	IR:-1726_-859..-184_27	E
intron_retention.1557	MGG_11389	Supercontig_8.2	-	878609	878867	878868	878952	878953	879407	40.3	12	29.4	19	0.39	52.9	18.6	24.5	32	0.37	25.3	13.5	16.1	10	0.57	16.7	6	11.1	7	0.46	0.07	7.02475	2.91109	-181, -135, 1032, 1220	.	IR:-241_214..300_558	E
intron_retention.2741	MGG_04936	Supercontig_8.3	-	4009086	4010117	4010118	4010224	4010225	4011340	13.8	17.8	20.2	3	0.86	22.4	20.4	23.6	3	0.87	28.2	28.5	23.7	1	0.97	16.9	14.8	19.5	1	0.94	0.07	1.35498	1.17737	-38, 852	811	IR:-828_288..396_785	E
intron_retention.4515	MGG_17718	Supercontig_8.6	-	2374559	2374728	2374729	2374808	2374809	2374992	30	16.2	5.4	3	0.84	24.8	12.2	6.7	5	0.71	70.7	52.7	22.4	5	0.91	17.5	14.7	9.6	1	0.94	0.07	3.89174	2.84357	-132, -27, 687, 788	.	IR:-182_2..83_252	E
intron_retention.553	MGG_02243	Supercontig_8.1	-	1115382	1116364	1116365	1116442	1116443	1118215	45.6	37.8	32.1	26	0.59	38.4	28.9	35.8	25	0.54	25.7	26.3	20.2	11	0.71	26.1	25.3	21.6	12	0.68	0.09	5.3399	2.64942	-677, 16, 1651	.	IR:-1075_698..777_829	E
intron_retention.2188	MGG_06103	Supercontig_8.3	+	2590635	2590967	2590968	2591028	2591029	2591236	57.7	32.6	75.4	46	0.41	51.6	41	82.8	56	0.42	28.4	35.2	56.6	24	0.59	16.7	26.8	42.9	25	0.52	0.1	3.06508	1.52652	-2425, -1846, -998, -416, 717, 900, 1035, 1587, 1804	104	IR:-1956_-1624..-1562_-1355	E
intron_retention.2481	MGG_09072	Supercontig_8.3	-	46918	47884	47885	47941	47942	48419	99.9	9.2	62.8	56	0.14	95.9	18.3	90.1	70	0.21	78.7	19.2	79.1	43	0.31	25.6	20.7	13.3	1	0.95	0.1	8.19978	2.96595	95, 1137	698, 897	IR:1002_1479..1537_1711	E
intron_retention.2484	MGG_09072	Supercontig_8.3	-	48970	49195	49196	49298	49299	49420	31.8	9.2	17.1	12	0.43	90.2	13.3	65.8	68	0.16	48.9	27.8	44.2	25	0.53	12.6	17.2	21.2	2	0.9	0.1	8.19978	2.96595	95, 1137	698, 897	IR:1_122..226_451	E
intron_retention.3388	MGG_03580	Supercontig_8.4	-	1395406	1396292	1396293	1396390	1396391	1396639	48.5	12.8	6.2	5	0.72	68.5	27.8	18.5	14	0.67	93.2	46.8	17.4	9	0.84	57.3	22.1	11	5	0.82	0.1	8.46147	9.83991	-519, 1419, 1722, 1770, 1826	.	IR:-555_-307..-208_679	E
intron_retention.3432	MGG_03369	Supercontig_8.4	-	2115125	2115808	2115809	2115900	2115901	2116485	23.7	15.4	28.2	40	0.28	45.9	28.8	65.9	55	0.34	23.4	14.6	15.5	13	0.53	20	9.4	12	12	0.44	0.1	3.09799	1.08131	-165	.	IR:-345_240..333_504	E
intron_retention.3632	MGG_17246	Supercontig_8.4	-	4962695	4963224	4963225	4963368	4963369	4963754	62.9	6.1	34.5	70	0.08	85.7	3	53.7	108	0.03	71.2	24.5	41.3	59	0.29	64.5	14	37.9	63	0.18	0.1	13.0132	9.55275	-97, 2335, 2492, 2496, 2577	.	IR:-194_192..337_866	E
intron_retention.2108	MGG_07627	Supercontig_8.3	+	1253378	1254476	1254477	1254577	1254578	1254809	75.3	26.2	48.7	64	0.29	107.8	55.1	60.7	64	0.46	55.9	46.6	26.7	33	0.59	67	50.1	28.6	27	0.65	0.13	14.7903	8.46728	-128	1088	IR:-345_754..856_1087	E
intron_retention.2498	MGG_07457	Supercontig_8.3	-	700945	704038	704039	704210	704211	704665	196.8	64	154.1	173	0.27	199	59.8	172.2	218	0.22	133	33.5	45.8	51	0.4	138.1	44.6	58.6	50	0.47	0.13	31.0733	7.37036	-23, 1528, 2101, 2236, 2939	568, 632	IR:-252_203..376_556	E
intron_retention.2623	MGG_06087	Supercontig_8.3	-	2532515	2535014	2535015	2535067	2535068	2535487	104.6	0.8	60.3	59	0.01	113.9	2.9	90.3	97	0.03	101.4	18	75.6	65	0.22	65.5	6	40.1	32	0.16	0.13	15.0305	10.2193	-695, -35, 2454	.	IR:-854_141..195_658	E
intron_retention.2846	MGG_05309	Supercontig_8.3	-	5355076	5356225	5356226	5356298	5356299	5356379	87.3	13.9	53.1	35	0.28	119.6	24.3	78.2	45	0.35	56.2	17.7	39.8	19	0.48	35.3	9.2	18.4	9	0.51	0.13	13.3408	6.06904	-472, -249, 612, 798, 1211, 1505, 1574	.	IR:-709_-127..-53_392	E
intron_retention.464	MGG_04556	Supercontig_8.1	+	7220934	7222071	7222072	7222143	7222144	7222282	318.5	32.3	550.1	480	0.06	368.4	52.2	567.9	526	0.09	104.4	35.9	148.9	130	0.22	115.5	61.1	168.5	113	0.35	0.13	50.5765	11.5131	-67, 684	.	IR:541_998..1071_1209	E
intron_retention.2311	MGG_04975	Supercontig_8.3	+	4132905	4133453	4133454	4133551	4133552	4133764	54.5	15.7	69.4	50	0.24	38.7	17.7	77.8	55	0.24	21.7	18	52	26	0.41	13.9	7.5	19.5	12	0.38	0.14	8.14309	3.93845	-372, -349, 728, 1082, 1257	.	IR:-425_124..223_435	E
intron_retention.2730	MGG_04895	Supercontig_8.3	-	3876082	3876643	3876644	3876723	3876724	3878024	94	38.4	44.1	67	0.36	73.1	39.1	50.3	52	0.43	37.6	28	26.2	21	0.57	26.6	39.6	38	17	0.7	0.14	10.3944	2.71492	-37, 2046	.	IR:-1070_231..312_467	E
intron_retention.4166	MGG_11683	Supercontig_8.5	-	4277634	4278231	4278232	4278306	4278307	4278812	37.1	19.2	27.2	21	0.48	38.9	12.2	16.8	17	0.42	53	44.2	30.1	6	0.88	27.6	27.9	17.8	16	0.64	0.16	3.42112	2.61488	292	.	IR:1_506..582_1179	E
intron_retention.2228	MGG_06191	Supercontig_8.3	+	2877639	2877894	2877895	2878008	2878009	2878322	172.8	130.3	210.9	89	0.59	251.9	170.9	327.6	113	0.6	186.5	183.7	266.1	49	0.79	145.2	144.9	177	43	0.77	0.17	43.8452	35.2048	-501, 1499, 2250, 2337, 2343	.	IR:-511_-256..-141_173	E
intron_retention.951	MGG_04481	Supercontig_8.1	-	7346976	7348052	7348053	7348120	7348121	7348767	26	9.1	15.3	9	0.5	32.1	12	14	7	0.63	85.3	56	38.1	1	0.98	59.9	35	30.5	6	0.85	0.22	2.49712	3.64727	148, 413	.	IR:-232_415..484_1560	E
intron_retention.462	MGG_04556	Supercontig_8.1	+	7220934	7221249	7221250	7221345	7221346	7221539	223.1	32	418.2	372	0.08	282.6	59.2	470	378	0.14	69.9	41.4	115.4	65	0.39	79	76.5	130.3	69	0.53	0.25	50.5765	11.5131	-67, 684	.	IR:-140_176..273_466	E
intron_retention.2392	MGG_05287	Supercontig_8.3	+	5294250	5296481	5296482	5296598	5296599	5296834	33.1	30	85.4	37	0.45	46.1	34.1	88.3	36	0.49	31.4	42.6	54.4	14	0.75	15.9	40.2	47.1	6	0.87	0.26	6.77259	4.44183	-897, -506, -501, 142, 250, 2670	.	IR:-1781_451..569_804	E
intron_retention.3218	MGG_06320	Supercontig_8.4	+	4169289	4170223	4170224	4170331	4170332	4171371	84.9	62	155.9	39	0.61	144.7	92.6	219.4	90	0.51	102.8	138.4	172	10	0.93	64.4	61.7	128.9	7	0.9	0.29	18.0256	13.8996	396, 665, 2941	136, 167	IR:259_1193..1302_2341	E
intron_retention.2702	MGG_09533	Supercontig_8.3	-	3352538	3352845	3352846	3352948	3352949	3353108	45.5	14	31.8	33	0.3	76.8	29.2	60.1	64	0.31	24.7	18	22.5	11	0.62	9.8	11.5	8	4	0.74	0.31	5.91904	3.48315	-1732, 627	114	IR:-1856_-1697..-1593_-1286	E
intron_retention.2393	MGG_05287	Supercontig_8.3	+	5294250	5296502	5296503	5296598	5296599	5296834	33.2	26	85.4	18	0.59	46.2	29	88.3	23	0.56	31.5	42.1	54.4	0	1	16.1	40.6	47.1	2	0.95	0.36	6.77259	4.44183	-897, -506, -501, 142, 250, 2670	.	IR:-1781_472..569_804	E
intron_retention.169	MGG_06747	Supercontig_8.1	+	2588604	2589407	2589408	2589679	2589680	2589847	233.7	243.9	361.3	166	0.59	364.2	299.6	468.2	261	0.53	229	38.3	396.7	369	0.09	144.8	29.2	285.5	264	0.1	-0.43	45.3447	35.6016	1008, 1340, 1362	.	IR:-224_580..853_1020	F
intron_retention.2784	MGG_05129	Supercontig_8.3	-	4691282	4696498	4696499	4696726	4696727	4697312	267.4	50.7	84.8	31	0.62	313.3	90.7	188.3	53	0.63	411.8	48.2	189	148	0.25	360.8	24.9	126.5	155	0.14	-0.37	31.8957	38.18	-947, -336, 1795, 1864, 3692, 4067, 4385, 4777, 5458, 5486, 5558, 6299, 6361	346, 375	IR:379_964..1193_3492	F
intron_retention.3862	MGG_00329	Supercontig_8.5	+	3246832	3248325	3248326	3248382	3248383	3248573	414.6	420	524.6	65	0.87	358.5	406.6	528.7	49	0.89	18.1	8.5	37.1	14	0.38	24.1	20.3	40.2	17	0.54	-0.33	40.1186	2.87587	-360, 654, 1905, 2770	398, 453	IR:1631_1705..1763_1953	F
intron_retention.4408	MGG_01918	Supercontig_8.6	-	654040	655597	655598	655665	655666	655694	38.1	8.4	17.7	11	0.43	41.6	15.1	33.7	20	0.43	55.7	2.8	26.9	24	0.1	60.1	3.1	25.5	29	0.1	-0.33	5.07701	6.74101	174, 480, 969, 1317	.	IR:1_29..98_1655	F
intron_retention.2059	MGG_08279	Supercontig_8.2	-	8025399	8027367	8027368	8027440	8027441	8028122	146.6	118.5	126.2	63	0.65	133.9	67.3	84.5	39	0.63	38.1	3.8	21.1	29	0.12	38.7	7.1	12.9	16	0.31	-0.32	14.8991	4.22985	390, 1028, 2038	.	IR:-530_152..226_456	F
intron_retention.656	MGG_06705	Supercontig_8.1	-	2467556	2467925	2467926	2467997	2467998	2468120	488.6	619.7	1087.5	454	0.58	559.9	649.4	1193.1	533	0.55	392.5	194.9	1022.3	671	0.23	312.4	133.8	716.6	483	0.22	-0.32	65.2917	74.0297	-209, -201, -197, -193, -163, 339, 850, 941	.	IR:492_614..687_1056	F
intron_retention.3916	MGG_17538	Supercontig_8.5	+	4154765	4155222	4155223	4155279	4155280	4155665	233.2	60.3	123.4	88	0.41	258.5	57.7	144.6	102	0.36	162.1	5.5	24	108	0.05	142.1	4.9	17.8	76	0.06	-0.3	5.53317	2.54125	646, 711	.	IR:-133_325..383_768	F
intron_retention.58	MGG_02103	Supercontig_8.1	+	573317	573847	573848	573946	573947	574409	84.3	64.1	108.9	92	0.41	142.4	130.6	163	106	0.55	51.4	11.8	54.1	94	0.11	48.6	5.8	35.2	67	0.08	-0.3	13.5807	8.68903	759	.	IR:161_397..497_959	F
intron_retention.1511	MGG_10744	Supercontig_8.2	-	84032	84860	84861	84951	84952	85225	18.9	22.4	27.2	12	0.65	20.1	22.1	29.1	8	0.73	28.6	5.4	24.8	20	0.21	25.7	9.8	25.4	17	0.36	-0.29	1.94408	2.59651	763, 2100, 2155	.	IR:965_1238..1330_2158	F
intron_retention.2170	MGG_06065	Supercontig_8.3	+	2447689	2447890	2447891	2447976	2447977	2448054	227.3	210.2	406.5	180	0.54	452.6	379.7	828	392	0.49	483.4	137.6	743.4	550	0.2	209.8	58.7	352	243	0.19	-0.29	107.72	107.819	7, 2712	289, 1881	IR:-353_-152..-65_13	F
intron_retention.35	MGG_16007	Supercontig_8.1	+	312754	313502	313503	313619	313620	313727	76.1	89.7	153.2	28	0.76	93.9	114.3	193.6	33	0.78	52.9	35.3	104.7	40	0.47	42.8	40.4	108.1	43	0.48	-0.28	4.42056	2.0482	981	1211	IR:411_749..867_1088	F
intron_retention.3095	MGG_12758	Supercontig_8.4	+	2748208	2749199	2749200	2749263	2749264	2749897	45.3	53.2	36.7	4	0.93	54.8	60.5	32.9	11	0.85	50.2	46.1	44.7	37	0.55	44.4	39.8	40.4	28	0.59	-0.26	5.52863	4.43484	364, 1659, 1678, 2133	-224	IR:483_1474..1539_2172	F
intron_retention.1455	MGG_07243	Supercontig_8.2	+	6926880	6926990	6926991	6927067	6927068	6929305	102.7	62.2	118.6	63	0.5	118.6	59.7	126.6	84	0.42	91.6	15.5	118.7	76	0.17	68.1	11.8	84.9	60	0.16	-0.25	15.449	11.7038	-113, 681, 2025, 2214, 2593, 2617, 2665	.	IR:327_437..515_2752	F
intron_retention.1715	MGG_01294	Supercontig_8.2	-	3004478	3007851	3007852	3007934	3007935	3008097	77.6	37.9	83.5	29	0.57	117.8	71.1	125.9	40	0.64	84.6	20.6	61.7	43	0.32	71.1	17.1	53	40	0.3	-0.25	11.2148	8.7156	119, 1110, 2825, 3519	.	IR:215_377..461_1593	F
intron_retention.4256	MGG_04100	Supercontig_8.6	+	1959549	1961981	1961982	1962051	1962052	1962541	73.9	16.2	56.9	38	0.3	88.5	40.8	83.6	42	0.49	27.7	1.3	21.3	26	0.05	23.1	0.4	18.1	14	0.03	-0.25	9.26004	3.19256	-1393, -1319, 89, 349, 2616, 2670, 3040, 3302, 4306, 4759, 4864	445, 547, 1606, 3488	IR:2784_2927..2998_3487	F
intron_retention.3651	MGG_09728	Supercontig_8.4	-	5375175	5375724	5375725	5375845	5375846	5375974	52.1	50.8	40.8	0	1	83.6	80.6	63.3	0	1	33.1	21.8	14.6	7	0.76	11.7	9	7.9	4	0.69	-0.24	14.4223	6.78166	58, 344	.	IR:-272_-144..-22_369	F
intron_retention.60	MGG_02158	Supercontig_8.1	+	756486	756507	756508	756652	756653	757295	75.1	30.4	162.4	56	0.35	116.8	44.8	256.8	93	0.32	69.6	6.2	97.8	69	0.08	52.8	5	84.6	55	0.08	-0.24	24.0825	9.65751	392, 767	.	IR:1_22..168_810	F
intron_retention.2078	MGG_09119	Supercontig_8.3	+	250517	251349	251350	251434	251435	251831	331.9	146.8	274.4	301	0.33	414.6	149.5	294.5	365	0.29	95.2	9.9	88.2	121	0.08	74.7	8.2	53.8	94	0.08	-0.21	33.1105	8.45428	-543, 2850	1538	IR:2386_2429..2515_2911	F
intron_retention.3471	MGG_03233	Supercontig_8.4	-	2605913	2606966	2606967	2607039	2607040	2607283	39.1	17.6	34.3	19	0.48	41.3	24.2	46.2	17	0.59	37	9	41.4	24	0.27	33.9	6.4	27.7	19	0.25	-0.21	4.08917	3.60049	1084	304, 319, 345, 384	IR:446_689..763_1816	F
intron_retention.4811	MGG_03006	Supercontig_8.7	-	676189	677274	677275	677352	677353	677701	1359.9	1393.9	819.4	930	0.6	1492.9	1843.8	1054.3	1000	0.65	627.3	325.9	490	685	0.32	653.8	395.2	437.3	627	0.39	-0.21	201.515	100.164	1079, 1136, 1295	.	IR:-106_243..322_1407	F
intron_retention.4413	MGG_17618	Supercontig_8.6	-	936394	936814	936815	937021	937022	937180	692.4	284.3	265.4	298	0.49	862.9	381.1	376.2	467	0.45	663.5	130.4	280.3	439	0.23	481.3	96.9	198.1	295	0.25	-0.2	82.4446	60.4516	637, 1241, 1408, 1484	.	IR:-105_54..262_682	F
intron_retention.2965	MGG_13497	Supercontig_8.4	+	1235415	1235800	1235801	1236028	1236029	1236344	17.3	34.3	133.7	5	0.87	21.3	23.9	249.2	8	0.75	33	31	350.2	23	0.57	21	25.9	188.8	25	0.51	-0.18	27.8883	39.7568	-22, 482, 1583	.	IR:-734_-349..-120_196	F
intron_retention.1881	MGG_08019	Supercontig_8.2	-	5435492	5435962	5435963	5436419	5436420	5436491	5595.6	6296.1	9796	2968	0.68	5149.8	6775	10248.8	2479	0.73	4634.7	4047.3	8284.3	3891	0.51	5178.3	3870.5	8482.5	4500	0.46	-0.17	1012.9	730.784	1924	46	IR:1014_1085..1543_2013	F
intron_retention.3145	MGG_12805	Supercontig_8.4	+	3386733	3386965	3386966	3387040	3387041	3389040	260.9	77.4	405.6	166	0.32	454.6	145.4	559.8	296	0.33	289.2	45.7	354.8	250	0.15	257.7	41.9	340.6	231	0.15	-0.17	57.3855	39.9118	-107, 1496, 2676, 2726	415, 432	IR:436_668..744_2743	F
intron_retention.4822	MGG_02940	Supercontig_8.7	-	930784	932414	932415	932488	932489	933170	117	94.5	55.8	51	0.65	133.5	72.4	61.1	100	0.42	85.7	21.7	40	65	0.25	68.2	13.9	28.4	43	0.24	-0.17	15.6412	8.48566	252, 1832	.	IR:-547_135..210_1840	F
intron_retention.2856	MGG_07705	Supercontig_8.3	-	5474664	5479256	5479257	5479391	5479392	5479414	102.6	59.5	97.6	29	0.67	127.1	77	130.3	61	0.56	72.7	19.5	54.5	50	0.28	52.8	14.1	28.1	21	0.4	-0.16	14.4881	8.06139	662, 1364, 2269, 2341, 3001, 3371, 5241, 6107, 6113, 6984, 6998, 7051, 7549, 7758, 7762, 7921, 7939	.	IR:388_410..546_5138	F
intron_retention.3240	MGG_06285	Supercontig_8.4	+	4276753	4277359	4277360	4277479	4277480	4278997	148.5	33.4	158.3	95	0.26	230.4	70.3	252.2	177	0.28	88.8	2.7	100.2	70	0.04	67	5.7	65	51	0.1	-0.16	32.4865	13.0313	-144, 1274, 2373, 2947, 3296	.	IR:239_343..464_1981	F
intron_retention.952	MGG_04478	Supercontig_8.1	-	7356838	7358732	7358733	7358809	7358810	7359127	699.1	283.5	187.9	278	0.5	830.4	254.2	268.2	452	0.36	777	70.3	192.5	457	0.13	720.9	92	159.9	357	0.2	-0.16	90.5807	82.5967	288, 787, 1839, 2243	.	IR:-295_23..101_1995	F
intron_retention.2322	MGG_05022	Supercontig_8.3	+	4334952	4335215	4335216	4335277	4335278	4335979	80.8	39.2	67.9	46	0.46	113.2	70.8	128.8	55	0.56	33.3	6.9	43.2	30	0.19	32.2	12.7	24.7	28	0.31	-0.15	10.6456	4.10037	415, 774, 967	.	IR:1_264..327_1028	F
intron_retention.2911	MGG_13963	Supercontig_8.4	+	357233	357651	357652	357747	357748	358349	416.8	227.4	814.6	491	0.32	454.8	225.9	757.6	591	0.28	208.9	42.1	398.6	281	0.13	196.9	45.3	358.7	302	0.13	-0.15	90.8294	44.7746	584	.	IR:-264_155..252_853	F
intron_retention.393	MGG_05718	Supercontig_8.1	+	6232141	6233345	6233346	6233448	6233449	6234151	223.8	284.1	747.4	167	0.63	325.7	368.2	868.5	281	0.57	133.8	118.3	495.3	161	0.42	78.5	47.7	225.3	96	0.33	-0.15	74.0063	30.6861	41, 821	67	IR:172_491..595_1512	F
intron_retention.1107	MGG_08835	Supercontig_8.2	+	1814485	1814621	1814622	1814791	1814792	1815069	2647.8	1725.4	1000.6	432	0.8	3173.1	2045.9	1124.5	479	0.81	2740.3	1293.4	980.2	677	0.66	1961.8	944.2	761.7	564	0.63	-0.14	283.862	210.538	1911	45, 200	IR:1362_1498..1669_1946	F
intron_retention.1512	MGG_10744	Supercontig_8.2	-	85313	85435	85436	85525	85526	86406	18.5	13.1	16	4	0.77	31	16.7	24.2	11	0.6	23	9.2	20	18	0.34	28.8	16.3	17.5	19	0.46	-0.14	1.94408	2.59651	763, 2100, 2155	.	IR:-217_664..755_877	F
intron_retention.2511	MGG_07487	Supercontig_8.3	-	803768	807115	807116	807188	807189	807448	62.5	37.7	29.6	18	0.68	84.2	49.6	41.5	32	0.61	38.1	10.8	16.7	12	0.47	27.8	12.8	13.6	16	0.44	-0.14	10.3022	4.70209	1031, 1136, 4699	3543	IR:-175_85..159_3506	F
intron_retention.2962	MGG_03621	Supercontig_8.4	+	1224891	1225722	1225723	1225812	1225813	1226723	163.2	71	285.3	166	0.3	187.2	108.8	316.4	203	0.35	142.1	25.5	190.3	181	0.12	137.1	30.1	189	155	0.16	-0.14	35.6259	24.3775	1221, 1246, 1375	.	IR:320_480..571_1481	F
intron_retention.3535	MGG_06553	Supercontig_8.4	-	3313984	3315121	3315122	3315202	3315203	3315527	39.4	9.5	21.7	36	0.21	44.5	19.3	29.5	46	0.3	49	3.4	14	43	0.07	32.3	1	15.6	40	0.03	-0.14	6.26828	5.98177	973	.	IR:-240_85..167_1304	F
intron_retention.658	MGG_06705	Supercontig_8.1	-	2467556	2468292	2468293	2468379	2468380	2468494	634.7	285	671.9	554	0.34	695.2	269.7	831	734	0.27	508.5	130.1	859.3	899	0.13	366.5	68.1	602.3	608	0.1	-0.14	65.2917	74.0297	-209, -201, -197, -193, -163, 339, 850, 941	.	IR:118_232..320_385	F
intron_retention.982	MGG_10993	Supercontig_8.2	+	63998	65053	65054	65173	65174	65706	25.2	26.1	50.3	14	0.65	28.9	15.1	24.6	5	0.75	38.7	21.6	42.9	21	0.51	24.2	6.8	27.4	23	0.23	-0.14	2.26774	2.73163	1795, 1954	.	IR:1357_1600..1721_2253	F
intron_retention.3501	MGG_03143	Supercontig_8.4	-	2915509	2916495	2916496	2916574	2916575	2917029	15.1	5.8	11.9	7	0.45	28.2	11.7	24.9	24	0.33	15.9	0	10.3	18	0	13.9	2	2.7	8	0.2	-0.13	3.39522	2.58911	728, 2217	802	IR:-406_49..129_757	F
intron_retention.3896	MGG_00176	Supercontig_8.5	+	3847114	3847170	3847171	3847247	3847248	3847554	23	17.6	10.7	3	0.85	17.1	8.5	10	6	0.59	22.9	8.6	8.2	10	0.46	12.2	5.6	9.4	7	0.44	-0.13	2.56752	2.6146	-25, 1025, 1118	701	IR:777_833..911_1217	F
intron_retention.1459	MGG_07283	Supercontig_8.2	+	7091959	7092416	7092417	7092470	7092471	7096518	27.2	13.6	71.9	18	0.43	79.1	54.2	92.6	36	0.6	66.8	18	85.1	40	0.31	38.8	10.3	83.5	32	0.24	-0.12	8.76475	7.4573	224, 233, 2728	.	IR:-440_18..73_4120	F
intron_retention.2456	MGG_07910	Supercontig_8.3	+	6225225	6225805	6225806	6225885	6225886	6227389	100.9	41.2	222.7	187	0.18	131.6	60.5	224.1	225	0.21	82.8	11.5	109.3	177	0.06	84.5	11.1	109.7	171	0.06	-0.12	26.026	20.1076	447, 872, 938, 1595	.	IR:-300_281..362_1865	F
intron_retention.2797	MGG_05158	Supercontig_8.3	-	4789562	4791054	4791055	4791172	4791173	4791374	194.6	142.9	157	234	0.38	194.6	167.8	154	191	0.47	36.5	15.6	27.5	45	0.26	74.2	21.3	46.8	87	0.2	-0.12	37.0214	10.9209	663, 1038, 1053, 1249, 1541, 1634	.	IR:148_349..468_1960	F
intron_retention.3433	MGG_12714	Supercontig_8.4	-	2121120	2122064	2122065	2122171	2122172	2122239	227.1	122.3	155.6	67	0.65	522.3	280.8	449.7	261	0.52	230.3	68.8	154.8	104	0.4	212.4	53	130.6	113	0.32	-0.12	49.4791	29.1667	1034, 1053	.	IR:-35_33..141_1085	F
intron_retention.3545	MGG_12817	Supercontig_8.4	-	3467462	3467776	3467777	3467866	3467867	3467936	36.7	22.2	88.9	57	0.28	37	18.3	75.1	42	0.3	12.7	3.4	22.7	18	0.16	13.5	0.5	24.3	21	0.02	-0.12	7.84442	2.01338	726, 1680, 2414	417	IR:2122_2191..2282_2596	F
intron_retention.4419	MGG_04342	Supercontig_8.6	-	1097339	1102709	1102710	1102863	1102864	1103555	86.9	7	28.5	28	0.2	120.2	22.1	58.6	41	0.35	91.7	3.2	43.6	43	0.07	71.6	2	18.8	23	0.08	-0.12	11.7842	8.67184	293, 3674, 4004, 5784	.	IR:-576_116..271_5641	F
intron_retention.1106	MGG_08835	Supercontig_8.2	+	1814485	1814621	1814622	1814779	1814780	1815069	2647.8	1702.7	1042.9	216	0.89	3173.1	2026.3	1173.4	231	0.9	2740.3	1267.6	1007.2	376	0.77	1961.8	923.3	780.6	264	0.78	-0.11	283.862	210.538	1911	45, 200	IR:1362_1498..1657_1946	F
intron_retention.1245	MGG_01589	Supercontig_8.2	+	4111485	4111595	4111596	4111656	4111657	4111853	3540.5	1738.9	278.6	214	0.89	3488.5	1668	264	172	0.91	2851.5	1223.2	242.8	347	0.78	2360.6	1038	214.6	337	0.75	-0.11	722.269	482.602	-203, 850	.	IR:530_640..702_898	F
intron_retention.2232	MGG_06208	Supercontig_8.3	+	2949012	2949741	2949742	2949842	2949843	2950480	26.2	6.7	16.6	24	0.22	24.7	13	18.3	18	0.42	23.2	2.8	15.2	22	0.11	17.5	0.4	11.2	21	0.02	-0.11	3.023	2.21548	-62, 1368, 1489	101	IR:183_912..1014_1651	F
intron_retention.254	MGG_09186	Supercontig_8.1	+	3669574	3669832	3669833	3670097	3670098	3670490	232.3	104.8	357.3	159	0.4	255.7	101.5	356.2	155	0.4	237.5	77.7	343.8	192	0.29	191.8	52.4	281.3	130	0.29	-0.11	20.3295	15.2054	-414, -363, 3670, 3848, 6017, 6298	3762	IR:4420_4678..4944_6324	F
intron_retention.3258	MGG_17222	Supercontig_8.4	+	4615884	4616711	4616712	4616811	4616812	4617149	76.1	61.2	119.7	57	0.52	107.8	88.2	139.1	68	0.56	82.3	38	135.8	91	0.29	55.2	39.6	95.9	58	0.41	-0.11	10.3074	8.88209	728	.	IR:-489_339..440_777	F
intron_retention.747	MGG_06996	Supercontig_8.1	-	3515629	3516012	3516013	3516229	3516230	3516450	49.2	78.8	54.1	1	0.99	67.9	87.3	86.4	1	0.99	81.5	111.6	147	15	0.88	64.8	100.3	116.6	14	0.88	-0.11	9.2786	22.4275	946, 1060	.	IR:252_472..690_1073	F
intron_retention.86	MGG_11916	Supercontig_8.1	+	1717071	1717580	1717581	1717669	1717670	1717892	343.6	256.8	688.3	14	0.95	441.6	383	778	19	0.95	379.7	152.8	645	42	0.78	244.6	114.5	430.4	22	0.84	-0.11	126.868	85.9124	163, 212, 698, 873	-169, 52	IR:-771_-262..-172_51	F
intron_retention.2162	MGG_16750	Supercontig_8.3	+	2409262	2409980	2409981	2410069	2410070	2410126	40	8.1	9.1	2	0.8	54.1	22.6	21.2	0	1	56.2	17.6	38.1	9	0.66	39.3	14.1	21	6	0.7	-0.1	5.852	5.82787	696, 933, 1172, 1300	758	IR:-162_557..647_703	F
intron_retention.3923	MGG_11685	Supercontig_8.5	+	4300135	4300143	4300144	4300258	4300259	4301460	25.1	21.8	176.3	24	0.48	47.8	21.1	194.7	46	0.31	30.7	6.1	116.6	29	0.17	38.9	10	100.6	38	0.21	-0.1	24.4945	15.1666	724, 730	.	IR:-162_-154..-38_1164	F
intron_retention.4288	MGG_12129	Supercontig_8.6	+	2269269	2269362	2269363	2269444	2269445	2269762	25.4	120.8	205.2	9	0.93	30.4	113.5	236.7	10	0.92	77.7	201.3	483.5	44	0.82	64.3	160.3	357.7	39	0.8	-0.1	36.3517	62.278	-11, 722	.	IR:-359_-266..-183_135	F
intron_retention.4525	MGG_03939	Supercontig_8.6	-	2505095	2508349	2508350	2508432	2508433	2508945	45.9	16.2	16.2	10	0.62	52.6	19.9	23.6	8	0.71	57.7	15	21.1	14	0.52	50	5.3	14.5	6	0.47	-0.1	6.20138	6.22987	2608, 3075	.	IR:-415_98..182_3436	F
intron_retention.4558	MGG_17803	Supercontig_8.6	-	3607632	3608651	3608652	3608774	3608775	3608813	60.2	26.3	41.5	23	0.53	86.6	25.9	40.7	20	0.56	55.5	17.1	36.8	23	0.43	53.5	15.9	48.3	35	0.31	-0.1	8.86876	6.02881	1111	.	IR:1_39..163_1182	F
intron_retention.791	MGG_09920	Supercontig_8.1	-	4343803	4344935	4344936	4345018	4345019	4345529	36.8	19.6	18.6	13	0.6	41.5	22	16.9	10	0.69	38.1	9.2	16.5	22	0.3	35.6	13.2	15.1	13	0.5	-0.1	3.13567	3.18242	-1157, -169, 1855	-857	IR:246_756..840_1972	F
intron_retention.806	MGG_10652	Supercontig_8.1	-	4542982	4543131	4543132	4543199	4543200	4543342	40.7	22.6	7.6	1	0.96	82.3	65	19.6	4	0.94	125.1	75.3	38.4	23	0.77	100.1	46.7	19.6	9	0.84	-0.1	14.6072	27.6938	62, 74, 2491	.	IR:-212_-70..0_149	F
intron_retention.1609	MGG_11342	Supercontig_8.2	-	1630523	1632102	1632103	1632181	1632182	1632360	59.7	14.6	42.2	44	0.25	72.2	11.3	44.9	43	0.21	106.4	15.7	94.4	111	0.12	82.8	1.6	63.7	74	0.02	-0.09	7.00597	9.7072	-417, 799, 1130, 1748, 2897, 3046, 3098	-192	IR:483_661..741_910	F
intron_retention.2407	MGG_05310	Supercontig_8.3	+	5356697	5357776	5357777	5357861	5357862	5358850	62.3	38.6	155.7	139	0.22	73.3	38.8	174.1	167	0.19	101.5	27.5	239.6	261	0.1	86.8	10.8	221.4	232	0.04	-0.09	22.4279	31.3358	-315, -117, 751, 850, 1413, 1573	242, 316	IR:547_641..727_1715	F
intron_retention.2413	MGG_05331	Supercontig_8.3	+	5425863	5426413	5426414	5427019	5427020	5428669	104.8	95.9	242.9	152	0.39	129.3	90.2	187	176	0.34	54.2	27	62.4	81	0.25	41.9	17.7	68.3	83	0.18	-0.09	63.3731	16.296	2182	.	IR:-498_53..660_2309	F
intron_retention.3362	MGG_03659	Supercontig_8.4	-	1108762	1109361	1109362	1109462	1109463	1110516	50.6	18.2	60.5	75	0.2	64.2	24.6	63.7	82	0.23	29.8	4.3	41.4	37	0.1	36.5	4.7	43.6	38	0.11	-0.09	9.53636	5.22245	1402	.	IR:-148_906..1008_1607	F
intron_retention.3903	MGG_00154	Supercontig_8.5	+	3926271	3926468	3926469	3926636	3926637	3927083	102.2	122.5	180.2	106	0.54	107	92.3	173.3	132	0.41	93.6	33.9	98	102	0.25	70	36.3	97.7	76	0.32	-0.09	27.0998	15.8616	629, 803	.	IR:-87_111..280_822	F
intron_retention.4045	MGG_00633	Supercontig_8.5	-	2183033	2185177	2185178	2185267	2185268	2185777	616	509.2	794.4	276	0.65	622.5	500.6	747.9	258	0.66	116.7	71.1	112.6	67	0.52	135	73.8	143.4	59	0.56	-0.09	60.409	11.95	1682, 2708, 3371, 3450, 3491, 3529	.	IR:845_1354..1445_1782	F
intron_retention.4798	MGG_03101	Supercontig_8.7	-	309445	311358	311359	311424	311425	311501	667.8	48.9	194.7	156	0.24	721	130	295.3	189	0.41	442.8	20	179.6	162	0.11	461.4	21.3	138.3	118	0.15	-0.09	79.0849	50.4554	-152, 920, 1057, 1062, 1116, 1949	.	IR:208_284..351_952	F
intron_retention.1219	MGG_01516	Supercontig_8.2	+	3876114	3877381	3877382	3877459	3877460	3878889	387.3	384.5	417.1	26	0.94	351.6	370.3	509.5	25	0.94	73.3	116.9	172.7	21	0.85	107	131.1	200.2	21	0.86	-0.08	44.1071	17.2922	-792, -732, -289, 511, 688, 2076, 2114, 2550	.	IR:286_359..438_1867	F
intron_retention.2317	MGG_04999	Supercontig_8.3	+	4251822	4251935	4251936	4252014	4252015	4252186	12.9	15.8	42.4	0	1	15	23.6	31.9	2	0.92	15.6	15.2	31.6	5	0.75	12.6	16.2	31.1	3	0.84	-0.08	9.2345	4.01582	-65	.	IR:-262_-149..-69_103	F
intron_retention.2347	MGG_15131	Supercontig_8.3	+	4732648	4732990	4732991	4733063	4733064	4734067	23.1	14.9	26.1	15	0.5	29.5	20.1	42.5	15	0.57	15.1	4.8	20.8	17	0.22	9.5	7.9	17.1	11	0.42	-0.08	3.23606	1.58031	1412	.	IR:1_343..417_1420	F
intron_retention.2853	MGG_05332	Supercontig_8.3	-	5427965	5428843	5428844	5428951	5428952	5429007	49.8	5.1	58.4	61	0.08	53.4	14.9	69.2	53	0.22	60.4	0	60.9	65	0	46.6	0	65.2	68	0	-0.08	6.01484	5.89877	-55, 1099, 2216, 2268	.	IR:1714_1769..1878_2756	F
intron_retention.3181	MGG_06437	Supercontig_8.4	+	3741552	3741695	3741696	3741778	3741779	3743775	36.1	11.2	70.1	26	0.3	66.9	20.2	71.3	43	0.32	54.3	16.4	71.1	59	0.22	48.6	5.3	75.8	42	0.11	-0.08	9.06445	8.68909	-60, -31, 659, 2406	.	IR:232_375..459_2455	F
intron_retention.4188	MGG_17594	Supercontig_8.6	+	662917	662967	662968	663048	663049	663759	63.1	56.1	81.1	21	0.73	79.9	74.1	81.8	27	0.73	89.6	39.3	107.5	52	0.43	54.5	45.5	50.3	25	0.65	-0.08	11.9172	11.6281	753	.	IR:1_51..133_843	F
intron_retention.4191	MGG_01906	Supercontig_8.6	+	678866	679117	679118	679194	679195	679830	58.9	17	111.4	85	0.17	108.9	32.8	130.3	118	0.22	459.5	48.4	670.2	543	0.08	305.4	39.4	552.4	402	0.09	-0.08	13.3848	63.9062	631, 1376	.	IR:-45_207..285_920	F
intron_retention.4204	MGG_04329	Supercontig_8.6	+	1156694	1157101	1157102	1157159	1157160	1158299	679.3	295	516.8	145	0.67	783.2	324.2	394.2	135	0.71	159.6	74.6	188.3	51	0.59	168.1	67.3	208.5	55	0.55	-0.08	51.6096	18.3706	1603	.	IR:1_408..467_1606	F
intron_retention.4423	MGG_14892	Supercontig_8.6	-	1209957	1210206	1210207	1210280	1210281	1210886	1184.9	3044.6	3158.9	103	0.97	1207.9	2915.5	3438.8	115	0.96	77.3	146	169	19	0.88	42.4	83.5	88.4	12	0.87	-0.08	496.723	16.8154	-356, 1120	263	IR:339_944..1019_1268	F
intron_retention.98	MGG_02417	Supercontig_8.1	+	1771472	1771614	1771615	1771670	1771671	1772800	57.4	9.7	63.5	61	0.14	75.2	18.9	71.6	65	0.22	90.8	6.4	98.5	102	0.06	82.6	5.1	102.1	84	0.06	-0.08	7.32903	10.5446	-74, 160, 1014, 1438, 1783	.	IR:1125_1267..1324_2453	F
intron_retention.2142	MGG_05937	Supercontig_8.3	+	2040549	2041030	2041031	2041215	2041216	2041536	54.9	41.2	7.9	0	1	38.2	29.6	5.6	0	1	162.5	113.5	31.8	8	0.93	134.3	95.6	21.5	15	0.86	-0.07	2.32583	7.68928	-480, 1265, 3741, 3750	.	IR:3046_3527..3713_4033	F
intron_retention.2320	MGG_05002	Supercontig_8.3	+	4267623	4267679	4267680	4267758	4267759	4268617	111.3	26.4	54.2	94	0.22	94.8	22	42	86	0.2	80.1	11.2	50.7	74	0.13	74	3.3	43.8	79	0.04	-0.07	3.60486	2.29992	-856, 2197, 2600, 3082, 3175, 5004, 5355, 7644, 8842	720, 730, 4348, 4642	IR:7969_8025..8105_8963	F
intron_retention.3070	MGG_03304	Supercontig_8.4	+	2333990	2335403	2335404	2335469	2335470	2335968	21.5	27.6	12.6	11	0.72	28.8	64.1	18.8	19	0.77	22.4	18.7	13.3	10	0.65	14.2	12	9.1	16	0.43	-0.07	1.56969	1.96572	1192	.	IR:198_804..871_1369	F
intron_retention.3394	MGG_13530	Supercontig_8.4	-	1502788	1503252	1503253	1503333	1503334	1503503	48.1	41.2	107.8	74	0.36	39.8	35.3	105.7	61	0.37	54.4	32.5	99.4	80	0.29	30.3	14.3	70.3	40	0.26	-0.07	11.1122	6.5505	-860, -851, -555, 2457, 2461	.	IR:1899_2068..2150_2614	F
intron_retention.3541	MGG_14855	Supercontig_8.4	-	3431450	3432179	3432180	3432259	3432260	3432364	100.9	23.6	95.1	71	0.25	129.5	29.3	156.4	126	0.19	107.1	6.3	75.7	76	0.08	78.3	7.7	63.1	59	0.12	-0.07	13.9529	10.5743	861	.	IR:151_255..336_1065	F
intron_retention.4517	MGG_03971	Supercontig_8.6	-	2376480	2376825	2376826	2376885	2376886	2376949	350.7	917.3	1005.1	36	0.96	357.9	886.2	984.4	53	0.94	243.9	580.6	674	83	0.87	228.2	525.2	610.3	80	0.87	-0.07	107.299	66.1433	-174, -162, -145, 260, 846, 1205	325, 366	IR:953_1016..1077_1422	F
intron_retention.4678	MGG_02799	Supercontig_8.7	+	1465240	1465660	1465661	1465816	1465817	1467332	80.3	27	147.1	116	0.19	88.2	19.4	204.4	134	0.13	80	8.9	178.4	132	0.06	65.7	7.3	154.6	114	0.06	-0.07	22.5895	20.7294	794, 878, 935	.	IR:-349_72..229_1744	F
intron_retention.807	MGG_10652	Supercontig_8.1	-	4542982	4543143	4543144	4543199	4543200	4543342	39.7	21.4	7.6	0	1	82.1	62	19.6	0	1	123.3	69.9	38.4	5	0.93	97.3	43.3	19.6	4	0.92	-0.07	14.6072	27.6938	62, 74, 2491	.	IR:-212_-70..-13_149	F
intron_retention.1584	MGG_11362	Supercontig_8.2	-	1315863	1318342	1318343	1318508	1318509	1318771	38.8	14.3	8.9	11	0.57	72.6	24	22.4	28	0.46	58.6	13.7	14.8	21	0.4	36.4	2.8	7.5	15	0.16	-0.06	8.30025	7.29367	-719, -462, 287, 407, 782, 3364	1701, 2039, 2130	IR:-1213_-951..-784_1696	F
intron_retention.2007	MGG_07282	Supercontig_8.2	-	7088376	7091295	7091296	7091360	7091361	7091482	29.4	17.6	8.6	2	0.9	37.3	33.9	10.9	0	1	60.9	24.3	15.8	5	0.83	43.4	10.9	4.8	2	0.84	-0.06	4.39821	6.28918	115, 1555, 2045, 2297, 2360, 2499	.	IR:-335_-214..-148_2772	F
intron_retention.2260	MGG_09493	Supercontig_8.3	+	3498716	3498918	3498919	3499086	3499087	3499625	262.3	82.1	12.3	1	0.99	226.2	70.3	7.4	0	1	302.9	106.2	14.2	8	0.93	344.9	104.5	16.8	12	0.9	-0.06	21.9639	24.9477	38, 3708, 4057	270, 1146, 3221	IR:3276_3478..3647_4185	F
intron_retention.2631	MGG_06109	Supercontig_8.3	-	2605707	2607507	2607508	2607565	2607566	2607644	85.8	20.8	65.7	43	0.33	94	12.5	75.1	62	0.17	158.9	5.2	127.7	110	0.05	144.5	9.3	95.4	76	0.11	-0.06	10.859	17.2164	250, 1263	.	IR:380_458..517_2317	F
intron_retention.2739	MGG_04929	Supercontig_8.3	-	3985121	3985409	3985410	3985472	3985473	3986111	97.6	27.4	90.2	81	0.25	139.4	32.2	140	107	0.23	83	12.1	90.7	61	0.17	63	9.6	52.2	54	0.15	-0.06	17.0051	10.5156	967, 1164, 1551, 1707, 2352	.	IR:1_639..703_991	F
intron_retention.3204	MGG_06403	Supercontig_8.4	+	3852698	3853804	3853805	3853898	3853899	3855273	354.5	68.9	560.3	370	0.16	425.7	120.2	551.7	426	0.22	88.9	12.9	138.2	121	0.1	84.2	12.5	173.9	120	0.09	-0.06	65.9607	17.9244	761	.	IR:-861_246..341_1715	F
intron_retention.3920	MGG_00057	Supercontig_8.5	+	4272656	4272830	4272831	4272908	4272909	4273770	22.3	19.1	47.2	43	0.31	27.1	17.3	47.7	35	0.33	31.7	2.4	36.6	40	0.06	20.7	10.8	39.9	33	0.25	-0.06	5.96095	5.51855	34, 946	.	IR:103_277..356_1217	F
intron_retention.4341	MGG_17745	Supercontig_8.6	+	2916721	2916895	2916896	2917129	2917130	2917170	30.2	37.4	38.4	1	0.97	44	35.5	36.2	3	0.92	9.1	11.7	12.1	2	0.85	6.6	11.8	9.8	2	0.86	-0.06	0	6.0599	431	.	IR:1_175..410_450	F
intron_retention.4392	MGG_08745	Supercontig_8.6	-	279663	281167	281168	281251	281252	282165	170.9	40.7	112.9	92	0.31	198.2	77.7	176.3	136	0.36	204.6	43.6	132.8	133	0.25	98.8	12.2	51.7	41	0.23	-0.06	21.7514	15.8882	1594	.	IR:-307_607..692_2196	F
intron_retention.4970	MGG_10273	Supercontig_8.8	-	219342	220497	220498	220554	220555	220598	67.6	87	69.2	3	0.97	85.8	112.2	83.9	9	0.93	80.2	85.5	73.8	13	0.87	62.4	51.4	39.6	11	0.82	-0.06	10.3137	8.87366	439	.	IR:1_44..102_1257	F
intron_retention.614	MGG_02510	Supercontig_8.1	-	2159758	2160086	2160087	2160176	2160177	2160303	127	56.3	91.6	98	0.36	131.8	42.8	100.6	113	0.27	204.8	49.5	161.3	183	0.21	147.7	24	113.7	154	0.13	-0.06	15.288	19.0895	685	938	IR:388_514..605_708	F
intron_retention.626	MGG_16145	Supercontig_8.1	-	2262409	2263356	2263357	2263388	2263389	2263673	155.2	110.3	92.1	8	0.93	147.9	155.7	140.5	12	0.93	183.9	166.1	162.4	25	0.87	179.6	140.9	127.2	21	0.87	-0.06	15.7633	17.4614	969	.	IR:1_285..318_1265	F
intron_retention.1980	MGG_07178	Supercontig_8.2	-	6650203	6651184	6651185	6651254	6651255	6651827	40.5	16.9	134.5	100	0.14	46.3	23.6	162.8	86	0.22	49.2	9.3	158.6	115	0.07	49.4	11.7	151.1	123	0.09	-0.05	12.698	13.4019	-152, 976, 2126, 2808, 3078	.	IR:1458_2030..2101_3082	F
intron_retention.2850	MGG_05325	Supercontig_8.3	-	5412391	5412861	5412862	5412938	5412939	5414718	61.9	130.2	121.8	4	0.97	72.5	138.1	131	4	0.97	127.1	207.9	229.9	29	0.88	125.1	189.2	200.7	17	0.92	-0.05	14.4311	23.0558	2749, 2873	239	IR:617_2396..2474_2944	F
intron_retention.2964	MGG_13497	Supercontig_8.4	+	1235415	1235800	1235801	1236025	1236026	1236344	17.3	33.5	133.3	20	0.63	21.3	22.8	247.8	27	0.46	33	29.5	348.3	58	0.34	21	25	187.9	36	0.41	-0.05	27.8883	39.7568	-22, 482, 1583	.	IR:-734_-349..-123_196	F
intron_retention.3998	MGG_00856	Supercontig_8.5	-	1373550	1376496	1376497	1376864	1376865	1377023	128.6	36.5	80.1	52	0.41	136.3	53.5	128.3	75	0.42	126	25.5	87.1	69	0.27	101.5	16.4	55.6	29	0.36	-0.05	14.9124	11.3073	1294, 2380, 2603, 2767, 2960, 3429, 3507	.	IR:220_378..747_3693	F
intron_retention.4108	MGG_00429	Supercontig_8.5	-	2916015	2916809	2916810	2916868	2916869	2917167	115.1	76.6	60.4	6	0.93	136.2	91.2	96.7	7	0.93	54	35.5	47.9	5	0.88	39.8	26.5	46.8	15	0.64	-0.05	3.53222	1.61961	941, 1769, 2338, 2404	2071	IR:1356_1654..1714_1861	F
intron_retention.4245	MGG_04106	Supercontig_8.6	+	1942504	1942822	1942823	1942945	1942946	1944065	48.3	30	123.4	83	0.27	68.1	49.1	180.2	104	0.32	96.1	48.5	213.2	173	0.22	69.5	32.2	184	127	0.2	-0.05	18.6523	23.3823	28, 760, 1560	.	IR:187_196..320_1439	F
intron_retention.707	MGG_06901	Supercontig_8.1	-	3190783	3191208	3191209	3191285	3191286	3191551	94.2	23.9	134.7	130	0.16	97.9	26.9	141.7	118	0.19	83.2	8.7	119.2	127	0.06	72.2	12.3	130.5	101	0.11	-0.05	18.654	16.2608	-175, 204, 652, 694, 976, 1973	.	IR:1393_1658..1736_2161	F
intron_retention.1015	MGG_04446	Supercontig_8.2	+	829518	829817	829818	830103	830104	830297	40.5	41.5	103.5	4	0.91	78.8	54.6	142.7	4	0.93	94.6	53.1	181.1	11	0.83	78.7	48	181.6	7	0.87	-0.04	17.6556	27.4142	262	.	IR:-826_-527..-240_315	F
intron_retention.1800	MGG_01638	Supercontig_8.2	-	4291310	4294348	4294349	4294441	4294442	4294817	228.1	65.8	67.3	0	1	271	128	132	0	1	118.4	46.8	44.1	3	0.94	81.3	26.6	25.4	1	0.96	-0.04	31.874	12.2342	961, 1009, 1691, 3140	.	IR:-824_-449..-355_2684	F
intron_retention.1985	MGG_07195	Supercontig_8.2	-	6711364	6712288	6712289	6712387	6712388	6712831	570	123.4	546.8	426	0.22	584.4	132.2	643.9	465	0.22	250.2	35.5	241.3	205	0.15	267.5	41.2	223.2	186	0.18	-0.04	73.7367	29.7174	1723	.	IR:299_742..842_1766	F
intron_retention.2330	MGG_12944	Supercontig_8.3	+	4492614	4492805	4492806	4492904	4492905	4493008	30.2	53.7	66.4	9	0.86	27.9	49.5	82.3	17	0.74	31.3	47.6	79	20	0.7	18.9	27.8	54.7	15	0.65	-0.04	12.09	11.1277	37, 626, 1297, 2195, 2366, 3847, 3956	740, 4213	IR:-367_-176..-76_707	F
intron_retention.249	MGG_14559	Supercontig_8.1	+	3621437	3621551	3621552	3621653	3621654	3621898	11.5	12.8	13.7	0	1	25.8	20.7	32.1	3	0.87	16.8	19.9	35.6	6	0.77	11.1	9.6	13.3	2	0.83	-0.04	0.28437	1.21052	376	.	IR:1_115..218_462	F
intron_retention.2638	MGG_06131	Supercontig_8.3	-	2673639	2674632	2674633	2674797	2674798	2675225	518.8	106.6	691.3	669	0.14	615.8	159.8	948.6	748	0.18	368.3	46.5	471	443	0.1	314	36.1	393.5	368	0.09	-0.04	98.8863	50.1661	2967	75, 1217	IR:1465_1892..2058_3051	F
intron_retention.2691	MGG_13006	Supercontig_8.3	-	3245197	3245688	3245689	3245810	3245811	3245966	141.3	32.9	113.2	106	0.24	159.1	47.1	154.8	136	0.26	410.1	82.5	388	338	0.2	326.4	47	274.9	264	0.15	-0.04	16.1489	37.2483	614, 1241, 2015, 2246	931	IR:132_287..410_901	F
intron_retention.2976	MGG_03604	Supercontig_8.4	+	1299618	1299977	1299978	1300086	1300087	1300688	416.9	117.3	393.4	560	0.17	604.4	157.5	470.3	781	0.17	1031.5	216.3	888.4	1408	0.13	403	64.6	408.9	622	0.09	-0.04	85.5512	123.447	447, 811	.	IR:102_313..423_1024	F
intron_retention.2995	MGG_03558	Supercontig_8.4	+	1471164	1471597	1471598	1471667	1471668	1472801	125.7	93.9	125.3	27	0.78	150.5	114.7	156.9	21	0.85	94.9	73.3	99.4	27	0.73	90	67.2	104.7	23	0.74	-0.04	18.5664	11.8799	134, 340, 439, 623, 2308, 2375, 2381, 2734, 2795, 3411	.	IR:1782_2215..2286_3419	F
intron_retention.3595	MGG_14847	Supercontig_8.4	-	4099498	4101745	4101746	4101808	4101809	4102117	207	129.2	154.6	0	1	261.6	192.7	208.5	1	0.99	249.7	170.5	200.7	14	0.92	261.7	176.5	187	9	0.95	-0.04	26.2744	26.3407	1039, 1225, 1510, 1669, 1858	.	IR:483_791..855_3102	F
intron_retention.3718	MGG_00992	Supercontig_8.5	+	896655	897091	897092	897127	897128	897780	6121.2	8147.1	2103.4	5	1	8132.8	9658	2433.2	0	1	4842.1	5908.5	1692	263	0.96	3499.2	5052.7	1507.9	204	0.96	-0.04	906.146	492.265	-158, 353, 1272, 1345	.	IR:623_1059..1096_1748	F
intron_retention.3969	MGG_11457	Supercontig_8.5	-	898574	899049	899050	899131	899132	899215	128.2	191.6	193.2	1	0.99	129.5	222.7	223.5	1	1	84.8	125.1	111	6	0.95	69.1	109.3	103.3	12	0.9	-0.04	23.0192	16.3608	2516	1021	IR:1982_2065..2148_2623	F
intron_retention.4172	MGG_14150	Supercontig_8.6	+	64242	65960	65961	66056	66057	66512	171.5	272.7	125.2	18	0.94	182.8	246.6	117.1	30	0.89	130.3	192.2	110.3	34	0.85	124.6	195.2	105.6	37	0.84	-0.04	30.869	21.2575	1626	.	IR:208_1115..1212_1667	F
intron_retention.4224	MGG_14907	Supercontig_8.6	+	1694562	1694735	1694736	1694816	1694817	1695016	172	23.2	156.5	0	1	247.6	33.6	220.8	2	0.94	231.9	54.2	169.6	6	0.9	147.3	19.8	135.9	3	0.87	-0.04	37.4749	26.7815	605, 1027, 1230, 2695	265, 494, 841, 2253	IR:1_174..256_468	F
intron_retention.4234	MGG_04134	Supercontig_8.6	+	1842276	1842746	1842747	1842888	1842889	1843516	137.2	30.6	126.9	160	0.16	151.2	31.3	106.3	137	0.19	88.7	7.7	76.2	94	0.08	70	11.3	71.1	82	0.12	-0.04	14.3974	7.83366	-67, 92, 1555, 1601, 1794	.	IR:738_1208..1351_1978	F
intron_retention.861	MGG_05630	Supercontig_8.1	-	5908730	5910201	5910202	5910278	5910279	5910614	79.7	28.1	27.5	41	0.41	121.5	26.7	40.4	65	0.29	113.4	18.4	39.6	103	0.15	106.8	22.2	40.1	66	0.25	-0.04	18.8822	19.8498	267, 2599, 2947	1609, 1635	IR:-329_7..85_1556	F
intron_retention.1148	MGG_11261	Supercontig_8.2	+	2739599	2739699	2739700	2739766	2739767	2740755	27.9	31.7	36.6	0	1	40	41.2	51.7	1	0.98	26.6	24.5	38.9	4	0.86	19.2	18.8	35.5	1	0.95	-0.03	3.70372	2.71696	88, 257, 1762, 1834, 1849	.	IR:1213_1313..1381_2369	F
intron_retention.1324	MGG_11132	Supercontig_8.2	+	4955522	4955954	4955955	4956031	4956032	4956610	70.8	21	115.2	102	0.17	95.8	44.6	150.5	127	0.26	101.5	20	127.9	122	0.14	73.6	11.7	119.6	132	0.08	-0.03	17.4599	15.3073	697, 1321, 1619, 1898, 1909, 2036, 2155	.	IR:-351_82..160_738	F
intron_retention.148	MGG_06693	Supercontig_8.1	+	2411936	2411992	2411993	2412070	2412071	2412398	2465.5	1338.2	357.6	26	0.98	3473.3	1839.7	485.2	39	0.98	4002.6	2188.6	581.8	158	0.93	3172.7	1773.9	505.7	103	0.95	-0.03	715.196	722.342	-139, -109, 1064	.	IR:805_861..940_1267	F
intron_retention.2299	MGG_04918	Supercontig_8.3	+	3954370	3954768	3954769	3954868	3954869	3955027	119.9	8.8	56.3	63	0.12	138.5	22.7	83.8	71	0.24	150.7	9.1	77.8	91	0.09	142.6	9.3	93.5	92	0.09	-0.03	17.1978	17.1441	941	.	IR:182_580..681_1062	F
intron_retention.2713	MGG_09497	Supercontig_8.3	-	3487285	3488908	3488909	3489013	3489014	3489727	205.3	18.9	49.5	78	0.2	157.3	28.4	69.2	88	0.24	199.5	20.7	71.1	100	0.17	170.7	10.9	51.5	103	0.1	-0.03	24.0169	21.2485	367, 1470	.	IR:-686_28..134_1757	F
intron_retention.3074	MGG_03280	Supercontig_8.4	+	2410909	2411494	2411495	2411568	2411569	2412159	183.7	34.9	259.2	208	0.14	269.4	69.3	351.9	296	0.19	96.7	14.8	134.3	122	0.11	64.2	8.5	106.8	89	0.09	-0.03	32.789	12.6358	1695, 1801	.	IR:-82_504..579_2301	F
intron_retention.3228	MGG_06309	Supercontig_8.4	+	4213622	4213934	4213935	4213993	4213994	4215267	156.4	45.9	98.1	74	0.38	146.8	40	109.1	92	0.3	166	28.2	107.6	105	0.21	105.4	28.3	78	75	0.27	-0.03	17.5828	16.3752	-147, 1330, 1425, 1992	304	IR:398_710..770_2043	F
intron_retention.368	MGG_05607	Supercontig_8.1	+	5835164	5835572	5835573	5835664	5835665	5836772	183.5	34.6	8.3	3	0.92	185.6	29.7	12.6	7	0.81	122.3	22.1	19.9	12	0.65	109.5	21.5	10.7	6	0.78	-0.03	23.8616	14.4015	1583, 1801	113	IR:902_1310..1403_2510	F
intron_retention.3698	MGG_01101	Supercontig_8.5	+	509178	511055	511056	511183	511184	512025	175.3	83.8	230	57	0.6	216.3	62.5	231.9	73	0.46	178.1	54.3	174.1	87	0.38	136.1	44.5	159.9	59	0.43	-0.03	23.2342	15.7881	434, 2648	903	IR:907_1878..2007_2848	F
intron_retention.3879	MGG_14714	Supercontig_8.5	+	3691758	3692003	3692004	3692237	3692238	3692450	35	20.9	62	33	0.39	78	34.3	84.5	64	0.35	57	25.4	95.1	53	0.32	37.4	7.9	51.5	41	0.16	-0.03	23.1658	13.4448	398, 2459	1454	IR:-165_81..316_528	F
intron_retention.3912	MGG_17531	Supercontig_8.5	+	4088038	4089991	4089992	4090201	4090202	4091257	1756.4	2559.2	3411.8	0	1	3407.4	3431.3	3774.7	3	1	3969.6	4463.1	5610	117	0.97	2140.5	3159	4578.6	101	0.97	-0.03	352.71	388.876	2156, 2555	.	IR:-432_1522..1733_2788	F
intron_retention.4065	MGG_11561	Supercontig_8.5	-	2559225	2559792	2559793	2559894	2559895	2560907	123.3	12.3	73.3	0	1	207.9	23.3	160.3	0	1	181.5	22	142.4	4	0.85	172.4	33.2	114	1	0.97	-0.03	23.2184	25.5212	815, 1659, 2446, 3634, 3736, 3930, 3949, 4290	-812, -731, 2940, 2950	IR:-625_388..491_1058	F
intron_retention.4215	MGG_04243	Supercontig_8.6	+	1439439	1439557	1439558	1439808	1439809	1440692	15.9	361.9	616.3	25	0.94	28.4	370.7	644.7	26	0.93	57.1	473.7	929.3	56	0.89	24.9	283.9	633.8	33	0.9	-0.03	106.632	123.11	669, 708, 813	.	IR:-381_-263..-11_873	F
intron_retention.4615	MGG_15037	Supercontig_8.7	+	314617	314666	314667	314724	314725	315832	249.5	236.2	365.7	17	0.93	380.1	352.6	572.7	26	0.93	64.9	60.4	125.6	7	0.9	80.7	70.1	129.9	8	0.9	-0.03	38.785	10.2606	1002	.	IR:351_381..440_1547	F
intron_retention.1058	MGG_04740	Supercontig_8.2	+	1350708	1351094	1351095	1351184	1351185	1352100	52.1	203.9	214.7	11	0.95	106.7	327.5	288.8	28	0.92	71.8	286.4	231.7	5	0.98	51.8	197.7	230.7	3	0.99	0.03	36.0531	30.859	289	.	IR:-620_-234..-143_773	F
intron_retention.1270	MGG_01636	Supercontig_8.2	+	4284383	4284693	4284694	4284746	4284747	4286906	25.1	30.5	46.4	1	0.97	41.2	36.2	67.3	5	0.88	24.6	20.6	42.6	0	1	14.6	16.5	32.4	0	1	0.03	7.50838	5.03469	1614, 1962, 3059	.	IR:1_311..365_2524	F
intron_retention.1393	MGG_07035	Supercontig_8.2	+	6163370	6163546	6163547	6163616	6163617	6164619	215.8	64	17	12	0.84	240.5	64.3	19.1	13	0.83	294.2	80.5	27.5	6	0.93	277.8	104	28.6	16	0.87	0.03	51.855	52.6397	880, 1994, 2011	395, 696	IR:1018_1194..1265_2267	F
intron_retention.1484	MGG_08337	Supercontig_8.2	+	7787558	7787788	7787789	7788077	7788078	7789276	60	16.5	103.9	54	0.23	85.5	29.9	126.9	69	0.3	80.1	33.7	102.3	67	0.33	56	21.5	83.5	26	0.45	0.03	26.1526	24.071	-40, 320, 330, 820, 916	.	IR:-735_-505..-215_984	F
intron_retention.1743	MGG_01489	Supercontig_8.2	-	3758260	3760546	3760547	3760621	3760622	3761150	549.2	139.1	261.5	109	0.56	699.2	249.5	461.5	207	0.55	454.6	161.3	373.2	110	0.59	409.3	105.9	213	72	0.6	0.03	67.0801	44.0996	-181, 1413, 1525, 1950, 2328, 2592, 3449	.	IR:155_683..759_3045	F
intron_retention.1861	MGG_01846	Supercontig_8.2	-	5077438	5079687	5079688	5079785	5079786	5079934	79.2	13.3	34.5	39	0.25	99.1	15	58.6	63	0.19	90.2	19.7	45.9	51	0.28	72.2	15.5	41.6	40	0.28	0.03	10.3281	8.74019	882, 1161, 1668	.	IR:140_288..387_2636	F
intron_retention.2236	MGG_06211	Supercontig_8.3	+	2952506	2952946	2952947	2953145	2953146	2953519	10.1	6.2	31.2	10	0.38	16.4	11.3	47.4	11	0.51	10.7	10.4	60	8	0.57	9	11.9	46.3	10	0.54	0.03	8.615	8.18059	-47, 1344, 1488, 2288, 2790	491	IR:-899_-459..-259_115	F
intron_retention.2312	MGG_04975	Supercontig_8.3	+	4132905	4133764	4133765	4133847	4133848	4134639	53.8	3.2	58.7	48	0.06	46	8.6	57.8	72	0.11	28.8	18.4	44.7	36	0.34	14.5	3	21.8	18	0.14	0.03	8.14309	3.93845	-372, -349, 728, 1082, 1257	.	IR:223_435..519_1310	F
intron_retention.2696	MGG_09548	Supercontig_8.3	-	3315000	3315179	3315180	3315253	3315254	3315671	81.6	113.4	118.8	3	0.97	99.6	172	170.7	6	0.97	42.8	55.8	72.5	0	1	24.2	35.8	64.5	0	1	0.03	19.8781	8.54245	1020	.	IR:-270_418..493_1203	F
intron_retention.2980	MGG_03594	Supercontig_8.4	+	1346749	1346835	1346836	1347132	1347133	1348285	72.6	87.9	93.9	3	0.97	65.9	72.6	76.3	2	0.97	42.9	48.3	51.8	0	1	34.4	42.5	44.5	0	1	0.03	25.1981	12.3138	1297	.	IR:-83_4..302_1454	F
intron_retention.3274	MGG_14823	Supercontig_8.4	+	5250373	5250492	5250493	5250565	5250566	5252383	20.6	2.2	40.6	20	0.1	32.3	14.7	58.7	29	0.34	33.4	20.8	54.2	24	0.46	20.8	11.8	45.2	20	0.37	0.03	5.64768	5.08065	-234, -60, 2430, 2539	437	IR:537_656..730_2547	F
intron_retention.3300	MGG_10679	Supercontig_8.4	-	76082	76770	76771	76844	76845	76971	37.7	43.5	38.4	12	0.78	46.9	40	46.3	8	0.83	43.2	37.4	48	6	0.86	39.7	37.4	41	1	0.97	0.03	5.79412	6.72934	67	.	IR:-222_-96..-21_668	F
intron_retention.1914	MGG_08107	Supercontig_8.2	-	5714938	5715958	5715959	5716033	5716034	5716517	74.6	22.7	31.4	1	0.96	88.8	35.2	49.4	3	0.92	53.8	22.4	39.6	0	1	41.9	13.8	24.4	0	1	0.04	9.20132	5.92196	1000, 1134, 1207, 1280, 1289	.	IR:-132_352..428_1448	F
intron_retention.2052	MGG_08303	Supercontig_8.2	-	7940372	7940705	7940706	7940850	7940851	7941436	36.9	35.6	72.9	4	0.9	54	35.4	137.2	9	0.8	36	16.6	81.8	1	0.94	22.6	12.7	76.1	0	1	0.04	29.6703	21.9866	1281, 1302, 2882	274, 1036	IR:-579_7..153_486	F
intron_retention.2098	MGG_07571	Supercontig_8.3	+	1071154	1071565	1071566	1071631	1071632	1072185	97.2	6.7	9.8	33	0.17	69.2	8.8	3	14	0.39	137.6	20.6	11.6	27	0.43	115.4	19	7.6	13	0.59	0.04	9.33822	15.1262	241, 1284	.	IR:332_743..810_1363	F
intron_retention.234	MGG_06979	Supercontig_8.1	+	3448011	3448442	3448443	3448517	3448518	3450250	119.7	23.9	179.8	131	0.15	177.9	38.3	227.4	179	0.18	118.8	34.2	163	124	0.22	80	24.8	147.8	84	0.23	0.04	23.2668	16.5694	-288, -63, -55, 939, 1683, 2883	93	IR:212_643..719_2451	F
intron_retention.2649	MGG_16764	Supercontig_8.3	-	2713153	2713614	2713615	2713690	2713691	2714107	40.7	5.4	48	59	0.08	46.6	3.2	60.8	64	0.05	70.2	25.5	95.1	123	0.17	66.8	13.3	68.8	95	0.12	0.04	7.93574	12.9961	670, 730	.	IR:-130_287..364_825	F
intron_retention.3891	MGG_17507	Supercontig_8.5	+	3756031	3756089	3756090	3756370	3756371	3756735	85.8	203.9	356.4	15	0.93	218	335.1	419.4	27	0.93	54.8	88.1	103.1	3	0.97	35.5	68.6	91.5	1	0.99	0.04	2.80631	0.06871	2738	193, 686, 1055, 1577, 1688	IR:2016_2074..2356_2803	F
intron_retention.4167	MGG_00050	Supercontig_8.5	-	4288791	4292074	4292075	4292175	4292176	4293490	64	37.5	33.9	19	0.66	75.6	58.3	53.1	31	0.65	16.3	18.6	10.2	8	0.7	18.5	7.3	6.6	3	0.71	0.04	6.12123	1.08442	2502, 2936, 3278, 3845, 3853, 4078, 4204, 4321, 4393	.	IR:-114_1201..1303_4586	F
intron_retention.4788	MGG_10288	Supercontig_8.7	-	227519	229340	229341	229397	229398	229466	79.9	15.9	47.2	26	0.38	85	35.8	77.8	49	0.42	55.7	32.6	41.8	19	0.63	51.1	15.5	27.6	18	0.46	0.04	10.0345	5.05057	-60	.	IR:-393_-325..-267_936	F
intron_retention.506	MGG_01986	Supercontig_8.1	-	147759	148746	148747	149063	149064	149074	194.4	70.8	5.9	13	0.84	265.6	123.7	13.7	17	0.88	35.6	22.7	11.3	2	0.92	20.1	11.3	10	0	1	0.04	30.4928	3.40398	1269	.	IR:1_11..329_1316	F
intron_retention.752	MGG_09173	Supercontig_8.1	-	3618089	3618880	3618881	3619074	3619075	3619404	132.9	41.3	78.2	3	0.93	137.3	53.9	101.4	2	0.96	53.6	38.7	49	0	1	35.7	13.5	17.3	0	1	0.04	15.9515	4.39609	1097, 1333	.	IR:-146_184..379_1170	F
intron_retention.833	MGG_16361	Supercontig_8.1	-	5235935	5237310	5237311	5237377	5237378	5237889	36.6	15.5	32.3	24	0.39	42.8	21.7	43.5	31	0.41	24.9	13.9	18.1	17	0.45	20.3	15.4	18	4	0.79	0.04	3.7003	1.89758	2187, 3286, 3842	1026	IR:1134_1645..1713_3088	F
intron_retention.108	MGG_02444	Supercontig_8.1	+	1894214	1894521	1894522	1894607	1894608	1900586	28.7	79.9	27.7	4	0.95	37.5	79.3	37.7	4	0.95	31.9	74	37.5	0	1	21.9	53.7	25.2	0	1	0.05	3.85553	3.51181	62, 725, 1828, 2336, 2360, 3176, 3428, 4084, 4484	.	IR:-1822_-1515..-1428_4551	F
intron_retention.1469	MGG_07326	Supercontig_8.2	+	7266592	7267323	7267324	7267397	7267398	7267777	83	13.9	9.4	11	0.56	106.6	8.1	5	12	0.4	110.3	16.5	9.5	10	0.62	95	17.5	7.8	11	0.61	0.05	13.5234	14.2174	170, 1337	.	IR:358_1089..1164_1543	F
intron_retention.1528	MGG_11064	Supercontig_8.2	-	558882	559658	559659	559727	559728	560214	67.7	28.2	71.5	59	0.32	71.3	31.2	77.6	61	0.34	81.5	39.9	95.8	59	0.4	82.2	32.6	68.2	51	0.39	0.05	6.9763	6.97094	71, 734, 1036, 1892, 2393, 2562	.	IR:1320_1806..1876_2652	F
intron_retention.1618	MGG_11335	Supercontig_8.2	-	1704119	1705455	1705456	1705524	1705525	1705785	584.2	22.1	319.3	334	0.06	550	21.1	340.8	407	0.05	235.3	40.2	88.5	89	0.31	124.7	6.7	64.6	52	0.11	0.05	63.999	17.2798	-215, 1780	.	IR:409_669..739_2075	F
intron_retention.2355	MGG_05153	Supercontig_8.3	+	4775369	4775774	4775775	4776126	4776127	4777920	29.3	27.6	43.4	15	0.65	49.2	46.1	44.6	20	0.7	19.6	20.9	21.7	7	0.75	11.6	18.3	23.4	2	0.9	0.05	4.11877	1.83512	-101, 290, 1241, 3163	1075	IR:1838_2243..2596_4389	F
intron_retention.3807	MGG_00537	Supercontig_8.5	+	2543234	2543777	2543778	2543847	2543848	2544059	381.8	230.9	274.4	97	0.7	363	212	234.9	85	0.71	265.9	180.4	153.9	52	0.78	244.4	168	160.5	53	0.76	0.05	42.0552	24.048	2201	.	IR:1279_1822..1893_2266	F
intron_retention.1247	MGG_01591	Supercontig_8.2	+	4114957	4115364	4115365	4115461	4115462	4115769	78.7	45.9	36.8	3	0.94	84.8	36	47.4	4	0.9	79.6	39.9	40	0	1	53.6	19.9	28.4	0	1	0.06	4.81445	4.12079	-834, -729, -573, 148, 242, 376, 601, 830, 1321, 1330, 1371	-443, -429	IR:-366_42..140_447	F
intron_retention.1726	MGG_11223	Supercontig_8.2	-	3269654	3270192	3270193	3270271	3270272	3270388	31.2	20.2	37.9	23	0.47	28.5	10.2	28.3	32	0.24	40.3	37.1	41.9	25	0.6	34.7	24.4	33.4	22	0.53	0.06	3.02899	2.54414	-482, -173, 145, 1290	.	IR:604_720..800_1338	F
intron_retention.2003	MGG_07270	Supercontig_8.2	-	7033699	7034030	7034031	7034085	7034086	7034427	74.7	108	148.2	31	0.78	64.8	96.6	153.6	18	0.84	53.6	120.7	170.7	11	0.92	56.5	85.6	131.6	10	0.9	0.06	12.3944	11.6276	-465, -88, 1698	.	IR:1300_1641..1697_2028	F
intron_retention.2394	MGG_05287	Supercontig_8.3	+	5297552	5297887	5297888	5298000	5298001	5298883	75.2	31.9	82.5	44	0.42	97.2	55.2	74.7	65	0.46	93.8	57.7	73.2	49	0.54	64.8	37.8	59.1	35	0.52	0.06	6.77259	4.44183	-897, -506, -501, 142, 250, 2670	.	IR:1522_1857..1971_2853	F
intron_retention.2519	MGG_07515	Supercontig_8.3	-	891251	892099	892100	892251	892252	892550	56.7	5	38.3	58	0.08	60.8	16.4	67.7	91	0.15	18.6	4.9	10.2	17	0.22	13.9	4.1	5.5	15	0.21	0.06	11.4793	2.22684	722, 888	.	IR:-130_169..322_1170	F
intron_retention.2939	MGG_03741	Supercontig_8.4	+	853499	854446	854447	854497	854498	855669	42.6	36.4	51.6	8	0.82	52.6	43.9	73.3	5	0.9	46.7	50.7	70	2	0.96	28.2	38.4	40.7	1	0.97	0.06	10.751	10.0195	997, 1462, 4508, 4720, 5634	.	IR:-325_623..675_1846	F
intron_retention.301	MGG_09898	Supercontig_8.1	+	4261000	4261816	4261817	4261889	4261890	4262643	26.7	35.6	36.1	21	0.63	21.6	40.8	33.6	16	0.72	20.6	31.9	34.2	9	0.78	21.5	41.4	29	8	0.84	0.06	2.62429	2.48498	148, 481, 985, 3024, 3946, 3985, 4615	743	IR:-1134_-318..-244_510	F
intron_retention.3697	MGG_01101	Supercontig_8.5	+	509178	511034	511035	511183	511184	512025	175.9	89.9	230	101	0.47	217.1	73.4	231.9	101	0.42	178.7	65.3	174.1	57	0.53	136.6	51.8	159.9	42	0.55	0.06	23.2342	15.7881	434, 2648	903	IR:907_1857..2007_2848	F
intron_retention.3970	MGG_11457	Supercontig_8.5	-	898574	899205	899206	899278	899279	899712	144	140.3	247.6	12	0.92	152.4	164.3	264.2	14	0.92	93	108.3	196.3	2	0.98	78.1	110.5	176.5	2	0.98	0.06	23.0192	16.3608	2516	1021	IR:1485_1918..1992_2623	F
intron_retention.4331	MGG_12098	Supercontig_8.6	+	2592187	2592797	2592798	2592894	2592895	2594583	5.9	29	75.1	4	0.88	11.7	69.8	96.2	13	0.84	5.3	32.8	44.7	1	0.97	7.1	33.4	45.8	2	0.94	0.06	12.4641	6.58955	-90, -18	.	IR:-815_-205..-107_1582	F
intron_retention.450	MGG_04639	Supercontig_8.1	+	7017896	7018545	7018546	7018632	7018633	7019752	30.1	18.8	27.3	13	0.59	37.1	31.1	37.2	8	0.8	16.6	12.7	19.3	2	0.86	11.3	13.7	12.2	2	0.87	0.06	2.7793	1.10173	2374	491	IR:678_1179..1267_2386	F
intron_retention.4562	MGG_14930	Supercontig_8.6	-	3720778	3721360	3721361	3721445	3721446	3722012	80.9	10.9	82.2	71	0.13	85.3	13.2	80.8	102	0.11	91.4	15.2	71.9	63	0.19	81.6	21.2	52.7	50	0.3	0.06	9.88293	8.41653	945, 1064, 1440	.	IR:1_567..653_1235	F
intron_retention.1118	MGG_08896	Supercontig_8.2	+	2029649	2029985	2029986	2030084	2030085	2030769	23.1	190.4	502.6	33	0.85	39.1	252.3	586.4	55	0.82	35.4	303.8	537.5	21	0.94	22.8	181.4	454.5	15	0.92	0.07	72.2337	59.7214	-54	.	IR:-579_-243..-143_542	F
intron_retention.1602	MGG_04825	Supercontig_8.2	-	1498906	1501292	1501293	1501384	1501385	1502024	151.7	31.1	221.4	123	0.2	197.1	54.6	238.3	171	0.24	129.9	42.8	124.5	94	0.31	105.1	35.8	105.4	79	0.31	0.07	23.5608	14.4095	-695, 1770	.	IR:-468_172..265_2651	F
intron_retention.23	MGG_13677	Supercontig_8.1	+	238687	239251	239252	239363	239364	240030	16.5	51.4	168.6	8	0.87	44	67.9	241	10	0.87	9.8	29.1	162.4	2	0.94	12.7	29.6	94.7	2	0.94	0.07	9.29345	4.33041	1250	200	IR:204_565..678_1344	F
intron_retention.2466	MGG_07963	Supercontig_8.3	+	6398692	6399099	6399100	6399152	6399153	6401563	23.1	8.8	52.2	29	0.23	39	8.3	58.9	54	0.13	58.4	43.4	86.6	41	0.51	23.9	11.6	49.4	27	0.3	0.07	7.23944	7.7183	1969	.	IR:-200_208..262_2672	F
intron_retention.3418	MGG_03446	Supercontig_8.4	-	1828770	1831082	1831083	1831145	1831146	1831931	296.9	251.2	1472.1	76	0.77	354.8	340.9	1556	92	0.79	172.4	210.7	631.1	29	0.88	254.2	208.5	764.4	35	0.86	0.07	203.257	80.525	1656, 1746, 2118, 2169, 2283, 2472, 2541, 2589, 2739, 2745, 3075, 3139	.	IR:462_1247..1311_3623	F
intron_retention.4819	MGG_02941	Supercontig_8.7	-	926562	926968	926969	927158	927159	927843	141.2	126.2	218.7	23	0.85	117.4	109.4	234.3	25	0.81	127.7	207.4	202.9	17	0.92	113	163.5	176.7	12	0.93	0.07	20.5042	18.2388	-811, -627, 210, 1989	.	IR:967_1651..1842_2248	F
intron_retention.1072	MGG_04803	Supercontig_8.2	+	1457833	1460003	1460004	1460062	1460063	1460878	21	23.1	44.8	8	0.74	31	47.6	62.2	8	0.86	35	49.4	67.9	3	0.94	21.6	37.6	42	2	0.95	0.08	7.121	7.47669	1945, 2975, 3065, 3191, 4365	.	IR:-508_1663..1723_2538	F
intron_retention.3584	MGG_06387	Supercontig_8.4	-	3929193	3930919	3930920	3930972	3930973	3931354	42.4	31.9	17.3	7	0.82	46.4	38.8	28.1	6	0.87	72	69.3	32.8	0	1	55	42.2	21.1	2	0.95	0.08	5.49165	7.48825	862	.	IR:-217_165..219_1945	F
intron_retention.525	MGG_02009	Supercontig_8.1	-	217598	219268	219269	219318	219319	219811	212	54.9	124.2	117	0.32	301.1	82.5	213.3	212	0.28	195.7	83.6	164.1	127	0.4	134.3	68.1	106.6	50	0.58	0.08	30.1894	17.1554	735, 2834, 3034, 3119	.	IR:-136_357..408_1690	F
intron_retention.1580	MGG_04675	Supercontig_8.2	-	1237086	1239427	1239428	1239633	1239634	1239720	45.8	8.1	20.3	18	0.31	62.2	19	66.5	41	0.32	46.6	23.9	45.4	30	0.44	33.8	9.2	20.5	13	0.41	0.09	5.4632	3.20817	-2246, -1206, 1089, 1137, 2054, 2594	.	IR:240_326..533_2874	F
intron_retention.1740	MGG_14785	Supercontig_8.2	-	3731192	3731991	3731992	3732061	3732062	3732156	60.2	9.2	56.3	50	0.16	75.5	10.4	61.7	65	0.14	46.6	21.6	48.5	24	0.47	53.7	8.4	27.6	25	0.25	0.09	7.83292	5.19335	575, 590, 1268, 1557	67, 112	IR:140_234..305_1104	F
intron_retention.3008	MGG_03530	Supercontig_8.4	+	1580529	1581673	1581674	1581745	1581746	1584294	39.8	27.3	180.7	74	0.27	55.6	44.5	215	106	0.3	68	67.1	233.9	104	0.39	44.1	41.9	192.3	62	0.4	0.09	22.3759	22.0908	-166, 2507, 3375, 3474, 4124	.	IR:856_974..1047_3595	F
intron_retention.4669	MGG_02809	Supercontig_8.7	+	1443637	1445203	1445204	1445268	1445269	1446487	78.1	99.5	83.5	45	0.69	88.3	80.1	59.3	26	0.75	89.2	100.8	77.2	13	0.89	55.4	85	62.3	16	0.84	0.09	8.78917	7.00069	-883, -286, -214, -60, 955, 4021, 4036	753	IR:1289_2855..2921_4139	F
intron_retention.1569	MGG_04645	Supercontig_8.2	-	1124119	1124406	1124407	1124553	1124554	1124649	100.1	18.6	110.6	108	0.15	119.1	26.5	135	108	0.2	43	13	45.8	30	0.3	21.6	5.2	17.7	11	0.32	0.1	15.5631	4.86135	528	.	IR:1_96..244_531	F
intron_retention.1751	MGG_01535	Supercontig_8.2	-	3927497	3928426	3928427	3928516	3928517	3928548	2456.9	481.2	617.2	88	0.85	2648	538.6	694.4	126	0.81	872.5	201.6	219.5	9	0.96	1041.3	254.9	269.4	13	0.95	0.1	408.189	141.858	612	.	IR:-174_383..474_1403	F
intron_retention.3484	MGG_03204	Supercontig_8.4	-	2706344	2707272	2707273	2707367	2707368	2707372	185.8	39.7	41.4	34	0.54	239.5	43.7	24.2	27	0.62	195.4	36.4	15.6	13	0.74	148.2	25.8	9.4	10	0.72	0.1	9.31036	8.50394	-803, -422, 546, 2028, 2190, 2613, 2925, 3610, 3630, 3686, 3771	.	IR:-914_-910..-814_115	F
intron_retention.751	MGG_09173	Supercontig_8.1	-	3618089	3618880	3618881	3619045	3619046	3619404	132.9	30.9	80	84	0.27	137.3	34.1	106.7	132	0.21	53.6	34.3	50.2	41	0.46	35.7	11.7	17.8	20	0.37	0.1	15.9515	4.39609	1097, 1333	.	IR:-146_213..379_1170	F
intron_retention.3177	MGG_06439	Supercontig_8.4	+	3731298	3731838	3731839	3732009	3732010	3732411	13	6.6	48.3	33	0.17	29.7	21.2	77.9	63	0.25	23	24.7	78	30	0.45	10	13.9	64.8	25	0.36	0.11	12.2759	13.1661	353, 1629, 3217, 3491	659, 829, 886	IR:-513_28..200_601	F
intron_retention.4144	MGG_00141	Supercontig_8.5	-	3980026	3980610	3980611	3980707	3980708	3981158	11.2	13.5	5.4	2	0.87	34.3	23.3	11.8	4	0.85	24.7	24.8	7.9	0	1	13.9	17.5	5.2	0	1	0.13	5.38602	4.33254	46, 1136, 3128, 3752, 4144	676	IR:-535_-85..14_598	F
intron_retention.4779	MGG_10307	Supercontig_8.7	-	171389	174381	174382	174455	174456	174832	18.8	18.6	40.3	33	0.36	17	21.5	32.7	28	0.43	16.1	23.1	23.8	18	0.56	17.5	20.9	31.9	9	0.7	0.13	3.93561	3.22408	3006, 3185, 3578, 3728, 3941, 4108, 4330, 4516	.	IR:1211_1587..1662_4654	F
intron_retention.1917	MGG_08135	Supercontig_8.2	-	5817064	5819453	5819454	5819546	5819547	5819983	47.9	6.2	25.3	32	0.16	57.1	8.8	33.3	53	0.14	46.4	15	33.8	35	0.3	43.7	13.5	24	22	0.38	0.14	7.01338	5.79056	1060, 3099, 3217, 3376, 3472, 3678, 3793	.	IR:-860_32..126_2515	F
intron_retention.3306	MGG_08457	Supercontig_8.4	-	276770	279401	279402	279490	279491	279723	2079.5	1608.1	2115	464	0.78	2272.2	2102	2683	702	0.75	1527.7	1542	2015.9	104	0.94	1521.8	1158	1513.4	101	0.92	0.14	332.535	212.666	1535, 1900	.	IR:-445_-213..-123_2509	F
intron_retention.3971	MGG_11457	Supercontig_8.5	-	898574	899215	899216	899278	899279	899712	144.8	131.3	247.6	70	0.65	153.7	153.5	264.2	80	0.66	93.4	106.3	196.3	27	0.8	78.7	109.3	176.5	12	0.9	0.14	23.0192	16.3608	2516	1021	IR:1485_1918..1982_2623	F
intron_retention.552	MGG_02243	Supercontig_8.1	-	1115382	1116250	1116251	1116311	1116312	1116364	46.5	23	57.1	31	0.43	38.5	25.1	51.5	23	0.52	26.2	15.5	29.1	6	0.72	25.8	23.1	34.7	12	0.66	0.14	5.3399	2.64942	-677, 16, 1651	.	IR:777_829..891_1759	F
intron_retention.1706	MGG_01274	Supercontig_8.2	-	2930372	2931799	2931800	2931890	2931891	2932006	84.2	53.3	40.7	28	0.66	101.1	65.4	54.5	45	0.59	146.1	132.6	63.3	17	0.89	112.7	79.8	49.8	19	0.81	0.15	14.604	18.6231	74, 508	.	IR:-185_-70..23_1450	F
intron_retention.2041	MGG_08335	Supercontig_8.2	-	7791274	7792394	7792395	7792508	7792509	7792654	107.5	20.4	107.1	94	0.18	133	32.3	139.9	135	0.19	130.1	89.6	163.2	127	0.41	94.6	54.7	120.4	106	0.34	0.15	14.7336	14.8309	1406, 1447	106	IR:149_294..409_1529	F
intron_retention.2446	MGG_15251	Supercontig_8.3	+	5764191	5764541	5764542	5764612	5764613	5764826	21.6	18.6	25.7	10	0.65	20.8	16.2	25.7	10	0.62	19.5	19.8	20.1	5	0.8	22.4	20.8	22.2	1	0.95	0.15	1.32057	0.65574	436, 585, 600	.	IR:-130_221..293_506	F
intron_retention.4049	MGG_00611	Supercontig_8.5	-	2290616	2291015	2291016	2291087	2291088	2291406	24.2	14	17.6	5	0.74	25.4	13.9	13.8	11	0.56	112.2	85.2	61.9	10	0.89	107.1	96.1	60.4	10	0.91	0.15	1.46989	4.43707	955	.	IR:501_819..892_1291	F
intron_retention.4667	MGG_02809	Supercontig_8.7	+	1441071	1441313	1441314	1441384	1441385	1442385	16.6	25.2	36	8	0.76	35.3	43.9	67.7	9	0.83	35.6	62.5	52.9	1	0.98	19	30.8	22	0	1	0.15	8.78917	7.00069	-883, -286, -214, -60, 955, 4021, 4036	753	IR:-1278_-1036..-964_37	F
intron_retention.893	MGG_13154	Supercontig_8.1	-	6236393	6238133	6238134	6238247	6238248	6238897	46.7	9.5	27.8	25	0.28	64.5	15.4	39.4	39	0.28	79.9	43.6	53	57	0.43	55	31.5	29.5	36	0.47	0.15	6.90051	7.4904	814	.	IR:-353_297..412_2152	F
intron_retention.2496	MGG_07457	Supercontig_8.3	-	700945	702948	702949	703103	703104	703702	193.7	19.5	283.6	263	0.07	192.2	23.7	283.7	205	0.1	163.1	31.6	99.8	70	0.31	180.4	16.4	71.2	47	0.26	0.16	31.0733	7.37036	-23, 1528, 2101, 2236, 2939	568, 632	IR:712_1310..1466_3469	F
intron_retention.4770	MGG_09641	Supercontig_8.7	+	3104965	3105106	3105107	3105248	3105249	3105816	8084.4	3055.6	3475.3	4322	0.41	8491.3	3325	3491.7	4088	0.45	3523	2004.5	1569.5	1103	0.65	2836.4	1633.4	1412.9	968	0.63	0.18	539.614	237.164	1222, 1241, 1276	320, 378	IR:431_572..715_1282	F
intron_retention.805	MGG_09962	Supercontig_8.1	-	4516335	4519370	4519371	4519427	4519428	4519570	117	44.5	33	11	0.8	153.5	91.7	84.4	21	0.81	119.7	74.3	53.8	1	0.99	98.8	29.1	26.4	0	1	0.18	17.5546	13.3683	-1256, -458, 505, 533, 1471, 1712	-701, -29	IR:-4_139..197_3232	F
intron_retention.362	MGG_13121	Supercontig_8.1	+	5721496	5722229	5722230	5722314	5722315	5723152	64.3	13.1	157.2	116	0.1	62.7	9.3	152.9	135	0.06	50.2	34.4	91.2	60	0.36	37.1	18	97.7	45	0.29	0.19	21.2951	10.6024	650, 938, 1879, 2248	1788	IR:-402_332..418_1255	F
intron_retention.4668	MGG_02809	Supercontig_8.7	+	1441071	1441313	1441314	1441392	1441393	1442385	16.6	27.1	35.9	7	0.79	35.3	45.8	67.7	15	0.75	35.6	62.5	52.8	1	0.98	19	30.7	21.9	0	1	0.19	8.78917	7.00069	-883, -286, -214, -60, 955, 4021, 4036	753	IR:-1278_-1036..-956_37	F
intron_retention.2531	MGG_13438	Supercontig_8.3	-	1255797	1256814	1256815	1256886	1256887	1257026	1041.5	230.2	824.6	781	0.23	1208.1	295.3	1041.4	942	0.24	458.6	191.2	356.8	248	0.44	403.9	167.9	295.3	201	0.46	0.2	126.6	42.587	1466, 2038, 2189, 2643	.	IR:-97_401..474_1491	F
intron_retention.463	MGG_04556	Supercontig_8.1	+	7220934	7221539	7221540	7221613	7221614	7222071	255.3	44.4	446.4	410	0.1	307.2	60.9	499.2	415	0.13	80	47.4	145.8	91	0.34	95	60.5	151.5	69	0.47	0.21	50.5765	11.5131	-67, 684	.	IR:273_466..541_998	F
intron_retention.4846	MGG_02862	Supercontig_8.7	-	1246238	1248205	1248206	1248298	1248299	1248418	59	18.1	30.4	19	0.49	67.3	17.4	36.9	24	0.42	35.4	23.2	26.6	6	0.79	29.7	12.1	18.9	5	0.71	0.22	7.53686	3.42617	601, 1903	.	IR:1_120..214_2181	F
intron_retention.1233	MGG_01569	Supercontig_8.2	+	4039487	4039705	4039706	4039763	4039764	4040535	190.5	20.3	176.2	225	0.08	253	15.2	200.7	258	0.06	95.1	47.5	93.9	100	0.32	56.1	32.3	62.3	48	0.4	0.24	32.1759	9.10482	-201, 1144, 1173	412, 447	IR:478_548..607_1378	F
intron_retention.487	MGG_08626	Supercontig_8.1	+	7606897	7608303	7608304	7608364	7608365	7608859	126.5	25.7	54.9	113	0.19	177	27.5	57.7	143	0.16	207	116.5	98.5	152	0.43	178.1	115.9	106.3	152	0.43	0.24	18.8156	22.2692	-51, 1923	.	IR:128_1534..1596_2090	F
intron_retention.167	MGG_06736	Supercontig_8.1	+	2551505	2551829	2551830	2551902	2551903	2556465	14.8	4.2	35.6	19	0.18	26.4	4.1	50.1	30	0.12	12.9	12	32.6	16	0.43	9.9	14	25.5	8	0.64	0.25	5.83509	3.64175	639, 1604, 2028, 2103, 2412, 2555, 2850, 3800, 3857, 4079, 4092	.	IR:-174_151..225_4787	F
intron_retention.4820	MGG_02941	Supercontig_8.7	-	926562	926968	926969	927173	927174	927843	141.2	127.7	220.3	134	0.49	117.4	111.1	236.5	103	0.52	127.7	208.2	202.5	49	0.81	113	165.7	176.3	39	0.81	0.29	20.5042	18.2388	-811, -627, 210, 1989	.	IR:967_1636..1842_2248	F
intron_retention.2342	MGG_05113	Supercontig_8.3	+	4641949	4642312	4642313	4642385	4642386	4643648	7.7	4.8	17.7	14	0.26	9.9	4.8	20.3	13	0.27	18.8	18.8	19.3	6	0.76	7	8.2	16.7	6	0.58	0.31	2.33112	1.96379	181, 527	.	IR:-2_21..95_1357	F
intron_retention.1228	MGG_01558	Supercontig_8.2	+	4002031	4002899	4002900	4003153	4003154	4006925	7.2	13.2	67.4	9	0.59	18.9	38.2	85.5	27	0.59	16.4	28.9	57.3	3	0.91	6.6	14.3	37.9	1	0.93	0.32	9.37965	5.10526	146, 2381, 3300	.	IR:-1422_-554..-299_3473	F
intron_retention.3441	MGG_03331	Supercontig_8.4	-	2235105	2236011	2236012	2236143	2236144	2236534	67.8	27.5	67.7	85	0.24	57	32.2	97.6	138	0.19	35.1	57.7	45.2	33	0.64	20.9	27	25.3	20	0.57	0.33	12.9787	3.56517	816, 1097, 1181, 1230	.	IR:-117_274..407_1313	F
intron_retention.586	MGG_02456	Supercontig_8.1	-	1942021	1944711	1944712	1944858	1944859	1945115	65.5	12.3	35.4	20	0.38	75.2	15.3	44.6	19	0.45	103	64.7	70.3	14	0.82	74.7	35.7	28.5	9	0.8	0.35	6.93192	7.79322	3053, 3908	.	IR:1_1551..1699_3936	F
intron_retention.2647	MGG_13202	Supercontig_8.3	-	2693059	2694423	2694424	2694496	2694497	2695167	441.9	201.5	360.1	250	0.45	427.2	196	434.5	276	0.42	412.3	412.2	403.9	97	0.81	381	262.6	273.8	52	0.83	0.36	52.0676	38.5526	1469, 1646, 1723, 1761, 1936	.	IR:-124_547..621_1985	F
intron_retention.3700	MGG_01085	Supercontig_8.5	+	562828	563124	563125	563193	563194	564274	3936.3	693.2	8339.3	10011	0.06	3607.2	809	6902.1	8572	0.09	412.6	327.1	394.9	314	0.51	251.9	214.5	321.5	240	0.47	0.38	1454.78	66.0413	491, 840, 1178	.	IR:-239_58..128_1356	F
intron_retention.987	MGG_10445	Supercontig_8.2	+	268418	268570	268571	268649	268650	270875	585.3	17.1	1635.2	763	0.02	685.3	29.5	1558.9	895	0.03	24.9	14.7	40.6	17	0.46	28.1	19.4	49.9	17	0.53	0.43	203.196	5.22916	1893, 2111, 2129	.	IR:1_153..233_2458	F
intron_retention.3366	MGG_03633	Supercontig_8.4	-	1186857	1189397	1189398	1189477	1189478	1189571	20.2	14.6	21.3	2	0.88	16.9	11.7	20.3	2	0.85	20	0.6	8.9	10	0.06	12.5	3	8.9	9	0.25	-0.6	1.98872	1.62561	539, 712, 769, 2626, 2641, 2656	.	IR:491_584..665_3205	G
intron_retention.4378	MGG_17842	Supercontig_8.6	+	4044526	4045046	4045047	4045115	4045116	4045383	1265.3	2484.2	2077	197	0.93	952.1	1980.3	1941.1	287	0.87	53.4	100.8	614.7	328	0.23	60.8	107.6	548.5	244	0.31	-0.56	47.5876	8.35409	-157, -81, 623, 832, 897, 952, 1054	565	IR:-675_-155..-85_511	G
intron_retention.3967	MGG_01029	Supercontig_8.5	-	744737	745699	745700	745783	745784	746966	11.8	11.6	17.2	4	0.74	12.4	14.9	20.4	8	0.65	28.2	7.2	33.5	32	0.18	21.9	1.6	18.8	27	0.06	-0.47	1.75151	3.43884	241, 304, 1132, 1444	-408	IR:-404_779..864_1826	G
intron_retention.1713	MGG_01294	Supercontig_8.2	-	3004478	3006656	3006657	3006718	3006719	3007770	87.9	29.4	60.9	28	0.51	125.6	56.4	106.6	55	0.51	100.6	12.7	57.5	63	0.17	86.6	5.6	45	32	0.15	-0.34	11.2148	8.7156	119, 1110, 2825, 3519	.	IR:461_1593..1656_3834	G
intron_retention.2058	MGG_08279	Supercontig_8.2	-	8025399	8027070	8027071	8027136	8027137	8027367	148.1	102.5	148.2	51	0.67	137.1	94.1	122	57	0.62	39.3	13.3	36.2	29	0.31	41.8	8.4	24.7	25	0.25	-0.31	14.8991	4.22985	390, 1028, 2038	.	IR:226_456..523_2194	G
intron_retention.2250	MGG_09521	Supercontig_8.3	+	3402672	3403306	3403307	3403386	3403387	3405363	64.4	54.5	140.7	23	0.7	67.2	70.3	173.7	24	0.75	21.5	10.2	90.7	21	0.33	30.8	17.8	81.3	28	0.39	-0.31	4.97593	2.7195	412, 1247, 1864, 2973, 3346	950, 988	IR:992_1435..1516_3492	G
intron_retention.3863	MGG_00329	Supercontig_8.5	+	3246832	3248573	3248574	3248662	3248663	3249801	426.8	585.2	426.2	135	0.81	378.8	584.8	429.2	98	0.86	19.9	29.7	32.6	28	0.51	25.7	20.5	36	24	0.46	-0.3	40.1186	2.87587	-360, 654, 1905, 2770	398, 453	IR:1763_1953..2043_3181	G
intron_retention.10	MGG_15989	Supercontig_8.1	+	187063	187501	187502	187625	187626	189925	62.7	67.5	96.3	29	0.7	100	98.3	127.3	63	0.61	66.6	22.1	60.9	49	0.31	60.9	27.8	65.6	57	0.33	-0.28	25.3639	14.6319	-423, -262, 248, 1443, 2070	.	IR:-662_-224..-99_2201	G
intron_retention.2535	MGG_07628	Supercontig_8.3	-	1260884	1262755	1262756	1262837	1262838	1263556	1250.3	486.3	798.8	601	0.45	1446.8	572.5	979.4	734	0.44	1951.2	180.4	1057.1	1364	0.12	1936.2	236.8	958.4	1197	0.17	-0.27	177.153	254.771	-301, -183, 752, 1074	1573	IR:-554_165..248_1568	G
intron_retention.1026	MGG_04518	Supercontig_8.2	+	885198	885479	885480	885561	885562	885890	13	16.3	21.5	2	0.89	21.5	25.7	24.4	4	0.87	21.7	26.9	39.9	20	0.57	15.3	12.9	24.1	8	0.62	-0.25	4.20284	4.20178	-515, 82, 133, 629, 861	.	IR:-551_-270..-187_142	G
intron_retention.1839	MGG_01780	Supercontig_8.2	-	4801540	4803922	4803923	4803998	4803999	4806687	33.3	20.8	43.8	2	0.91	38.5	16.9	52.4	3	0.85	73.4	35	61.2	22	0.61	59.4	24.2	49.7	18	0.57	-0.24	6.93301	6.98326	-322, 10, 982, 1402, 3351, 3369, 3501, 4294, 4302, 4324	.	IR:-383_2306..2383_4765	G
intron_retention.3304	MGG_13947	Supercontig_8.4	-	270731	271153	271154	271216	271217	272825	21	36.8	38.2	13	0.74	27	25.7	39.1	21	0.55	10.9	6.8	23.9	15	0.31	7.8	4.4	14.3	12	0.27	-0.24	5.32263	2.39863	425, 1605, 1657, 1790, 1802, 1814, 1826	.	IR:-182_1427..1491_1913	G
intron_retention.3055	MGG_17102	Supercontig_8.4	+	2111001	2112463	2112464	2112556	2112557	2113883	144.7	152.4	256.2	73	0.68	174.3	199.7	266.9	92	0.68	68.5	38.2	91.9	66	0.37	86.2	43.1	98.3	52	0.45	-0.23	31.2451	12.2119	-193, 1618, 1630	.	IR:-240_1223..1317_2643	G
intron_retention.1573	MGG_04657	Supercontig_8.2	-	1176667	1177855	1177856	1178001	1178002	1179897	53.4	10.4	11.3	7	0.6	66.6	16.2	11.3	8	0.67	88.4	17.2	18.2	32	0.35	96.2	11.4	20.1	19	0.38	-0.22	17.6428	11.8852	-2692, -2656, -1855, -1678, -1566, -1364, -954, -691, -120	209, 695	IR:-3027_-1132..-985_204	G
intron_retention.1761	MGG_01537	Supercontig_8.2	-	3929451	3930021	3930022	3930093	3930094	3936143	449.6	199	532.3	433	0.31	669.5	471.4	800.7	505	0.48	313.4	60.6	272.7	589	0.09	300.2	39.7	235.6	521	0.07	-0.22	76.2592	26.1913	232, 4115, 4744, 4933, 7202	.	IR:689_6738..6811_7381	G
intron_retention.3270	MGG_13641	Supercontig_8.4	+	5192230	5193756	5193757	5193841	5193842	5194936	52.4	34.3	238.2	74	0.32	61.9	35.6	258.9	107	0.25	59.2	3.7	189.9	125	0.03	36.7	0.5	184.2	82	0.01	-0.22	7.72169	6.42018	-311, 1073, 2472, 2484, 3090	.	IR:517_2043..2129_3223	G
intron_retention.3506	MGG_03140	Supercontig_8.4	-	2925005	2927897	2927898	2927990	2927991	2928352	74.1	66.2	75.9	4	0.94	91	100.5	107.6	20	0.83	48.6	20.2	43.7	16	0.56	41.2	26.9	39.2	17	0.61	-0.22	6.02659	3.45073	397, 750, 1842	186	IR:497_858..952_2000	G
intron_retention.2547	MGG_07660	Supercontig_8.3	-	1397124	1399245	1399246	1399559	1399560	1400068	251.6	123.2	122.4	133	0.48	303.9	160.1	162	162	0.5	72.2	14.8	44.5	67	0.18	42.7	11.7	21.2	32	0.27	-0.21	36.5176	6.87883	-895, -568, -48, 311, 1030, 1102, 2567, 3341	.	IR:-981_-473..-158_1911	G
intron_retention.2932	MGG_14008	Supercontig_8.4	+	820052	820319	820320	820390	820391	820534	9.7	15.1	26.7	3	0.83	15.3	18	56	5	0.78	34.1	26.2	120.5	19	0.58	19.9	15	72	11	0.58	-0.2	6.73838	12.5615	-249, -88, 1614, 1896	.	IR:-452_-185..-113_31	G
intron_retention.1929	MGG_12308	Supercontig_8.2	-	5972288	5972401	5972402	5972463	5972464	5973744	33.1	24.2	49.3	24	0.5	33.8	18	64.6	22	0.45	38.5	6.8	55.8	28	0.2	33.8	10.4	50.8	28	0.27	-0.18	8.31642	6.90238	-297, 1034, 1600, 1807, 1893, 1995, 2002, 2242, 2520	1146	IR:-312_969..1032_1145	G
intron_retention.1969	MGG_07141	Supercontig_8.2	-	6523249	6526064	6526065	6526155	6526156	6526446	145.2	56	61.4	14	0.8	215.8	69.9	77.4	8	0.9	72.5	25.8	35.3	15	0.63	64.3	21	25.7	14	0.6	-0.17	16.4574	5.94666	10, 500, 1283, 1370, 2619, 2768	.	IR:-158_133..225_3040	G
intron_retention.244	MGG_11779	Supercontig_8.1	+	3516902	3523763	3523764	3523871	3523872	3524086	19.5	32.2	33.8	20	0.62	33.5	35.1	32.3	17	0.67	13.5	14.3	25.9	17	0.46	9.6	16.7	26.8	19	0.47	-0.15	3.06609	1.26408	460, 1249, 2781, 3871, 3949, 4789, 5078, 5338, 6099, 6175	.	IR:4486_5871..5980_6194	G
intron_retention.3315	MGG_17035	Supercontig_8.4	-	592271	592959	592960	593028	593029	593146	816.2	501.8	304.2	61	0.89	783.7	387	239.1	89	0.81	340.8	230.5	121.7	119	0.66	299.5	142.2	94.4	86	0.62	-0.15	53.9517	39.9317	-160, -84, 602, 811, 931, 1033, 1214, 1237, 1530, 1540, 1578, 1585, 2074, 2263, 2451, 2827, 3079, 3115, 3336	544	IR:-275_-158..-88_490	G
intron_retention.3961	MGG_01054	Supercontig_8.5	-	665423	667774	667775	667842	667843	668223	66.5	12.8	23.6	40	0.24	94.2	28.9	45	59	0.33	89.4	5.6	30.9	73	0.07	71.1	4.5	20.6	44	0.09	-0.15	10.7213	10.8486	-238, -80, 688, 1612, 1785, 2455, 3253, 3295	.	IR:-299_82..151_2502	G
intron_retention.589	MGG_02461	Supercontig_8.1	-	1958183	1959249	1959250	1959306	1959307	1960733	75.1	22.4	65.6	84	0.21	68.7	23.2	84.8	84	0.22	50.2	2.3	49.7	63	0.03	50.1	5.5	42.8	70	0.07	-0.14	10.5202	6.33422	568, 1126, 1387, 1615	.	IR:-193_1234..1292_2358	G
intron_retention.746	MGG_06992	Supercontig_8.1	-	3497594	3498499	3498500	3498577	3498578	3499103	84	24.7	90.6	59	0.3	103.9	38.6	92.5	59	0.4	56.1	4.9	54.3	69	0.07	52.1	7	47.6	37	0.16	-0.14	10.08	5.88724	-123, 40, 677, 821, 2212, 2441, 2756	.	IR:-236_290..369_1264	G
intron_retention.1570	MGG_14742	Supercontig_8.2	-	1133436	1135207	1135208	1135273	1135274	1135378	45.3	13.8	40.2	34	0.29	50	19	47.1	43	0.31	58.2	16	132.6	114	0.12	62.7	19.7	94.3	94	0.17	-0.12	5.58416	13.2766	435, 632, 938, 2028, 2187, 2518	70, 205, 219	IR:848_952..1019_2790	G
intron_retention.2398	MGG_05291	Supercontig_8.3	+	5304495	5304644	5304645	5304704	5304705	5305286	7.3	13.7	55.7	1	0.93	10.8	20.1	79.2	3	0.87	10.5	11.7	25.7	4	0.75	9.6	11.2	37.8	8	0.58	-0.12	9.96301	3.96855	-343, 416, 527, 1329, 1720, 1831, 2026	.	IR:-343_-194..-133_449	G
intron_retention.3507	MGG_03140	Supercontig_8.4	-	2925005	2928352	2928353	2928429	2928430	2928659	74	64.2	49.7	14	0.82	93.1	82.5	78.4	29	0.74	47.3	19.2	39.3	29	0.4	40.6	22.7	21.8	14	0.62	-0.12	6.02659	3.45073	397, 750, 1842	186	IR:190_419..497_858	G
intron_retention.445	MGG_04692	Supercontig_8.1	+	6932066	6934139	6934140	6934208	6934209	6935479	43.6	31.1	51.1	66	0.32	60.2	24	54.6	71	0.25	31	8.7	28.9	59	0.13	23.2	3.2	35.6	67	0.05	-0.12	10.1361	5.60503	-1103, 32, 239, 1367, 1808, 1966, 2003	.	IR:-1200_874..944_2214	G
intron_retention.4796	MGG_03101	Supercontig_8.7	-	309445	310470	310471	310532	310533	310692	934.5	139	648.1	729	0.16	940.3	190.9	736.4	781	0.2	554.6	21.3	466.1	548	0.04	630	15.8	462.2	550	0.03	-0.12	79.0849	50.4554	-152, 920, 1057, 1062, 1116, 1949	.	IR:1017_1176..1239_2264	G
intron_retention.4044	MGG_00633	Supercontig_8.5	-	2183033	2184764	2184765	2184839	2184840	2185177	631.4	306.9	605.7	257	0.54	630.1	373.9	638.9	247	0.6	119.7	42.7	117.8	75	0.36	143	45.2	114.2	60	0.43	-0.11	60.409	11.95	1682, 2708, 3371, 3450, 3491, 3529	.	IR:1445_1782..1858_3589	G
intron_retention.4965	MGG_09164	Supercontig_8.8	-	20630	22081	22082	22146	22147	22492	13.1	16.7	21.2	1	0.94	28.1	42.4	48.6	7	0.86	10.3	12	10	4	0.75	10.6	8.7	10.8	3	0.74	-0.11	1.03762	0.47286	1032, 1334	1777, 1835, 2301	IR:872_1217..1283_1744	G
intron_retention.1130	MGG_08925	Supercontig_8.2	+	2141069	2142432	2142433	2142578	2142579	2145141	26.8	19.6	74.2	30	0.4	48	25.6	111	65	0.28	42.1	16.7	128.2	78	0.18	18	2.7	58.2	21	0.11	-0.1	11.0499	10.4886	-24, 1137, 1626, 2107, 3055, 3245, 3330	-611	IR:-50_116..263_2825	G
intron_retention.1161	MGG_01331	Supercontig_8.2	+	3129836	3131677	3131678	3131749	3131750	3132711	30.5	12.1	34.6	37	0.25	44.7	23.5	43.3	58	0.29	52.4	14.5	58.7	80	0.15	38.6	8.3	47.9	65	0.11	-0.1	4.58919	5.60748	680, 2796	153	IR:197_1998..2071_3032	G
intron_retention.173	MGG_06749	Supercontig_8.1	+	2594045	2594984	2594985	2595032	2595033	2595516	30.1	44.8	33.6	3	0.94	36	51.9	54.9	3	0.95	39.1	49.6	58.4	10	0.83	29.9	70	65.4	13	0.84	-0.1	3.89022	4.09868	170, 574, 1064, 1147, 1320	.	IR:-149_791..840_1323	G
intron_retention.1956	MGG_07110	Supercontig_8.2	-	6391407	6392095	6392096	6392187	6392188	6395530	125.6	52.2	176.3	254	0.17	117.8	66.6	204.4	174	0.28	103.9	14.8	132.2	203	0.07	107.2	12.1	114	164	0.07	-0.1	20.6685	12.1036	1003, 1052, 1924, 2665, 3504, 3545, 3557, 3569, 3577, 3584	.	IR:-511_2832..2925_3613	G
intron_retention.2675	MGG_15226	Supercontig_8.3	-	2887568	2888646	2888647	2888714	2888715	2890552	193	131.5	112.4	25	0.84	246.4	179.2	182.2	49	0.79	291.9	172.9	200.7	76	0.69	211.7	136.2	126.1	60	0.69	-0.1	18.8573	19.4549	92, 148, 941, 1019, 1475, 1577, 2360	.	IR:1_1838..1907_2365	G
intron_retention.2758	MGG_05020	Supercontig_8.3	-	4331328	4331990	4331991	4332076	4332077	4332699	26.1	5.1	21.5	35	0.13	40.7	10.1	46.6	53	0.16	50.1	0	34.8	67	0	46.4	1.7	46.7	61	0.03	-0.1	5.43006	8.31909	73, 615, 790, 892, 1005	.	IR:-294_329..416_1078	G
intron_retention.4426	MGG_04240	Supercontig_8.6	-	1446084	1446484	1446485	1446564	1446565	1447166	44.1	23.5	49.4	36	0.4	56	25.9	58.8	37	0.41	34.1	6.4	40.8	15	0.3	27.5	3.1	22.1	20	0.13	-0.1	4.9932	3.20254	193, 835, 1294	.	IR:-26_576..657_1057	G
intron_retention.120	MGG_02481	Supercontig_8.1	+	2023274	2023635	2023636	2023728	2023729	2025178	67.6	28.3	123.5	2	0.93	94.4	32.2	183.8	3	0.91	93.4	30.6	207.4	7	0.81	62.6	13.9	139.6	3	0.82	-0.09	41.2241	48.6521	-764, 725, 1197, 1734, 2822, 2972, 3296, 3308, 3332, 3351, 3389, 3429	.	IR:-959_-598..-504_946	G
intron_retention.1209	MGG_01493	Supercontig_8.2	+	3765269	3767276	3767277	3767415	3767416	3768688	200.2	107.7	288	214	0.33	275.2	155.2	319	244	0.39	138.2	70.4	284.3	228	0.24	93.7	45.8	252.7	199	0.19	-0.09	42.9774	34.4874	-1082, -932, -512, -367, -120, -108, 1121	.	IR:-1822_186..326_1598	G
intron_retention.1663	MGG_08950	Supercontig_8.2	-	2253879	2253937	2253938	2254016	2254017	2254086	58.5	43.7	106.7	32	0.58	62.7	41.7	118.8	35	0.54	73.9	40.3	146	58	0.41	95.8	55.8	164.7	67	0.45	-0.09	13.5707	22.958	2003	303, 1070, 1733	IR:1155_1868..1948_2006	G
intron_retention.1999	MGG_07261	Supercontig_8.2	-	6988312	6988860	6988861	6988964	6988965	6989395	53.9	26.5	30.9	35	0.43	84.4	53.2	46	44	0.55	33.5	9.7	17.4	26	0.27	23	5.5	9.8	11	0.34	-0.09	8.00242	3.65089	-91, -20, 540, 868, 1550, 1665, 1768, 2241, 2293, 2647	1208, 1264	IR:-187_244..349_897	G
intron_retention.2642	MGG_06131	Supercontig_8.3	-	2673639	2675561	2675562	2675623	2675624	2677115	475.5	358.3	152.7	18	0.95	604.8	486	219.8	32	0.94	324	171.5	126.4	31	0.85	268.9	112.4	81.5	20	0.85	-0.09	98.8863	50.1661	2967	75, 1217	IR:-426_1066..1129_1892	G
intron_retention.2946	MGG_03724	Supercontig_8.4	+	907906	908350	908351	908430	908431	912319	97.5	72.7	256.6	64	0.53	161.8	116.5	312.7	109	0.52	111	63.6	249.5	85	0.43	62.6	36.7	191.9	50	0.42	-0.09	36.6274	26.1354	-277, -44, 249, 459, 477, 667, 750, 1842, 2334, 2460, 2529, 3336, 3845	.	IR:-329_116..197_4085	G
intron_retention.4395	MGG_08744	Supercontig_8.6	-	282444	288024	288025	288104	288105	288774	73.2	5.9	18.1	23	0.2	98.6	15.7	35.4	54	0.23	103.6	0	25.5	47	0	79.2	3	11.5	24	0.11	-0.09	9.64598	9.58019	-411, -330, 303, 894, 964, 1008, 1134, 1159, 1611, 4410, 5271, 5323, 5687, 5760	.	IR:-508_162..243_4724	G
intron_retention.4634	MGG_12537	Supercontig_8.7	+	646620	647754	647755	647840	647841	648265	341.5	55.3	14.2	7	0.89	421.5	56.1	14.5	2	0.97	413.8	61.3	19.1	17	0.78	325.7	56.8	17.1	14	0.8	-0.09	56.1708	50.2879	-162, 841, 1247	.	IR:-162_973..1060_1484	G
intron_retention.4701	MGG_02754	Supercontig_8.7	+	1648418	1648770	1648771	1648856	1648857	1650045	10	22.4	19	0	1	8.9	18.8	23	3	0.86	10.8	10.1	18.7	5	0.67	12.3	13.2	15.6	4	0.77	-0.09	5.14968	4.72676	-1002, 244, 346, 364, 1951, 2258	.	IR:-1245_-893..-806_383	G
intron_retention.4743	MGG_02595	Supercontig_8.7	+	2256177	2256367	2256368	2256456	2256457	2257044	37.7	19.3	39.6	29	0.4	42.5	15.3	39.8	29	0.35	67.8	18.3	71	58	0.24	30.5	7.7	42.4	22	0.26	-0.09	4.46753	4.91596	812, 1499, 1927, 2520, 2808, 2812, 3218, 3289, 3585, 3636	271	IR:1345_1535..1625_2212	G
intron_retention.1694	MGG_01221	Supercontig_8.2	-	2723577	2725048	2725049	2725160	2725161	2726153	31.4	9.8	11.6	29	0.25	25.9	15.9	17.1	23	0.41	32.8	5.5	17.7	28	0.17	25.6	6.5	10.6	31	0.17	-0.08	4.39067	4.00092	-809, 731, 1193	942	IR:-878_115..228_937	G
intron_retention.1897	MGG_08053	Supercontig_8.2	-	5542284	5542505	5542506	5542568	5542569	5543787	43.6	16.2	116.2	0	1	42.3	21	126.5	0	1	70.8	25	184.2	4	0.86	49.1	23.8	182	2	0.92	-0.08	12.9201	18.9977	888, 986, 1306, 1626	.	IR:288_1506..1570_1791	G
intron_retention.2821	MGG_05265	Supercontig_8.3	-	5216010	5216126	5216127	5216192	5216193	5216287	31.5	23.5	18.2	2	0.92	55.9	39	32.9	3	0.93	141.6	73.2	40.9	14	0.84	79.7	24.2	30.4	19	0.56	-0.08	14.5951	25.807	-403, -259, 7, 483, 658, 1392, 1914, 2751, 3430, 3725	3022	IR:-470_-100..-33_84	G
intron_retention.3003	MGG_13532	Supercontig_8.4	+	1570623	1571483	1571484	1571554	1571555	1571660	22.2	10.4	40.2	33	0.24	37.4	15.8	68.3	56	0.22	40.7	7	42.3	42	0.14	28.1	4.4	41.5	39	0.1	-0.08	9.73237	8.65273	-170, -152, 265, 771, 3198, 3768, 4020, 4024	.	IR:-247_614..686_791	G
intron_retention.3348	MGG_03716	Supercontig_8.4	-	929521	930733	930734	930827	930828	931002	198.6	33.3	123.6	123	0.21	183.1	31.3	134.6	147	0.18	126.6	6.7	100.3	126	0.05	112.7	12	94.8	108	0.1	-0.08	21.8398	12.2807	-176, 485, 695, 1512, 1675, 2250, 2559, 2626, 2672, 2704, 2774, 2855, 3055, 3235	.	IR:-593_241..336_1548	G
intron_retention.341	MGG_05371	Supercontig_8.1	+	4984242	4985059	4985060	4985137	4985138	4985578	29.5	12.9	41.7	22	0.37	38.9	29.4	64.4	29	0.5	31.8	11.9	42.5	29	0.29	24.9	7.5	39.2	32	0.19	-0.08	5.17197	4.27437	113, 491, 988, 1037, 2821, 2996	.	IR:-182_636..715_1155	G
intron_retention.4393	MGG_08744	Supercontig_8.6	-	282444	283476	283477	283542	283543	283784	149.1	22.9	121.8	112	0.17	185.1	32	118.6	94	0.25	236.3	20.4	167.3	208	0.09	203	4.3	121.7	126	0.03	-0.08	9.64598	9.58019	-411, -330, 303, 894, 964, 1008, 1134, 1159, 1611, 4410, 5271, 5323, 5687, 5760	.	IR:243_4724..4791_5823	G
intron_retention.4884	MGG_02704	Supercontig_8.7	-	1807170	1807792	1807793	1807875	1807876	1808362	425.3	151.2	175.8	187	0.45	499.1	221.6	249.7	233	0.49	320.5	116.3	179.1	202	0.37	479.7	126.3	205.7	235	0.35	-0.08	44.5371	38.7541	-108, -93, 885, 921, 1142, 2450	1364	IR:-184_303..387_1009	G
intron_retention.884	MGG_16444	Supercontig_8.1	-	6155164	6155611	6155612	6155697	6155698	6155821	42.3	32	37.5	11	0.74	55	23.8	55.2	29	0.45	40.1	14.2	32.2	28	0.34	31.4	13.2	24.7	22	0.37	-0.08	6.87815	4.3782	-541, 312, 742, 1091, 2952	.	IR:290_413..500_947	G
intron_retention.1125	MGG_15607	Supercontig_8.2	+	2063749	2065329	2065330	2065382	2065383	2065633	163.8	86.4	31.7	2	0.98	171	81.6	25.5	0	1	170.8	89.2	33.3	10	0.9	158.5	72.5	28.7	7	0.91	-0.07	18.5536	17.4404	-124, -15, 1079, 1148, 1286, 1605, 2218, 2281, 2404	507	IR:878_2107..2161_2411	G
intron_retention.1572	MGG_04657	Supercontig_8.2	-	1176667	1177852	1177853	1178001	1178002	1179897	53.4	10.6	11.3	31	0.26	66.7	16.5	11.3	43	0.28	88.4	18.1	18.2	75	0.19	96.4	11.9	20.1	76	0.14	-0.07	17.6428	11.8852	-2692, -2656, -1855, -1678, -1566, -1364, -954, -691, -120	209, 695	IR:-3027_-1132..-982_204	G
intron_retention.1762	MGG_01537	Supercontig_8.2	-	3929451	3936143	3936144	3936209	3936210	3937105	521.6	914.6	1060.4	87	0.91	785.9	855.3	959.2	161	0.84	273.9	140.5	211.9	72	0.66	239	202.7	269.5	59	0.77	-0.07	76.2592	26.1913	232, 4115, 4744, 4933, 7202	.	IR:-274_622..689_6738	G
intron_retention.3133	MGG_06566	Supercontig_8.4	+	3250792	3253257	3253258	3253345	3253346	3253583	86.8	15.9	75.7	91	0.15	82.5	28.3	81.4	66	0.3	93.3	13.1	129.2	167	0.07	84.5	14.7	119.5	168	0.08	-0.07	7.191	6.6901	-60, 292, 770, 1355, 1517, 1653, 1665, 3398, 3586, 3737	563, 598	IR:602_3067..3156_4073	G
intron_retention.3477	MGG_03208	Supercontig_8.4	-	2688558	2689309	2689310	2689418	2689419	2689647	87.1	15.8	22.7	37	0.3	107.5	19.5	27.3	35	0.36	24.7	4.7	9.6	18	0.21	23.3	6.4	10.3	22	0.23	-0.07	10.0289	2.86772	-750, -570, -566, 689	.	IR:-966_-738..-628_124	G
intron_retention.4706	MGG_17978	Supercontig_8.7	+	1704227	1704547	1704548	1704607	1704608	1705011	66.4	20.9	13.5	2	0.91	99.1	47.6	13.9	0	1	140.9	66.2	31.6	13	0.84	120.9	64.5	28.7	15	0.81	-0.07	8.24337	10.7276	-69, 672, 721, 949	.	IR:497_817..878_1281	G
intron_retention.763	MGG_09238	Supercontig_8.1	-	3877972	3878594	3878595	3878683	3878684	3879780	50.6	17.6	34.6	66	0.21	63	25.6	56.6	73	0.26	108.9	10.1	84.8	170	0.06	94.9	18.1	58.6	115	0.14	-0.07	8.1074	15.8835	421, 965	.	IR:-668_429..519_1141	G
intron_retention.1041	MGG_04617	Supercontig_8.2	+	1101914	1102465	1102466	1102534	1102535	1105041	108.3	130.5	251.2	10	0.93	320.5	306.8	483.3	31	0.91	150.9	142.7	297.3	25	0.85	102.1	98.3	215	22	0.82	-0.06	43.8126	34.2	710, 793, 1910, 2501, 2510, 3601	4188	IR:398_949..1019_4059	G
intron_retention.1624	MGG_08826	Supercontig_8.2	-	1778377	1779535	1779536	1779690	1779691	1780709	102.7	9	36.1	20	0.31	111	17.6	44.4	27	0.39	84.4	11.2	50.3	33	0.25	71.2	6.1	31	19	0.24	-0.06	23.4159	16.9797	-679, -626, 580, 986, 2365, 2817, 3119, 3429	.	IR:-1325_-307..-151_1008	G
intron_retention.1718	MGG_15672	Supercontig_8.2	-	3093129	3093529	3093530	3093772	3093773	3096059	21.3	75.9	165.5	5	0.94	35.3	86.5	214.9	13	0.87	38.7	66.2	135.2	26	0.72	28.2	46.6	111.7	11	0.81	-0.06	34.4318	20.2477	1186, 1495, 2668	.	IR:-102_2185..2429_2829	G
intron_retention.2127	MGG_05890	Supercontig_8.3	+	1845480	1846896	1846897	1846955	1846956	1848622	47.7	10.1	93.8	49	0.17	67.2	17.7	105.6	85	0.17	42.3	5.5	73.2	61	0.08	44.2	8.8	80.4	69	0.11	-0.06	8.95351	6.5177	-488, -299, -292, 871, 2662, 3323, 3519	.	IR:668_2084..2144_3810	G
intron_retention.2399	MGG_05299	Supercontig_8.3	+	5322498	5324520	5324521	5324700	5324701	5324974	207.8	55.4	2.2	10	0.85	259.2	66.3	2.9	11	0.86	260.8	74.2	9.9	20	0.79	242.9	70.3	8.8	24	0.75	-0.06	29.2251	30.1819	1306, 1935, 1941, 2533	.	IR:178_2200..2381_2654	G
intron_retention.2945	MGG_03733	Supercontig_8.4	+	884946	886159	886160	886244	886245	886686	105.4	57	13.4	2	0.97	120.2	82.6	23.5	1	0.99	158.2	72.3	24.5	8	0.9	108.2	60.5	19.2	6	0.91	-0.06	16.891	18.6728	752, 1064, 1367	.	IR:-336_878..964_1405	G
intron_retention.3428	MGG_03407	Supercontig_8.4	-	1987185	1989504	1989505	1989572	1989573	1990272	48.8	58.1	72.7	5	0.92	56	77	86.8	6	0.93	45.5	49.9	67.3	8	0.86	33.9	50.4	66	8	0.86	-0.06	4.69839	3.25139	166, 1021, 2960	1219, 1512	IR:1_700..769_1157	G
intron_retention.4659	MGG_02837	Supercontig_8.7	+	1333820	1334579	1334580	1334647	1334648	1335738	67.8	32.4	68.7	48	0.4	75.5	35.9	57.6	59	0.38	36.2	13.6	44.1	29	0.32	42	14.6	52	47	0.24	-0.06	7.97948	4.94492	-828, 685, 815, 1221, 1318, 1501, 1720, 1914, 1994, 2102, 2177, 2224	140	IR:316_1075..1144_2234	G
intron_retention.1034	MGG_04533	Supercontig_8.2	+	940749	942625	942626	942926	942927	944464	37.6	59.2	139.3	0	1	45	70.3	133.3	2	0.97	32.4	48	97.3	4	0.92	19.7	25.8	79.2	8	0.76	-0.05	20.3479	11.5117	-1823, -1707, -1687, -1427, -1298, -1275, -749, -743, -577, -236, 1379, 1383, 1632	.	IR:-2074_-198..105_1642	G
intron_retention.1404	MGG_07097	Supercontig_8.2	+	6353239	6354861	6354862	6354947	6354948	6355059	62.1	24.2	121.1	131	0.16	67.3	14.6	106.8	115	0.11	54.5	6.8	100.3	117	0.06	56.5	3.1	112.6	146	0.02	-0.05	11.044	9.7497	-570, -566, 616, 1012, 1362	1103	IR:-723_900..987_1098	G
intron_retention.185	MGG_16183	Supercontig_8.1	+	2937122	2938772	2938773	2938853	2938854	2939989	10.8	11.4	18.7	0	1	15.2	28.9	21.3	0	1	23.2	21.7	45.5	4	0.84	12	18.9	35.7	1	0.95	-0.05	1.82457	2.90916	689, 961, 2227, 2275, 2755	.	IR:1_1651..1733_2868	G
intron_retention.2933	MGG_14008	Supercontig_8.4	+	820052	820319	820320	820394	820395	820534	9.7	15.7	26.8	0	1	15.3	19.6	56.3	0	1	34.1	30	121.1	3	0.91	19.9	18.1	72	1	0.95	-0.05	6.73838	12.5615	-249, -88, 1614, 1896	.	IR:-452_-185..-109_31	G
intron_retention.3079	MGG_17122	Supercontig_8.4	+	2420443	2421048	2421049	2421164	2421165	2421555	46.7	46.7	54.9	0	1	47.9	53.9	77.4	1	0.98	49.7	51.7	79.1	4	0.93	43.8	44.8	47.4	4	0.92	-0.05	5.29409	5.05813	-61, 64, 2223, 2625	1084	IR:1632_2237..2354_2744	G
intron_retention.3727	MGG_00918	Supercontig_8.5	+	1147181	1147522	1147523	1147600	1147601	1148143	70.3	10.8	48.7	73	0.13	96	18.3	59.5	100	0.15	123.1	11.1	67.3	129	0.08	124.7	8.2	85.1	138	0.06	-0.05	6.96629	10.118	1932, 2556	.	IR:1719_2060..2139_2681	G
intron_retention.3748	MGG_00805	Supercontig_8.5	+	1554693	1554809	1554810	1555083	1555084	1558145	285.7	55.6	187	215	0.21	300.5	73.4	205	223	0.25	209.8	31	158.7	174	0.15	149.7	27.8	163.3	141	0.16	-0.05	39.1786	25.511	77, 1949, 2273, 2615, 2640, 2681, 2759, 2852, 2927, 2978, 3237, 3307, 3545, 3994	.	IR:-2_115..390_4213	G
intron_retention.3787	MGG_00646	Supercontig_8.5	+	2144260	2144388	2144389	2144509	2144510	2144900	37.3	16.3	60.6	0	1	30	12.2	54.3	0	1	32.7	18.2	54.4	1	0.95	25.8	12.5	81.2	5	0.71	-0.05	4.26408	3.115	537, 901	.	IR:477_605..727_1117	G
intron_retention.4114	MGG_00395	Supercontig_8.5	-	3014157	3014779	3014780	3014871	3014872	3015406	117	25.1	141.4	174	0.13	91.5	25.3	130.1	137	0.16	21.9	2.2	38.5	50	0.04	37.4	4.6	38.6	50	0.08	-0.05	17.5014	4.53185	-274, -265, 52, 655, 1309, 1448	.	IR:297_831..924_1546	G
intron_retention.4529	MGG_03910	Supercontig_8.6	-	2617855	2620536	2620537	2620609	2620610	2620893	15.4	12.7	19	13	0.49	17.8	13.5	22	18	0.43	16	7.4	13.4	12	0.38	13.2	1.8	13.9	13	0.12	-0.05	3.03547	2.08392	76, 1411, 1535, 1893, 2452, 2903	.	IR:-99_185..259_2940	G
intron_retention.4938	MGG_10577	Supercontig_8.7	-	2838075	2840795	2840796	2840923	2840924	2841010	241	205.5	190	11	0.95	293.1	279.4	289.1	13	0.96	197.7	176	234.7	20	0.9	147.9	145.4	188.5	30	0.83	-0.05	1.28604	0.59729	-2423, -2210, -1654, -1443, -1434, -1368, -864, -771, -698, -609, -436, 370, 643	.	IR:-2584_-2120..-1991_730	G
intron_retention.634	MGG_06666	Supercontig_8.1	-	2322030	2322700	2322701	2322764	2322765	2323839	425.7	131.7	268.8	3	0.98	548	121.3	288.4	9	0.93	273.1	88.8	198.9	17	0.84	220.4	69.1	166.2	9	0.88	-0.05	38.9412	23.0166	197, 1691	.	IR:-57_1018..1083_1753	G
intron_retention.793	MGG_09925	Supercontig_8.1	-	4358935	4360734	4360735	4360803	4360804	4362449	82.3	10.2	42.9	55	0.16	90.7	19.7	65.4	71	0.22	111.4	12.9	66.4	106	0.11	106.7	9.7	55.5	88	0.1	-0.05	8.63767	9.80765	-390, 1140, 1751, 3060, 3723, 3733	.	IR:266_1911..1981_3780	G
intron_retention.2376	MGG_12911	Supercontig_8.3	+	5031200	5031735	5031736	5031833	5031834	5032698	99.8	38.8	302.3	225	0.15	145.8	48.5	281.4	273	0.15	135.2	26.8	168.3	264	0.09	99.2	19.7	136.6	167	0.11	-0.04	38.0786	21.8581	88, 248, 1015, 1138	.	IR:-137_399..498_1362	G
intron_retention.2641	MGG_06131	Supercontig_8.3	-	2673639	2675561	2675562	2675619	2675620	2677115	475.5	349.9	153.6	34	0.91	604.8	468.6	221.2	55	0.89	324	165	126.8	49	0.77	268.9	108	81.8	19	0.85	-0.04	98.8863	50.1661	2967	75, 1217	IR:-426_1070..1129_1892	G
intron_retention.2930	MGG_14008	Supercontig_8.4	+	820052	820257	820258	820390	820391	820534	7.8	15.5	26.7	3	0.84	12.6	20.9	56	21	0.5	29.9	36.4	120.5	42	0.46	18.5	19.5	72	38	0.34	-0.04	6.73838	12.5615	-249, -88, 1614, 1896	.	IR:-452_-247..-113_31	G
intron_retention.2935	MGG_08601	Supercontig_8.4	+	827151	828826	828827	829023	829024	829961	55.6	15.3	81.6	33	0.32	63.6	27.4	90.8	36	0.43	96.3	24	127.8	69	0.26	55.5	22.9	105.6	59	0.28	-0.04	8.09277	9.98323	-1003, -992, -983, -506, 1563	.	IR:-1004_672..870_1807	G
intron_retention.3241	MGG_06285	Supercontig_8.4	+	4276753	4278997	4278998	4279058	4279059	4279613	149	37.4	294.2	205	0.15	236.6	98.7	351.6	250	0.28	91.9	14.7	148	119	0.11	62.4	6.8	110.7	89	0.07	-0.04	32.4865	13.0313	-144, 1274, 2373, 2947, 3296	.	IR:464_1981..2043_2597	G
intron_retention.331	MGG_16315	Supercontig_8.1	+	4687780	4688667	4688668	4688871	4688872	4690313	42.4	13	49.9	46	0.22	40.7	10.1	44.2	36	0.22	23.9	5.2	25.4	29	0.15	20.2	4.1	23.5	19	0.18	-0.04	8.46019	3.5997	-191, 1160, 1480, 1602, 1647	.	IR:-729_159..364_1805	G
intron_retention.3466	MGG_03237	Supercontig_8.4	-	2591308	2592803	2592804	2592906	2592907	2593387	160.1	47.3	122	130	0.27	191.4	48.9	108.7	137	0.26	109.5	28.8	80.7	105	0.22	82.6	13.8	52.4	77	0.15	-0.04	23.1875	12.5016	22, 1486, 1551	.	IR:-282_199..303_1798	G
intron_retention.3478	MGG_03207	Supercontig_8.4	-	2690832	2691546	2691547	2691602	2691603	2692701	87.5	108.8	88.5	1	0.99	110.5	126.5	82.9	0	1	31.6	33	27	3	0.92	40.3	41.8	32.3	2	0.95	-0.04	10.9195	3.49348	754, 1790	.	IR:-34_1065..1122_1836	G
intron_retention.3641	MGG_09758	Supercontig_8.4	-	5289507	5291446	5291447	5291545	5291546	5292705	36	29.8	58.1	0	1	53.8	47.2	92.8	0	1	55.7	55.1	73	2	0.96	45.6	39	69.8	5	0.89	-0.04	8.46557	9.58172	-2387, -2258, -2237, -2144, -2129, -2075, -2015, -2003, -1994, -1847, -1748, -1739, -1709, -782, -776, -269, -121, -116, 1234	765	IR:-2441_-1282..-1182_758	G
intron_retention.3867	MGG_00306	Supercontig_8.5	+	3329658	3332109	3332110	3332171	3332172	3332992	60.5	126.3	47.1	18	0.88	66.8	84.7	38.6	25	0.77	109.8	156.3	69.1	58	0.73	35.4	27.1	27.2	34	0.44	-0.04	10.0454	9.52942	271, 448, 835, 1307, 2055, 2078, 2121	.	IR:-47_1476..1539_2359	G
intron_retention.4181	MGG_08722	Supercontig_8.6	+	346015	350395	350396	350481	350482	351092	215.4	52.6	100.2	36	0.59	261.7	98.2	151.9	38	0.72	96.7	24.6	44.6	25	0.5	114.7	28.6	57.6	23	0.55	-0.04	9.63593	4.00717	-3413, -3404, -3343, -3188, -3126, -3070, -2518, -2149, -1827, -1011, -864, -825, -775, -760, -676, -534, -320, -20, -6, 860, 1265, 1386, 2085, 2274, 2318	-1894	IR:-1852_508..595_2608	G
intron_retention.4371	MGG_09868	Supercontig_8.6	+	3841078	3842470	3842471	3842534	3842535	3843124	44.3	93.8	163.1	17	0.85	60.6	91	181.1	12	0.88	51.8	90.6	163.4	29	0.76	44.9	58.2	124.1	14	0.81	-0.04	7.02749	5.56911	-37, 508, 727, 833, 1330, 1422, 1480, 1516, 1595	.	IR:-221_1172..1237_1826	G
intron_retention.4416	MGG_10431	Supercontig_8.6	-	1047273	1048347	1048348	1048484	1048485	1049439	167	51.2	58	6	0.9	128.1	59.9	67.6	22	0.73	57.3	16	18.8	17	0.48	46.2	22.4	19.7	10	0.69	-0.04	7.53976	2.54216	915, 1707, 2577, 2686, 2856	792	IR:865_1819..1957_3031	G
intron_retention.730	MGG_06957	Supercontig_8.1	-	3370506	3371170	3371171	3371236	3371237	3371388	256.9	111.9	220.7	145	0.44	305.2	143.6	263.5	163	0.47	196.7	86.6	161.5	129	0.4	98.4	32.5	101.8	91	0.26	-0.04	23.5521	13.0601	268, 514, 527, 715	186	IR:461_612..679_804	G
intron_retention.1390	MGG_12322	Supercontig_8.2	+	6111294	6114099	6114100	6114174	6114175	6114729	86.3	24.6	135.4	183	0.12	92.3	26.4	97.8	142	0.16	85	13.9	105.9	141	0.09	53.7	6.5	93.5	128	0.05	-0.03	11.4153	7.93284	73, 1019, 2926	.	IR:-491_2315..2391_2945	G
intron_retention.1576	MGG_04665	Supercontig_8.2	-	1197813	1198517	1198518	1199120	1199121	1200139	41.7	16.2	21.4	28	0.37	55.3	21.2	27.6	44	0.32	42.2	11.7	22.9	35	0.25	19.7	5.4	8.4	13	0.29	-0.03	7.65147	4.08506	-926, 899, 1201, 2875, 2911	1398, 1431, 1604	IR:-959_60..664_1368	G
intron_retention.2782	MGG_05129	Supercontig_8.3	-	4691282	4694120	4694121	4694198	4694199	4696498	315.8	102.6	213.3	234	0.3	353.2	116.2	270.6	306	0.28	499.9	123.4	312.9	365	0.25	452.2	97.4	257	299	0.25	-0.03	31.8957	38.18	-947, -336, 1795, 1864, 3692, 4067, 4385, 4777, 5458, 5486, 5558, 6299, 6361	346, 375	IR:379_3492..3571_5064	G
intron_retention.2920	MGG_14001	Supercontig_8.4	+	691798	693267	693268	693376	693377	693431	21.9	17.7	9.6	0	1	25.1	29.1	18.5	1	0.97	24	15.8	14.4	1	0.94	28.3	25.6	17.7	4	0.86	-0.03	2.87892	2.87381	-355, 247, 487, 728, 1033, 1310	.	IR:-563_907..1017_1484	G
intron_retention.2944	MGG_03733	Supercontig_8.4	+	884946	886116	886117	886244	886245	886686	106.7	61.4	13.4	2	0.97	121	87.7	23.5	9	0.91	160.3	81.5	24.5	19	0.81	109.4	65.9	19.2	9	0.88	-0.03	16.891	18.6728	752, 1064, 1367	.	IR:-336_835..964_1405	G
intron_retention.3364	MGG_03654	Supercontig_8.4	-	1120832	1121177	1121178	1121359	1121360	1121712	156.6	46.3	93.2	78	0.37	124.4	21.1	86	97	0.18	99.7	10.3	54	63	0.14	83.8	12.4	48.2	69	0.15	-0.03	10.9358	7.77421	349, 645	.	IR:1_353..536_881	G
intron_retention.3588	MGG_06384	Supercontig_8.4	-	3934521	3935445	3935446	3935524	3935525	3935715	54.7	24.3	58.6	45	0.35	60.8	23.3	65.5	61	0.28	82.2	26.4	86	78	0.25	79.8	16.8	83.2	79	0.18	-0.03	6.60664	9.33185	254, 338, 601, 1034, 1088, 1215, 1289, 1349	124, 829	IR:165_355..435_767	G
intron_retention.4017	MGG_00683	Supercontig_8.5	-	2007385	2009006	2009007	2009094	2009095	2009787	391.1	135.4	200.7	231	0.37	403.6	203.2	271.3	230	0.47	475.4	182	300.9	384	0.32	348.9	107	173.7	211	0.34	-0.03	46.9987	44.293	-331, 887, 1334, 2618, 2792, 3021, 3246, 3452	.	IR:-603_90..179_1800	G
intron_retention.732	MGG_06957	Supercontig_8.1	-	3370506	3371388	3371389	3371553	3371554	3371594	239.8	104.8	207.6	104	0.5	286	155	318.9	125	0.55	182.4	57.7	179.2	86	0.4	94	42.6	93.8	48	0.47	-0.03	23.5521	13.0601	268, 514, 527, 715	186	IR:255_295..461_612	G
intron_retention.958	MGG_04421	Supercontig_8.1	-	7422516	7424981	7424982	7425121	7425122	7427129	45.7	14.4	51.9	55	0.21	52.8	14.5	48.2	66	0.18	73.2	13	66.4	74	0.15	57.6	5.7	51.1	57	0.09	-0.03	5.04699	5.75898	1789, 3187, 5058, 5208, 5952, 6251	.	IR:1676_3683..3824_6289	G
intron_retention.1033	MGG_04533	Supercontig_8.2	+	940749	942625	942626	942772	942773	944464	37.6	32.8	134.3	2	0.94	45	42.2	130	6	0.88	32.4	32.2	94.2	1	0.97	19.7	17.3	75	0	1	0.03	20.3479	11.5117	-1823, -1707, -1687, -1427, -1298, -1275, -749, -743, -577, -236, 1379, 1383, 1632	.	IR:-2074_-198..-50_1642	G
intron_retention.135	MGG_06642	Supercontig_8.1	+	2240920	2242519	2242520	2242582	2242583	2243152	1197.1	1701.1	1046.6	52	0.97	1351	1644.8	943.3	43	0.97	638.4	810.8	473.5	0	1	565.6	857.8	570.2	1	1	0.03	160.729	71.5622	-614, -521, 341, 683, 760, 1139, 1495, 2050	.	IR:-58_1542..1606_2175	G
intron_retention.1670	MGG_08975	Supercontig_8.2	-	2346908	2347128	2347129	2347208	2347209	2347483	80.9	23.6	21.3	2	0.92	151	46.6	45.1	5	0.9	127.3	40.4	45.4	2	0.95	61.9	24.8	20.1	0	1	0.03	40.4819	34.8089	-750, -447, 145, 3094, 3711, 3748	.	IR:-886_-612..-531_-311	G
intron_retention.1852	MGG_01812	Supercontig_8.2	-	4927691	4929772	4929773	4929880	4929881	4930593	32.4	12.2	12.9	11	0.52	31.4	7.7	21	8	0.49	14.6	10.9	14.7	9	0.55	20	11.5	13.9	8	0.59	0.03	4.55154	2.49599	334, 634, 643, 1249, 1874	.	IR:-233_480..589_2670	G
intron_retention.2786	MGG_05129	Supercontig_8.3	-	4697508	4698027	4698028	4698561	4698562	4698886	66.2	56.1	39.2	7	0.89	168.4	129.3	63.7	7	0.95	163.9	123.7	50	3	0.98	85.6	58.9	32.5	0	1	0.03	31.8957	38.18	-947, -336, 1795, 1864, 3692, 4067, 4385, 4777, 5458, 5486, 5558, 6299, 6361	346, 375	IR:-1196_-872..-337_183	G
intron_retention.3709	MGG_01032	Supercontig_8.5	+	738619	740014	740015	740078	740079	741152	19	5.4	68.2	37	0.13	28.6	2.7	85	30	0.08	25.7	15.3	84.8	32	0.32	15.8	6.4	64.2	33	0.16	0.03	3.84207	3.24508	-80, -74, 56, 580, 774, 2265, 2837, 2939, 3001	.	IR:664_2059..2124_3197	G
intron_retention.4079	MGG_00503	Supercontig_8.5	-	2667011	2669687	2669688	2669749	2669750	2670397	115	32.6	153.8	178	0.15	106.3	32.3	126.7	154	0.17	86.7	43	111.5	119	0.27	51.1	22.6	69.3	88	0.2	0.03	22.1878	12.2904	-378, -33, 65, 1265, 1589, 1788, 1807, 2009	.	IR:-995_-348..-285_2392	G
intron_retention.4906	MGG_02582	Supercontig_8.7	-	2302373	2303462	2303463	2303550	2303551	2303643	113.4	60.2	55.6	10	0.86	145.5	115.5	90.4	21	0.85	302.4	183.2	152.8	15	0.92	292.6	185.9	145.8	23	0.89	0.03	10.6939	22.0937	-200, -162, 270, 1099, 1572, 2169	119	IR:217_309..398_1487	G
intron_retention.1806	MGG_01657	Supercontig_8.2	-	4360874	4362302	4362303	4362601	4362602	4364113	315.7	234.5	151.2	13	0.95	369.9	303.6	287.8	12	0.96	183.5	144.5	137.3	0	1	149.8	100.4	73.2	0	1	0.04	48.9704	21.0565	-876, 142, 698, 1163, 1730, 1934	.	IR:-1298_214..514_1942	G
intron_retention.2006	MGG_07270	Supercontig_8.2	-	7034532	7035817	7035818	7035962	7035963	7036334	72.4	24.4	15.5	4	0.86	100.4	28.5	23.2	16	0.64	100.9	50.6	27.9	2	0.96	75.2	27.6	18.8	3	0.9	0.04	12.3944	11.6276	-465, -88, 1698	.	IR:-608_-237..-91_1195	G
intron_retention.2144	MGG_15234	Supercontig_8.3	+	2072488	2073106	2073107	2073197	2073198	2077432	59.7	69.7	36.1	7	0.91	34.8	34	38.6	3	0.92	15.3	22.6	10.7	1	0.96	19.5	14.6	13.5	0	1	0.04	4.43451	1.38717	614, 983, 3857	.	IR:1_619..711_4945	G
intron_retention.2785	MGG_05129	Supercontig_8.3	-	4697508	4698027	4698028	4698208	4698209	4698886	66.2	49.1	49.9	2	0.96	168.4	128.5	98.1	5	0.96	163.9	118.4	89.8	0	1	85.6	69.6	43.4	0	1	0.04	31.8957	38.18	-947, -336, 1795, 1864, 3692, 4067, 4385, 4777, 5458, 5486, 5558, 6299, 6361	346, 375	IR:-1196_-519..-337_183	G
intron_retention.297	MGG_09882	Supercontig_8.1	+	4223694	4225057	4225058	4225161	4225162	4225863	366.4	54.4	468.4	6	0.9	373.9	54.4	540	2	0.96	223.7	41.5	158.5	0	1	221.8	30.7	119.8	0	1	0.04	48.1481	33.0442	2461, 2587, 2623, 3050, 3143, 3185, 3501	180	IR:1497_2860..2965_3666	G
intron_retention.83	MGG_02373	Supercontig_8.1	+	1582440	1583425	1583426	1583538	1583539	1583630	42	25.2	26.1	4	0.86	30.9	13.3	27	2	0.87	35.7	32.1	40.4	0	1	45.4	21	29	2	0.91	0.04	2.53202	2.54145	371, 1112	.	IR:349_986..1100_1191	G
intron_retention.2180	MGG_13218	Supercontig_8.3	+	2505591	2505853	2505854	2505959	2505960	2507042	47.6	18.4	181.2	4	0.82	47	29.4	236.4	3	0.91	40.5	25.2	225.8	1	0.96	42.8	27.4	225.6	0	1	0.05	5.1492	3.89113	304, 462, 840, 1323, 2249, 2273, 2281, 2432	403, 484	IR:1303_1565..1672_2754	G
intron_retention.259	MGG_09192	Supercontig_8.1	+	3684622	3686168	3686169	3686228	3686229	3689499	68	75.3	112.9	18	0.81	115.3	112.9	129.9	33	0.77	43.1	41.5	61.7	7	0.86	26.2	38.6	42.5	2	0.95	0.05	15.7969	5.65833	157, 299, 2042, 2926	.	IR:1_1119..1180_3195	G
intron_retention.4340	MGG_17743	Supercontig_8.6	+	2873233	2873609	2873610	2873721	2873722	2874738	164.2	23.8	263.2	231	0.09	224.4	37	303.2	302	0.11	161	40.3	221.1	217	0.16	102.9	38.8	184.1	137	0.22	0.05	39.4946	25.2656	244, 494	.	IR:-72_305..418_1434	G
intron_retention.4785	MGG_17861	Supercontig_8.7	-	210167	211035	211036	211095	211096	211878	153.3	15.2	147.7	212	0.07	190.9	21.5	212.6	273	0.07	146.6	27.1	176.4	206	0.12	115.2	30.4	117.4	144	0.17	0.05	30.0641	20.8953	-473, -329, 646, 1294	.	IR:-633_664..725_1593	G
intron_retention.2679	MGG_06218	Supercontig_8.3	-	2980091	2980957	2980958	2981047	2981048	2981654	74.5	19.1	65.6	60	0.24	123.1	27.1	99.8	102	0.21	118.7	36.1	89.5	83	0.3	77.6	20.7	69.7	47	0.31	0.06	9.69623	8.40133	-315, -50, 1021, 1396, 1904, 1996	442, 489	IR:493_1099..1190_2056	G
intron_retention.2788	MGG_05129	Supercontig_8.3	-	4697508	4698030	4698031	4698561	4698562	4698886	66.2	56.1	39.2	7	0.89	168.4	129	63.7	18	0.88	163.8	123.6	50	6	0.95	85.6	58.7	32.5	2	0.97	0.06	31.8957	38.18	-947, -336, 1795, 1864, 3692, 4067, 4385, 4777, 5458, 5486, 5558, 6299, 6361	346, 375	IR:-1196_-872..-340_183	G
intron_retention.956	MGG_04466	Supercontig_8.1	-	7403056	7406159	7406160	7406256	7406257	7407037	123.6	89.2	106	26	0.77	167.8	129.8	181.4	38	0.77	119.1	124.9	133.6	26	0.83	119.3	90.7	106.5	16	0.85	0.06	20.6427	15.7773	-951, -736, -489, -262, -60, 1255, 1747, 2534, 2904	-1303	IR:-1264_-224..-126_2978	G
intron_retention.1966	MGG_15861	Supercontig_8.2	-	6505941	6508877	6508878	6508927	6508928	6509503	361.2	101.1	400.1	311	0.25	386	95.8	561.8	425	0.18	325.1	153.7	419.4	256	0.38	259.2	91.4	289.8	191	0.32	0.07	49.1418	32.2446	-296, -32, 266, 689, 942, 1993, 2679, 3779, 3895, 4159	.	IR:891_1466..1517_4453	G
intron_retention.1793	MGG_01625	Supercontig_8.2	-	4242956	4245649	4245650	4245723	4245724	4251318	264.9	84.1	88.5	59	0.59	356.3	119.2	152.8	127	0.48	385.5	149	134.7	74	0.67	256.1	85.7	88.8	43	0.67	0.08	15.6841	16.7779	-131, 932, 1709, 1940, 1990, 2815, 3011, 4073, 5416, 5548, 5821, 5836, 6289, 7850, 9919, 10688, 11068, 12337, 12595, 12901, 12994, 13486, 13492, 14353, 15977, 17176, 17197, 17936, 17965	.	IR:-182_15340..15415_18108	G
intron_retention.3775	MGG_00726	Supercontig_8.5	+	1867339	1869558	1869559	1869646	1869647	1870150	615.5	19.2	41.4	4	0.83	569.8	33	55.5	4	0.89	125.5	13.2	25.1	0	1	156.8	29.8	34.4	1	0.97	0.08	118.18	23.5128	-707, 1551, 1687, 1740	.	IR:-876_1344..1433_1936	G
intron_retention.4123	MGG_00356	Supercontig_8.5	-	3138024	3140470	3140471	3140528	3140529	3142154	91.7	49.4	41.6	10	0.83	106.6	78.9	65.2	8	0.91	148.4	105.3	70.7	0	1	120.5	71.5	55	1	0.99	0.08	9.86554	11.9382	-29, 1801, 2239, 2857, 3645, 3692	.	IR:-186_1440..1499_3945	G
intron_retention.4513	MGG_12122	Supercontig_8.6	-	2369363	2371647	2371648	2371762	2371763	2372264	141.1	61.2	60.6	29	0.68	191.6	74	72	29	0.72	132.9	52.3	35.1	9	0.85	90.9	32.4	27.5	8	0.8	0.08	59.3054	42.3507	-2542, -2535, -2521, -2493, -1368, -1363, -1359, 2513	882	IR:-2602_-2101..-1985_46	G
intron_retention.2625	MGG_06087	Supercontig_8.3	-	2535068	2535487	2535488	2535574	2535575	2536062	60.3	40.6	49.2	5	0.89	90.3	76.3	78.1	8	0.91	75.6	66.4	111.6	0	1	40.1	37.7	41.2	0	1	0.09	15.0305	10.2193	-695, -35, 2454	.	IR:-854_-367..-279_141	G
intron_retention.2738	MGG_04922	Supercontig_8.3	-	3961229	3961865	3961866	3961957	3961958	3963280	15.9	4	7.6	13	0.23	21.4	19.8	12.3	12	0.62	27.5	18.8	15.6	6	0.76	15.9	14.7	12.4	6	0.71	0.09	1.84847	2.29258	-214, 787	.	IR:-723_600..693_1329	G
intron_retention.3495	MGG_03175	Supercontig_8.4	-	2802633	2803927	2803928	2804002	2804003	2804294	62.1	18.9	24.1	9	0.68	79.4	31.7	33.5	30	0.51	96	58.7	53	17	0.78	87.4	46.8	35.6	9	0.84	0.1	10.0707	12.0007	-376, -279, -186, 565	.	IR:-390_-99..-23_1272	G
intron_retention.4273	MGG_17702	Supercontig_8.6	+	2130465	2130989	2130990	2131070	2131071	2131572	124.2	9.2	24	49	0.16	138	9	32.2	60	0.13	209.9	34.8	28.1	41	0.46	135.4	13.3	19.7	37	0.26	0.1	16.983	19.8308	116, 188, 580, 584, 1334, 1402, 1524	395	IR:425_949..1031_1532	G
intron_retention.4784	MGG_17861	Supercontig_8.7	-	210167	211035	211036	211086	211087	211878	153.3	13.8	146.3	11	0.56	190.9	19.2	210.6	14	0.58	146.6	25.6	174.8	12	0.68	115.2	30.3	116.4	8	0.79	0.1	30.0641	20.8953	-473, -329, 646, 1294	.	IR:-633_673..725_1593	G
intron_retention.4809	MGG_03006	Supercontig_8.7	-	676189	676304	676305	676407	676408	676722	27.7	50.3	957.6	33	0.6	40.6	65.8	996.4	58	0.53	18.4	46.7	433.3	20	0.7	19.2	52.9	487.5	21	0.72	0.1	201.515	100.164	1079, 1136, 1295	.	IR:322_1188..1292_1407	G
intron_retention.222	MGG_06925	Supercontig_8.1	+	3277192	3278367	3278368	3278515	3278516	3280437	20.1	25.5	56.2	3	0.89	47.2	31.8	74.7	6	0.84	37.4	47.3	69.6	0	1	31.1	17.7	64	0	1	0.11	7.0711	7.16272	346, 645, 823, 1237, 1650, 2055, 2817, 4413, 4468, 4614	136, 145, 3622, 3831	IR:210_1385..1534_3455	G
intron_retention.2226	MGG_06188	Supercontig_8.3	+	2864708	2865042	2865043	2865170	2865171	2865692	29.8	29.8	49.2	10	0.75	34.2	40.1	56.3	19	0.68	34.5	51.4	50.6	1	0.98	24	24.6	32.9	4	0.86	0.11	7.35947	5.79763	-425, 133, 358, 374, 473, 485, 1113, 1768, 2133	521	IR:-465_-131..-2_520	G
intron_retention.4	MGG_01982	Supercontig_8.1	+	125891	126263	126264	126455	126456	126855	28.8	15.9	52	34	0.32	50.3	15.4	76.3	52	0.23	26.5	18.6	45.3	25	0.43	16	12.5	34.8	8	0.61	0.11	11.3016	7.22059	-300, 520, 3392	643	IR:-323_50..243_642	G
intron_retention.4068	MGG_17431	Supercontig_8.5	-	2565467	2565690	2565691	2565742	2565743	2565898	27.7	32.6	32.2	7	0.82	36.3	32.1	45.6	9	0.78	25.3	38.8	39	3	0.93	22.3	26.5	25.2	0	1	0.11	1.37666	0.13944	398, 654	121, 218	IR:284_439..492_715	G
intron_retention.208	MGG_06887	Supercontig_8.1	+	3128170	3128812	3128813	3129142	3129143	3129440	34.3	21.5	65.8	48	0.31	27.8	12.6	62.1	47	0.21	6.7	7.4	13.5	4	0.65	6.4	5.4	9.4	7	0.43	0.12	8.81665	1.11883	13, 827, 874, 1190, 1593, 1908, 2087	.	IR:-386_257..588_885	G
intron_retention.3117	MGG_03132	Supercontig_8.4	+	2962436	2962567	2962568	2962649	2962650	2962903	37.7	1.7	34.9	30	0.05	59.5	3.5	53.8	64	0.05	96.3	33.1	95.5	77	0.3	57.5	12.7	61.4	63	0.17	0.12	7.37338	11.0618	462, 826, 1366, 1822, 1843, 2170, 3270, 3342, 3404	79, 1486	IR:382_513..596_849	G
intron_retention.3424	MGG_17098	Supercontig_8.4	-	1982704	1983860	1983861	1983916	1983917	1986838	28.5	21	46.3	4	0.84	39.7	18.3	55.1	4	0.82	38.9	36.4	65.8	1	0.97	32.7	23.3	42.8	1	0.96	0.12	7.27984	6.75379	1532, 1649, 1962, 2143, 2832, 3656	.	IR:-381_2541..2598_3754	G
intron_retention.4594	MGG_10306	Supercontig_8.7	+	177511	178141	178142	178215	178216	178381	513.1	24	650.1	19	0.56	501.2	43.6	627.7	6	0.88	96	49.8	99.3	0	1	96.5	27.3	103.6	0	1	0.12	109.995	11.0005	-264	448, 564	IR:-312_319..394_559	G
intron_retention.943	MGG_04564	Supercontig_8.1	-	7178444	7179676	7179677	7179766	7179767	7180785	92.7	43.4	63.1	33	0.57	82.9	47.3	69.1	39	0.55	101.1	89.2	78.3	35	0.72	62	37.2	43	17	0.69	0.12	6.14523	4.79233	1162, 1238, 1842, 2977, 3007	.	IR:690_1708..1799_3031	G
intron_retention.2694	MGG_09559	Supercontig_8.3	-	3280025	3280806	3280807	3280950	3280951	3281299	45.3	37.2	18.3	7	0.84	100.9	65.8	36.1	14	0.82	57.3	58.7	34.2	2	0.97	39.8	37.2	24.4	1	0.97	0.13	11.1532	7.60372	-345, -341, 298, 509	1481, 1570	IR:-583_-235..-90_692	G
intron_retention.1721	MGG_01337	Supercontig_8.2	-	3148411	3149111	3149112	3149194	3149195	3150048	33.2	3.7	27.4	28	0.12	41.3	4.9	52.2	49	0.09	27.6	15	31.6	19	0.44	25.8	7.3	16.3	21	0.26	0.14	5.10294	3.1252	194, 449, 646, 1667	1251	IR:-392_462..546_1246	G
intron_retention.402	MGG_16455	Supercontig_8.1	+	6296507	6297255	6297256	6297437	6297438	6297779	48.2	15	45.1	26	0.37	56.8	17.1	62.7	53	0.24	24.5	12.3	24.7	12	0.51	15.7	13.3	12.4	2	0.87	0.14	6.3416	2.06097	19, 1108, 4160, 4275	1580, 2099, 2614, 2944, 3373	IR:-166_583..766_1579	G
intron_retention.1071	MGG_14746	Supercontig_8.2	+	1437267	1438883	1438884	1438941	1438942	1440993	134.6	144.1	277.9	71	0.67	181	150.9	263.1	77	0.66	109.4	133	185	27	0.83	72.2	115.1	178.1	15	0.88	0.16	22.7198	13.0897	-169, 332, 508, 1841, 2245, 2966, 3088, 4665	.	IR:1018_2634..2693_4744	G
intron_retention.3386	MGG_03585	Supercontig_8.4	-	1377517	1377868	1377869	1377958	1377959	1378229	35.9	3.3	72.7	56	0.06	68.4	5.9	141.5	106	0.05	57.6	15.8	83	53	0.23	40.4	15.5	64.7	54	0.22	0.16	26.3709	9.72022	355, 430, 608	.	IR:166_436..527_878	G
intron_retention.4285	MGG_04016	Supercontig_8.6	+	2227167	2227925	2227926	2228013	2228014	2228774	42.3	2	26.3	63	0.03	49.2	3.8	25.2	54	0.07	63.8	19	31.5	64	0.23	45.1	25.9	42.9	59	0.3	0.16	5.42275	5.77432	-372, -145, 494, 1354	104, 190	IR:297_1055..1144_1904	G
intron_retention.2015	MGG_07300	Supercontig_8.2	-	7149573	7150157	7150158	7150304	7150305	7150503	36.6	14.7	45.5	23	0.39	59.8	21.6	71.8	39	0.36	60	47.6	90	37	0.56	24.7	17.3	25.9	12	0.59	0.17	4.4175	3.86325	-950, -423, -42, 879, 923	.	IR:-1218_-667..-519_66	G
intron_retention.652	MGG_06700	Supercontig_8.1	-	2444578	2446861	2446862	2446947	2446948	2448685	43.6	6	30.7	26	0.19	53.2	9.4	49.2	40	0.19	82.3	20.6	75.8	36	0.36	70.2	21.7	70.3	37	0.37	0.17	5.16331	7.31406	1267, 1597, 3687	.	IR:-320_1418..1505_3788	G
intron_retention.114	MGG_02468	Supercontig_8.1	+	1974193	1976558	1976559	1976617	1976618	1977610	24.9	9.4	67.9	43	0.18	33	5.7	61.7	58	0.09	13.6	18.3	48.3	18	0.5	12.6	14.9	44.7	19	0.44	0.26	4.70864	2.13271	532, 1812, 2711, 2835, 2972	.	IR:331_2140..2200_3192	G
intron_retention.1625	MGG_08826	Supercontig_8.2	-	1778377	1779535	1779536	1779967	1779968	1780709	102.7	27.5	35.5	24	0.53	111	33.1	45.3	31	0.52	84.4	43.5	46.1	11	0.8	71.2	25.8	28.8	6	0.81	0.27	23.4159	16.9797	-679, -626, 580, 986, 2365, 2817, 3119, 3429	.	IR:-1325_-584..-151_1008	G
intron_retention.2902	MGG_10686	Supercontig_8.4	+	45216	48674	48675	48744	48745	50345	20.7	22.9	53.4	23	0.5	27.8	21.5	60.5	22	0.49	28	53	79	16	0.77	23.9	50.1	72.6	13	0.79	0.27	2.71417	2.66972	679, 872, 1823, 1856, 2600, 3104, 3110, 3139, 4438, 4644, 4716	.	IR:-174_3285..3356_4956	G
intron_retention.1926	MGG_08167	Supercontig_8.2	-	5922782	5924086	5924087	5924244	5924245	5924751	42.9	22.3	30.6	30	0.43	40.3	20.8	28.3	36	0.37	19	19.8	20.5	8	0.71	23.6	21.4	17.1	8	0.73	0.28	5.69207	2.51416	179, 1215	.	IR:-160_347..506_1810	G
intron_retention.908	MGG_05738	Supercontig_8.1	-	6333017	6334830	6334831	6334891	6334892	6336265	116.5	64.2	70.1	35	0.65	133.4	75.2	96.4	54	0.58	159.8	130.6	101.1	9	0.94	143.9	117.3	74.4	7	0.94	0.29	11.7394	13.0818	392, 866, 902, 1604, 1822, 1994, 3088, 3147	.	IR:157_1530..1592_3405	G
intron_retention.4911	MGG_02536	Supercontig_8.7	-	2460676	2461365	2461366	2461503	2461504	2461698	59.2	8.2	52	53	0.13	63.3	16.7	81.7	72	0.19	48.4	34.8	53.8	13	0.73	36.3	22.2	34.9	15	0.6	0.41	10.1795	5.58287	-389, -27, 488, 710, 764, 1838, 2026, 2095, 2751	.	IR:-188_7..146_835	G
intron_retention.3069	MGG_03304	Supercontig_8.4	+	2333990	2334652	2334653	2334796	2334797	2335403	15.9	26.8	26.5	10	0.73	19.1	24.8	40.2	13	0.66	20.7	6.4	27.9	27	0.19	14.4	2.1	16.9	13	0.14	-0.47	1.56969	1.96572	1192	.	IR:-610_53..198_804	H
intron_retention.2880	MGG_07843	Supercontig_8.3	-	6002640	6004201	6004202	6004262	6004263	6004696	587.7	301.1	473.9	219	0.58	761.6	329.2	581.9	328	0.5	379.6	26.9	209.5	310	0.08	435.5	57.1	251.5	373	0.13	-0.37	78.5267	53.0466	.	1431	IR:-160_274..336_1366	H
intron_retention.1271	MGG_01639	Supercontig_8.2	+	4295186	4295483	4295484	4295655	4295656	4296280	132.9	132	184.1	23	0.85	202.8	194.8	263.2	54	0.78	61.1	42.9	125.8	56	0.43	49.4	12.8	74.7	19	0.4	-0.35	20.7503	10.3331	3124	974	IR:-194_104..277_901	H
intron_retention.4021	MGG_00678	Supercontig_8.5	-	2037473	2038341	2038342	2038414	2038415	2038517	864.2	604.8	1051.1	491	0.55	942.3	814.9	1287.9	526	0.61	371.5	81.8	366.2	337	0.2	319	61.5	312	271	0.18	-0.35	127.41	50.7342	922, 1006, 1092, 1106	.	IR:144_246..320_460	H
intron_retention.3607	MGG_06288	Supercontig_8.4	-	4272332	4273642	4273643	4273713	4273714	4274012	427.4	138.9	211.3	90	0.61	592.8	273.4	340.2	153	0.64	244.9	29.5	129.1	103	0.22	243.3	31.4	102.1	85	0.27	-0.34	53.838	25.6094	.	439, 450, 456	IR:1_299..371_434	H
intron_retention.4307	MGG_03962	Supercontig_8.6	+	2418829	2419496	2419497	2419571	2419572	2419662	25.3	22.6	37.4	9	0.72	29	32.3	35.4	9	0.78	24.2	15.6	38.6	25	0.38	26.4	11.5	39.2	31	0.27	-0.34	0.76791	1.52398	.	571, 575, 757, 870, 1116	IR:1275_1486..1562_1652	H
intron_retention.57	MGG_02103	Supercontig_8.1	+	573317	573554	573555	573610	573611	573847	61.1	51.8	115.3	42	0.55	121.5	80.9	178	76	0.52	31.6	11.4	80.8	49	0.19	41	9.3	65.6	42	0.18	-0.33	13.5807	8.68903	759	.	IR:-134_104..161_397	H
intron_retention.2276	MGG_09458	Supercontig_8.3	+	3608982	3610035	3610036	3610113	3610114	3610873	195.7	121.8	246.5	224	0.35	247.6	186.2	269.5	253	0.42	124.9	6.6	134.9	193	0.03	117.2	0.8	127.1	163	0.01	-0.32	26.332	17.4835	.	350	IR:413_717..796_1555	H
intron_retention.3368	MGG_03633	Supercontig_8.4	-	1189478	1189780	1189781	1189859	1189860	1190173	16	25	21	2	0.93	20.1	18.1	20.4	3	0.86	8.1	3	6.4	9	0.25	8.3	9.5	10.5	8	0.54	-0.32	1.98872	1.62561	539, 712, 769, 2626, 2641, 2656	.	IR:-112_202..282_427	H
intron_retention.4308	MGG_03962	Supercontig_8.6	+	2418829	2419662	2419663	2419763	2419764	2420120	26.4	31.4	24.2	12	0.72	30	28.1	35.3	14	0.67	25	8.7	30.2	25	0.26	26.5	11.7	23.1	22	0.35	-0.32	0.76791	1.52398	.	571, 575, 757, 870, 1116	IR:1562_1652..1754_2110	H
intron_retention.1144	MGG_01207	Supercontig_8.2	+	2655859	2659816	2659817	2659894	2659895	2660134	47.9	70.6	189.8	88	0.45	70.3	110.8	216.4	118	0.48	62.8	21.6	136	130	0.14	41.1	13.1	109.4	92	0.12	-0.31	7.69151	6.54969	-472, -109, 754, 893, 2293	3663	IR:3172_3234..3313_3552	H
intron_retention.3804	MGG_00548	Supercontig_8.5	+	2510719	2510902	2510903	2511082	2511083	2511170	27283.5	7295.2	22143.7	10079	0.42	27411	6739.4	21041.4	10971	0.38	7697.4	646.8	6697.4	5795	0.1	8040.7	691.1	7523.2	6331	0.1	-0.28	2792.93	851.699	-339, -328	.	IR:254_437..618_705	H
intron_retention.3404	MGG_03516	Supercontig_8.4	-	1623987	1624182	1624183	1624248	1624249	1625133	123.3	65.5	84	79	0.45	117.1	50.8	89.2	78	0.39	57.9	4.4	56.2	60	0.07	44.9	5.6	37.7	40	0.12	-0.27	10.5247	5.45755	-1007, -430, 2200, 2635, 3110, 3296, 3358, 3410, 3561	268, 553	IR:621_1505..1572_1767	H
intron_retention.3861	MGG_00329	Supercontig_8.5	+	3246832	3248186	3248187	3248250	3248251	3248325	412.7	372.8	483.7	27	0.93	348.1	419.6	493.8	37	0.92	17.4	18.7	30.4	10	0.65	23.7	17.6	37.5	14	0.56	-0.27	40.1186	2.87587	-360, 654, 1905, 2770	398, 453	IR:1511_1566..1631_1705	H
intron_retention.3646	MGG_09728	Supercontig_8.4	-	5373509	5374746	5374747	5374812	5374813	5374917	148.7	54	92.8	62	0.47	166.7	93.1	150	73	0.56	87.3	18.2	81.2	84	0.18	48.8	10.4	39.2	37	0.22	-0.25	14.4223	6.78166	58, 344	.	IR:786_890..957_1826	H
intron_retention.3860	MGG_00329	Supercontig_8.5	+	3246832	3248069	3248070	3248130	3248131	3248186	433.3	146.9	246.9	32	0.82	358.8	171.9	305.4	39	0.82	18.1	5.5	14.3	9	0.38	24.5	7.9	21.2	6	0.57	-0.25	40.1186	2.87587	-360, 654, 1905, 2770	398, 453	IR:1419_1449..1511_1566	H
intron_retention.4817	MGG_02942	Supercontig_8.7	-	918178	918282	918283	918431	918432	918861	46.4	15	22.2	20	0.43	44.3	21.3	28.7	17	0.56	23.5	2.5	13.9	18	0.12	7.4	2.2	16.6	10	0.18	-0.25	1.94866	0.86138	.	1731	IR:1854_2283..2433_2537	H
intron_retention.3454	MGG_03287	Supercontig_8.4	-	2389192	2390334	2390335	2390401	2390402	2390678	45	5.1	18.3	5	0.5	61.2	14.4	21.3	12	0.55	30.5	1	25.2	19	0.05	25.6	5	21.1	14	0.26	-0.24	3.4993	2.67678	2212	.	IR:219_495..563_744	H
intron_retention.981	MGG_10993	Supercontig_8.2	+	63998	64729	64730	64809	64810	65053	22.1	26.2	34.2	9	0.74	28.6	31.9	29.1	8	0.8	38.9	25.4	42.5	25	0.5	21.9	15.9	33.8	20	0.44	-0.24	2.26774	2.73163	1795, 1954	.	IR:753_1276..1357_1600	H
intron_retention.2077	MGG_09119	Supercontig_8.3	+	250517	251231	251232	251305	251306	251349	345.1	147.5	426.7	300	0.33	438.3	135.2	498.2	365	0.27	103.1	4.1	120.2	114	0.03	80.8	3.5	95.3	86	0.04	-0.23	33.1105	8.45428	-543, 2850	1538	IR:1597_2311..2386_2429	H
intron_retention.3711	MGG_01026	Supercontig_8.5	+	762780	763220	763221	763368	763369	764438	245.8	170.8	595.1	247	0.41	380.2	287.2	799.2	426	0.4	282.3	86	738.6	456	0.16	242.8	91.7	758.8	445	0.17	-0.23	81.1481	85.3848	-585, 1875, 2066	.	IR:232_334..483_1552	H
intron_retention.4231	MGG_17680	Supercontig_8.6	+	1791127	1791253	1791254	1791319	1791320	1791407	49.5	15.4	2.9	1	0.94	51.1	23.5	4.8	2	0.92	54.3	15.3	11	7	0.69	43.8	11.7	9.9	10	0.54	-0.23	21.5054	17.32	.	327	IR:382_508..575_662	H
intron_retention.4306	MGG_03962	Supercontig_8.6	+	2418829	2419180	2419181	2419284	2419285	2419496	21.6	21.6	33.3	6	0.78	25.2	26.1	36.8	7	0.79	21.3	15.1	33.5	23	0.4	22.4	14.7	38.9	12	0.55	-0.23	0.76791	1.52398	.	571, 575, 757, 870, 1116	IR:1120_1170..1275_1486	H
intron_retention.1100	MGG_10199	Supercontig_8.2	+	1742932	1743164	1743165	1744127	1744128	1744306	54.6	39.4	83.3	14	0.74	73.3	56.1	138.3	27	0.68	67	19.1	63.7	30	0.39	37	15.1	43.2	18	0.46	-0.22	19.9491	9.19595	2146	.	IR:-1342_-1110..-146_33	H
intron_retention.2357	MGG_12930	Supercontig_8.3	+	4778615	4778820	4778821	4778929	4778930	4779052	13.8	15.4	15.5	4	0.79	25.5	19.4	34.1	12	0.62	55.6	28.4	73.1	42	0.4	44.5	7.8	57.4	49	0.14	-0.22	0.78479	5.93738	715	511	IR:1_206..316_438	H
intron_retention.3645	MGG_09728	Supercontig_8.4	-	5373509	5373812	5373813	5373876	5373877	5374746	116.1	80.8	165.2	82	0.5	128.2	99.3	185.1	65	0.6	47.2	18.8	106.3	57	0.25	32.7	11.9	57.2	30	0.28	-0.22	14.4223	6.78166	58, 344	.	IR:957_1826..1891_2194	H
intron_retention.2807	MGG_05216	Supercontig_8.3	-	4998392	4998421	4998422	4998508	4998509	4998788	28.2	9.6	27.1	19	0.34	41.6	17.5	50.1	25	0.41	43.8	5.7	39.3	37	0.13	29	2.7	24.1	24	0.1	-0.21	9.01446	7.59075	-650, -204, 1006, 2362, 2804, 3233, 3257	.	IR:86_365..453_482	H
intron_retention.3672	MGG_10955	Supercontig_8.5	+	271016	272051	272052	272115	272116	272252	88	106.8	132.1	22	0.83	126.6	139.2	174.4	31	0.82	13	19.4	37.8	14	0.58	11.8	14	27.6	9	0.61	-0.21	13.467	3.51496	-695, 1256, 1601, 3095, 4054	807	IR:358_605..670_806	H
intron_retention.4253	MGG_04100	Supercontig_8.6	+	1959549	1960232	1960233	1960292	1960293	1960659	85.2	31.6	88.6	73	0.3	90.7	26	107.2	80	0.25	28.5	0.4	35.1	34	0.01	33.6	1.1	22.3	24	0.04	-0.21	9.26004	3.19256	-1393, -1319, 89, 349, 2616, 2670, 3040, 3302, 4306, 4759, 4864	445, 547, 1606, 3488	IR:740_1178..1239_1605	H
intron_retention.3087	MGG_03210	Supercontig_8.4	+	2679870	2679883	2679884	2679950	2679951	2680236	63.1	15.8	63.6	47	0.25	102.6	30	124.3	70	0.3	83.9	4	114.4	86	0.04	46.9	3.2	67.5	50	0.06	-0.19	10.8995	10.4847	1983	.	IR:1_14..82_367	H
intron_retention.3647	MGG_09728	Supercontig_8.4	-	5373509	5374917	5374918	5374970	5374971	5375028	140.1	54.1	55.3	24	0.69	162	114.4	108.5	22	0.84	83.6	29.4	35.3	37	0.44	46.3	14.8	16.2	15	0.5	-0.19	14.4223	6.78166	58, 344	.	IR:675_732..786_890	H
intron_retention.3648	MGG_09728	Supercontig_8.4	-	5373509	5375028	5375029	5375174	5375175	5375255	133.9	42.5	53.8	9	0.83	158.3	75.4	82.3	8	0.9	79.8	7	23	13	0.35	44.1	7.2	10.3	4	0.64	-0.19	14.4223	6.78166	58, 344	.	IR:448_528..675_732	H
intron_retention.4030	MGG_00678	Supercontig_8.5	-	2037473	2038517	2038518	2038624	2038625	2038803	864.5	301.9	681.4	947	0.24	967.5	379.8	815.9	1153	0.25	350.8	18	208.9	350	0.05	300.3	14.2	157.1	295	0.05	-0.19	127.41	50.7342	922, 1006, 1092, 1106	.	IR:-143_36..144_246	H
intron_retention.1280	MGG_01661	Supercontig_8.2	+	4375150	4375922	4375923	4375984	4375985	4377579	32.9	10.7	59.2	36	0.23	58.5	18.9	81.8	55	0.26	51.6	3	77.2	63	0.05	33.2	1.3	75.6	58	0.02	-0.18	9.93283	9.72797	2651	.	IR:-370_403..466_2060	H
intron_retention.2585	MGG_05984	Supercontig_8.3	-	2188230	2188593	2188594	2188680	2188681	2188760	248.1	132.7	286.8	249	0.35	275.5	128.2	369.6	276	0.32	166.9	35.2	226.1	216	0.14	205.5	28.1	295.3	282	0.09	-0.18	22.7162	19.4831	.	335, 609, 1080, 1314	IR:1558_1637..1725_2088	H
intron_retention.2697	MGG_09541	Supercontig_8.3	-	3329455	3330753	3330754	3330829	3330830	3331182	146.2	37.8	97.8	72	0.34	148.4	55.5	114.1	71	0.44	97.9	12.5	77.2	67	0.16	76.3	8	46.3	51	0.14	-0.18	16.7921	9.34087	181	.	IR:280_632..709_2007	H
intron_retention.3482	MGG_03204	Supercontig_8.4	-	2706141	2706185	2706186	2706243	2706244	2706286	37.1	12	35.7	26	0.32	57	18.6	61.8	44	0.3	73.6	9.3	61.7	66	0.12	22.1	0.8	17.3	19	0.04	-0.18	9.31036	8.50394	-803, -422, 546, 2028, 2190, 2613, 2925, 3610, 3630, 3686, 3771	.	IR:173_215..274_318	H
intron_retention.95	MGG_02408	Supercontig_8.1	+	1744598	1748308	1748309	1748402	1748403	1748667	53.2	50.4	37.6	37	0.58	58.6	48.1	23.4	30	0.62	30.9	16.2	36.7	37	0.3	21.6	17.2	16.8	26	0.4	-0.18	7.05506	3.00415	466, 515, 2321, 2377	.	IR:2722_2844..2939_3203	H
intron_retention.3212	MGG_06342	Supercontig_8.4	+	4089950	4090287	4090288	4090468	4090469	4090684	126.7	85.9	125.6	8	0.91	146.8	89.2	140.7	3	0.97	161.8	68	141	32	0.68	117.1	54.8	114.9	19	0.74	-0.17	10.788	10.047	169, 2694, 2721, 3282	77	IR:313_650..832_1047	H
intron_retention.4063	MGG_00547	Supercontig_8.5	-	2512601	2512701	2512702	2512770	2512771	2512936	187.6	122.6	194.7	129	0.49	299.8	225.7	313.8	179	0.56	147.8	69.2	211	151	0.31	111.9	60.1	217.9	126	0.32	-0.17	25.3645	19.7379	1008	.	IR:435_600..670_720	H
intron_retention.233	MGG_16231	Supercontig_8.1	+	3445333	3445914	3445915	3445991	3445992	3446679	24.8	19.7	36.1	21	0.48	32.3	25.1	45.6	35	0.42	35.1	11.1	49.8	32	0.26	23.4	7.2	41.4	28	0.2	-0.16	4.33182	4.9645	1393, 1448	.	IR:-392_190..268_955	H
intron_retention.387	MGG_05690	Supercontig_8.1	+	6134676	6135117	6135118	6135335	6135336	6136687	568.5	750.1	908.5	0	1	828.3	904.7	920.1	0	1	988.2	881.7	1088.1	171	0.84	770.3	792.9	1061	165	0.83	-0.16	90.0815	99.5146	.	821	IR:847_1288..1507_2858	H
intron_retention.667	MGG_06713	Supercontig_8.1	-	2491713	2492182	2492183	2492265	2492266	2493642	35.8	110.1	68.8	43	0.72	28.1	114.5	85.5	49	0.7	35.4	28	48.1	24	0.54	25.1	10.2	45.1	37	0.22	-0.16	7.49395	4.98299	-108	.	IR:60_1445..1529_1998	H
intron_retention.223	MGG_06928	Supercontig_8.1	+	3285225	3285621	3285622	3285685	3285686	3285877	47.2	13.4	45.6	36	0.27	59.5	15.8	79.3	55	0.22	92.4	6	98.3	81	0.07	71.2	1.4	99.4	75	0.02	-0.15	6.91049	10.6353	-149, 1508, 1580, 1772, 1874	440	IR:514_910..975_1166	H
intron_retention.225	MGG_06933	Supercontig_8.1	+	3298137	3298210	3298211	3298328	3298329	3298663	1288.4	342.9	1200.3	908	0.27	1601.4	468.3	1463.5	1092	0.3	1646.5	197	1471.3	1432	0.12	1114.5	69.9	1106.2	1087	0.06	-0.15	128.816	141.013	1558	201	IR:346_419..538_872	H
intron_retention.3251	MGG_06249	Supercontig_8.4	+	4410572	4410718	4410719	4410864	4410865	4410940	2115.1	368.2	37.6	27	0.93	2759	456.6	25.8	26	0.95	2963.4	488.3	128.9	134	0.78	2164.6	349.2	102.2	98	0.78	-0.15	548.572	530.811	.	78, 223, 882	IR:1016_1162..1309_1384	H
intron_retention.94	MGG_02408	Supercontig_8.1	+	1744598	1748308	1748309	1748377	1748378	1748667	53.2	55.5	37.4	4	0.93	58.6	51.9	24.6	1	0.98	30.9	14.3	35.4	4	0.78	21.6	16.9	16.9	5	0.77	-0.15	7.05506	3.00415	466, 515, 2321, 2377	.	IR:2722_2844..2914_3203	H
intron_retention.3710	MGG_01026	Supercontig_8.5	+	762780	762946	762947	763117	763118	763220	260.8	128.6	415.9	260	0.33	417.3	154.1	695.5	456	0.25	302.5	63.2	613.1	495	0.11	253	45	554.8	429	0.09	-0.14	81.1481	85.3848	-585, 1875, 2066	.	IR:-107_60..232_334	H
intron_retention.3780	MGG_11512	Supercontig_8.5	+	2012849	2013108	2013109	2013480	2013481	2013578	57.5	41.1	134	61	0.4	125.9	85.9	243.7	131	0.4	93	26.6	196.3	144	0.16	65.1	29.9	129.4	84	0.26	-0.14	32.2862	25.0357	843, 1097, 2078, 2679, 2768, 3015, 3086	1780	IR:-170_90..463_560	H
intron_retention.4029	MGG_00678	Supercontig_8.5	-	2037473	2038517	2038518	2038605	2038606	2038803	864.5	287.1	651.6	17	0.94	967.5	363	781.5	8	0.98	350.8	16.1	191.5	4	0.8	300.3	13.1	143.9	7	0.65	-0.14	127.41	50.7342	922, 1006, 1092, 1106	.	IR:-143_55..144_246	H
intron_retention.4089	MGG_00455	Supercontig_8.5	-	2838691	2838894	2838895	2839029	2839030	2839251	71	44.9	14.6	4	0.92	147.7	84.8	24.9	8	0.91	169.7	64.2	32.3	30	0.68	107.6	46.1	19.8	14	0.77	-0.14	21.8478	23.2943	1767, 2004, 2748	295, 1213, 1328	IR:-518_-297..-161_43	H
intron_retention.2081	MGG_07386	Supercontig_8.3	+	402606	402874	402875	403057	403058	403100	125	33	130.7	4	0.89	170.3	46	190.4	8	0.85	87.1	16.4	96.3	7	0.7	58.4	10.2	81.8	4	0.72	-0.13	22.0463	9.74995	.	1704	IR:-153_116..300_342	H
intron_retention.2857	MGG_07705	Supercontig_8.3	-	5474664	5479414	5479415	5479741	5479742	5479965	101.4	85.3	77.7	27	0.76	125.7	74.1	102	80	0.48	71.1	11.6	42.2	44	0.21	51.6	13.4	37.9	25	0.35	-0.13	14.4881	8.06139	662, 1364, 2269, 2341, 3001, 3371, 5241, 6107, 6113, 6984, 6998, 7051, 7549, 7758, 7762, 7921, 7939	.	IR:-164_60..388_410	H
intron_retention.3333	MGG_08591	Supercontig_8.4	-	794514	794651	794652	794771	794772	794787	135.6	51.9	130.3	90	0.37	189.1	82.9	165.6	107	0.44	73.6	10.2	66.1	64	0.14	58	13	50.2	42	0.24	-0.13	33.7158	14.6964	1255, 1437, 1888	.	IR:124_139..260_397	H
intron_retention.726	MGG_06934	Supercontig_8.1	-	3304825	3305276	3305277	3305364	3305365	3305485	128.2	25	115.1	19	0.57	168.7	36	153.1	31	0.54	160.1	23.5	153.4	38	0.38	106.2	15.3	106.1	22	0.41	-0.13	13.13	13.4321	-603, -185, 20, 1944, 2014, 2198	-1532	IR:-2947_-2526..-2437_-1986	H
intron_retention.2382	MGG_05247	Supercontig_8.3	+	5141633	5141956	5141957	5142505	5142506	5142727	507.2	326.8	717.4	471	0.41	847.6	579.5	1350.3	880	0.4	314.8	197	886.6	656	0.23	197.7	148.1	603.2	379	0.28	-0.12	166.308	146.716	-1079, 512, 2449, 3478, 3682	198, 3343	IR:-616_-579..-29_193	H
intron_retention.3542	MGG_14855	Supercontig_8.4	-	3431450	3432364	3432365	3432505	3432506	3432514	93.5	43.8	80.6	49	0.47	123.9	59.3	120.9	72	0.45	94.7	13.3	62.2	51	0.21	70.4	15.1	52.3	31	0.33	-0.12	13.9529	10.5743	861	.	IR:1_9..151_255	H
intron_retention.1590	MGG_04759	Supercontig_8.2	-	1384147	1384211	1384212	1384363	1384364	1384422	95	41.7	139.6	93	0.31	105	44	154.4	99	0.31	94.1	21.6	117.9	86	0.2	83	6.1	81	74	0.08	-0.11	12.2181	11.0522	-432, 578, 1018, 2701, 2825	1085, 1193, 1928, 2284	IR:1308_1366..1519_1583	H
intron_retention.1921	MGG_08140	Supercontig_8.2	-	5831180	5831365	5831366	5831422	5831423	5833289	103.5	20.6	49.7	77	0.21	119.5	20	78.4	85	0.19	173.4	8.8	101.7	140	0.06	138.2	8.8	74.5	99	0.08	-0.11	8.25036	10.8598	2802	.	IR:246_2112..2170_2355	H
intron_retention.2967	MGG_17060	Supercontig_8.4	+	1260484	1260786	1260787	1260927	1260928	1260992	154.8	124.8	191.7	74	0.63	210.2	142.5	196.6	70	0.67	232.2	134.9	280.8	127	0.52	137.8	55.3	106.9	72	0.43	-0.11	9.70164	9.59091	537, 1860	331, 2355	IR:2481_2783..2925_2989	H
intron_retention.3857	MGG_00329	Supercontig_8.5	+	3246832	3246838	3246839	3246907	3246908	3247013	272.3	253.9	273.4	10	0.96	213.3	212.2	231	21	0.91	14.7	10.1	16.5	7	0.59	16.1	11.9	19.7	3	0.8	-0.11	40.1186	2.87587	-360, 654, 1905, 2770	398, 453	IR:212_218..288_393	H
intron_retention.4812	MGG_02992	Supercontig_8.7	-	723401	723568	723569	723625	723626	723786	13.2	33	41.8	16	0.67	16.5	37.8	56.9	15	0.72	14.8	18.2	36.5	26	0.41	11.2	14.1	30.9	11	0.56	-0.11	6.65618	3.03842	.	360, 1493	IR:2304_2464..2522_2689	H
intron_retention.1250	MGG_01596	Supercontig_8.2	+	4130367	4131354	4131355	4131418	4131419	4131463	191.1	112.3	367.8	295	0.28	360.2	193.8	659.3	504	0.28	220.2	72	395.6	355	0.17	178.6	71.4	379.8	315	0.18	-0.1	79.5004	59.4372	830, 2486, 2817	651	IR:-447_541..606_650	H
intron_retention.1457	MGG_07259	Supercontig_8.2	+	6983431	6984250	6984251	6984386	6984387	6984574	28.5	10.4	57.5	47	0.18	47.3	16.2	87.1	59	0.22	68.7	6.3	102.7	112	0.05	46.3	7.2	85	87	0.08	-0.1	9.96365	13.7174	-868, -554, 1271, 1412, 2469	882	IR:233_433..570_757	H
intron_retention.1689	MGG_15645	Supercontig_8.2	-	2702578	2702734	2702735	2702830	2702831	2702853	332.4	101.5	650.5	538	0.16	381.1	115.6	752.1	609	0.16	380.7	28.2	724.7	681	0.04	367.2	40.2	707.1	661	0.06	-0.1	114.175	128.035	-594, 831, 1130	.	IR:108_130..227_272	H
intron_retention.2068	MGG_09076	Supercontig_8.3	+	61817	62129	62130	62212	62213	62516	48.8	15	63.5	55	0.21	49.8	15	60.2	45	0.25	58.9	6.7	71.7	53	0.11	61.8	3.6	80.2	54	0.06	-0.1	7.00658	8.30226	-196, 1042, 1590	224, 956	IR:228_540..624_927	H
intron_retention.2261	MGG_15110	Supercontig_8.3	+	3517647	3517833	3517834	3517925	3517926	3518009	11.8	20.7	21.1	0	1	6.6	12.1	13.8	0	1	14.7	17.8	17.4	2	0.9	18	14.7	13.8	3	0.83	-0.1	1.46713	1.86119	947, 998	.	IR:1_187..280_363	H
intron_retention.2314	MGG_04979	Supercontig_8.3	+	4141118	4141577	4141578	4141731	4141732	4142120	460.4	388	1001	545	0.42	579.8	469.4	1120.3	592	0.44	266.5	137.6	560.7	342	0.29	292.4	168.8	607.4	354	0.32	-0.1	126.939	68.0263	977	682, 728	IR:-351_109..264_652	H
intron_retention.2961	MGG_03621	Supercontig_8.4	+	1224891	1225469	1225470	1225561	1225562	1225722	152.9	93.1	240.3	174	0.35	165.4	123.6	302.3	224	0.36	131.3	64.9	225	198	0.25	131.6	52.7	204.9	205	0.2	-0.1	35.6259	24.3775	1221, 1246, 1375	.	IR:-352_227..320_480	H
intron_retention.3107	MGG_03148	Supercontig_8.4	+	2891233	2891524	2891525	2891607	2891608	2892117	33.2	15.1	33	29	0.34	24.7	12.1	38.7	20	0.38	11.6	4.2	20.5	13	0.24	14.6	4.1	12.2	16	0.21	-0.1	4.56671	2.90038	1460, 1629, 2145, 2789, 3172, 3186	.	IR:-52_240..324_833	H
intron_retention.3453	MGG_03287	Supercontig_8.4	-	2389192	2390088	2390089	2390152	2390153	2390334	54.5	12.3	9.5	10	0.55	70.3	21.4	30.7	15	0.59	34.3	8.9	19	11	0.45	28.2	7	19.4	14	0.33	-0.1	3.4993	2.67678	2212	.	IR:563_744..809_1705	H
intron_retention.1081	MGG_10126	Supercontig_8.2	+	1580307	1580350	1580351	1580545	1580546	1580741	7	12.7	138.5	1	0.93	16.8	15.4	218.3	5	0.75	17.6	21.1	178.8	15	0.58	15.9	15.4	184.3	8	0.66	-0.09	39.3683	41.6624	1782, 1851, 2323, 2327	.	IR:-239_-196..1_196	H
intron_retention.1179	MGG_11206	Supercontig_8.2	+	3600813	3600846	3600847	3600912	3600913	3600920	52.4	37.5	47.6	14	0.73	85.2	50.8	63.1	22	0.7	81.8	48.9	88.4	31	0.61	55.1	26.2	52.4	22	0.54	-0.09	5.15761	3.39079	643, 652	.	IR:1_34..101_108	H
intron_retention.1249	MGG_01596	Supercontig_8.2	+	4130753	4130794	4130795	4130873	4130874	4131354	123.7	42.3	345	128	0.25	224.1	93.9	660.2	204	0.32	145.7	19.1	392.4	161	0.11	97.8	19.4	329.2	103	0.16	-0.09	79.5004	59.4372	830, 2486, 2817	651	IR:-447_-20..61_541	H
intron_retention.1456	MGG_07259	Supercontig_8.2	+	6983431	6983869	6983870	6984049	6984050	6984250	24.4	12.1	52.1	42	0.22	47.9	19.3	71	69	0.22	79.2	10.5	97.9	72	0.13	48.4	5.2	78.7	63	0.08	-0.09	9.96365	13.7174	-868, -554, 1271, 1412, 2469	882	IR:-387_52..233_433	H
intron_retention.1467	MGG_07317	Supercontig_8.2	+	7222645	7222710	7222711	7222782	7222783	7222934	168.9	100.1	199.2	114	0.47	266.9	151.3	316.6	171	0.47	187.1	82.1	225.5	157	0.34	110.7	48.9	122.3	81	0.38	-0.09	38.1804	26.4427	825, 1847, 2076	12, 276, 1441	IR:352_417..490_641	H
intron_retention.2267	MGG_09463	Supercontig_8.3	+	3593422	3593444	3593445	3593534	3593535	3593998	52.7	20.3	73.1	32	0.39	84.1	17.5	101.2	50	0.26	83.4	9.2	98.6	70	0.12	60.3	10.3	73.6	50	0.17	-0.09	8.13294	7.52689	1963	1502, 1791, 1822, 2022	IR:1_23..114_577	H
intron_retention.2305	MGG_04955	Supercontig_8.3	+	4061096	4061509	4061510	4061609	4061610	4061766	153.6	29.2	171.9	109	0.21	217.6	47.3	231.6	162	0.23	292.5	18.5	320	242	0.07	213.9	22.9	228.9	170	0.12	-0.09	21.7932	27.6658	103	509	IR:513_926..1027_1183	H
intron_retention.3438	MGG_03333	Supercontig_8.4	-	2229555	2229809	2229810	2229890	2229891	2230194	96.2	28.6	95.7	65	0.31	93	48.6	107.1	59	0.45	126.7	27	138.8	103	0.21	104.4	22.3	101.8	81	0.22	-0.09	13.6111	14.1122	-15	.	IR:201_504..586_840	H
intron_retention.4480	MGG_14916	Supercontig_8.6	-	1979981	1980984	1980985	1981086	1981087	1981187	19.7	10.3	20.8	10	0.51	20.2	5.7	17	8	0.42	40.8	12.7	35.2	26	0.33	23	2.6	18.9	15	0.15	-0.09	1.70761	2.45434	1616, 2291, 2789	.	IR:-160_89..192_1195	H
intron_retention.979	MGG_10750	Supercontig_8.2	+	52276	52357	52358	52425	52426	52828	186.6	29.6	153.2	152	0.16	332.9	98.3	277.9	232	0.3	131.8	4.7	104.2	127	0.04	30.9	2.3	32.7	29	0.07	-0.09	33.0738	14.5943	.	400	IR:454_535..604_1006	H
intron_retention.1007	MGG_04413	Supercontig_8.2	+	745998	746109	746110	746239	746240	746646	149.1	21.2	59.6	109	0.16	163.1	20.7	68.4	112	0.16	178.9	9.7	64.7	114	0.08	169.1	5.3	66	148	0.03	-0.08	11.6228	12.0636	406	1937, 1947	IR:1981_2092..2223_2283	H
intron_retention.1040	MGG_04616	Supercontig_8.2	+	1097580	1098196	1098197	1098273	1098274	1098494	36.3	18.7	142.7	94	0.17	69.3	27.7	224.9	200	0.12	66.7	5.9	216.8	161	0.04	40.3	5.6	152.2	130	0.04	-0.08	31.5826	27.6587	-167, 954, 2289	78	IR:153_222..300_520	H
intron_retention.1626	MGG_08827	Supercontig_8.2	-	1787605	1787992	1787993	1788053	1788054	1788119	437.8	85.8	350.4	308	0.22	407.2	94.9	336	283	0.25	300.4	40.9	271.9	250	0.14	304	35.2	235.7	227	0.13	-0.08	30.3856	20.2338	-540, -524, -501, 167, 743, 955	.	IR:1850_1915..1977_2364	H
intron_retention.1677	MGG_01179	Supercontig_8.2	-	2530003	2531347	2531348	2531466	2531467	2531802	48.3	26.8	44.6	66	0.29	59.7	36.6	80.3	78	0.32	70.7	28.7	87.3	107	0.21	57.2	20	48.4	77	0.21	-0.08	9.72106	10.2089	909	314	IR:-270_66..186_250	H
intron_retention.2080	MGG_07386	Supercontig_8.3	+	402606	402874	402875	403054	403055	403100	125	31.4	130.7	103	0.23	170.3	43.7	190.1	143	0.23	87.1	15.1	96.2	85	0.15	58.4	9.1	81.5	63	0.13	-0.08	22.0463	9.74995	.	1704	IR:-153_116..297_342	H
intron_retention.2195	MGG_06132	Supercontig_8.3	+	2677295	2677407	2677408	2677513	2677514	2677781	98.8	206.3	338.8	3	0.99	117.7	256.5	357	6	0.98	110.5	218	341	34	0.87	74.7	147.8	258.9	17	0.9	-0.08	43.1178	29.3092	663	260	IR:-232_-120..-13_255	H
intron_retention.2302	MGG_04926	Supercontig_8.3	+	3975910	3976126	3976127	3976188	3976189	3976355	20.3	109.1	163.7	3	0.97	28.1	184.9	273.5	9	0.95	34.1	167.3	283.7	25	0.87	23.6	103.8	191.3	23	0.82	-0.08	34.9914	39.8607	2007	288, 1465	IR:-357_-141..-78_89	H
intron_retention.2606	MGG_06043	Supercontig_8.3	-	2384462	2384799	2384800	2384921	2384922	2384980	29	16.6	19.5	4	0.81	58.6	44.4	38.4	8	0.85	70.5	41.5	50.2	15	0.73	44	23.8	37.2	15	0.61	-0.08	12.4394	12.0959	-883, -6, 589, 1741, 2174, 2735, 2756, 3023, 3487, 3665	-732, -728, 2473	IR:-724_-666..-543_-206	H
intron_retention.2672	MGG_15227	Supercontig_8.3	-	2885683	2885722	2885723	2885828	2885829	2885878	573.9	132.1	697.4	446	0.23	587.1	158.7	750.5	439	0.27	391.8	39.3	518.3	345	0.1	341.8	50.9	412.6	285	0.15	-0.08	1079.38	620.879	505	22	IR:99_148..255_294	H
intron_retention.3272	MGG_09780	Supercontig_8.4	+	5201790	5202400	5202401	5202645	5202646	5203390	65	21.3	189.2	25	0.46	80.4	26.5	271	38	0.41	95.2	44.4	261.2	92	0.33	78.2	28.6	207.4	92	0.24	-0.08	35.52	30.6749	2112, 2147, 2298	.	IR:-477_134..380_1124	H
intron_retention.3411	MGG_03485	Supercontig_8.4	-	1718701	1719636	1719637	1719724	1719725	1719778	144	233.4	281.5	6	0.97	214.9	324.4	351.1	8	0.98	124.7	148.9	223.7	18	0.89	143.6	145.4	177.6	18	0.89	-0.08	23.3566	21.4158	208, 895, 2060, 2729	-1598, -842	IR:-1455_-1402..-1313_-1110	H
intron_retention.3671	MGG_10955	Supercontig_8.5	+	271016	271705	271706	271803	271804	272051	82.9	71.5	108.4	29	0.71	114.4	123.8	161.4	39	0.76	9.4	12.6	23.1	9	0.58	8.1	13.7	21.1	8	0.63	-0.08	13.467	3.51496	-695, 1256, 1601, 3095, 4054	807	IR:-431_259..358_605	H
intron_retention.4375	MGG_09834	Supercontig_8.6	+	3962712	3963594	3963595	3964104	3964105	3964177	90	34.4	101.4	89	0.28	101.9	30.3	133	128	0.19	65.5	9	90.7	90	0.09	70.7	13	97.9	110	0.11	-0.08	15.8039	13.8338	-255, -208	.	IR:433_587..1098_1170	H
intron_retention.4462	MGG_04150	Supercontig_8.6	-	1794259	1794766	1794767	1794892	1794893	1795077	82.9	21.5	75	68	0.24	127.2	29.5	168.4	131	0.18	101.1	6.9	83.7	87	0.07	86.8	10.8	89.5	98	0.1	-0.08	19.3534	15.3846	-653, -620, 1281, 2749, 2847	156	IR:346_530..657_732	H
intron_retention.4890	MGG_02659	Supercontig_8.7	-	2009214	2009348	2009349	2009445	2009446	2009534	5649.6	984.1	770.6	2512	0.28	8397.9	1589.4	1104	3610	0.31	9430.6	1167.6	1415	4732	0.2	7269.6	760.9	1037.9	3539	0.18	-0.08	707.065	791.742	1109	131	IR:-195_-107..-9_126	H
intron_retention.638	MGG_06680	Supercontig_8.1	-	2374138	2374658	2374659	2374869	2374870	2375424	32.9	12.7	9.8	0	1	54.9	22	19.5	3	0.88	75.1	24.1	27.7	6	0.8	47.4	15.8	15.2	5	0.76	-0.08	9.49661	14.0615	170, 967, 1439, 1467	.	IR:-1217_-663..-451_70	H
intron_retention.2474	MGG_07964	Supercontig_8.3	+	6404706	6404950	6404951	6405015	6405016	6405038	159.6	55.8	256.9	209	0.21	223.9	61.5	332.9	265	0.19	243.4	37.7	308	267	0.12	172	31.4	268	236	0.12	-0.07	29.6016	30.4715	1590, 1752	761	IR:868_1009..1075_1097	H
intron_retention.2586	MGG_05984	Supercontig_8.3	-	2188230	2188760	2188761	2188834	2188835	2188931	235	26.4	230.7	200	0.12	265.5	74	401.5	280	0.21	154.3	10.9	221.9	190	0.05	189.9	6.5	283.5	255	0.02	-0.07	22.7162	19.4831	.	335, 609, 1080, 1314	IR:1387_1483..1558_1637	H
intron_retention.3010	MGG_03527	Supercontig_8.4	+	1593949	1594037	1594038	1594110	1594111	1594784	49.2	49.2	41.2	6	0.89	78.7	45.6	29.3	10	0.82	91.1	65.8	51.6	22	0.75	103.1	59.5	47.3	20	0.75	-0.07	4.76636	6.26405	-380, -123, 1368, 1807	702, 1900	IR:1931_2019..2093_2766	H
intron_retention.3491	MGG_12760	Supercontig_8.4	-	2752776	2752857	2752858	2752916	2752917	2753164	77.3	25.7	36.6	69	0.27	80.9	25.2	32	58	0.3	146	32.8	67.2	130	0.2	108.8	19	48.4	90	0.17	-0.07	25.7158	37.7623	112, 278, 2008	.	IR:-355_-108..-48_12	H
intron_retention.3516	MGG_06609	Supercontig_8.4	-	3106870	3107110	3107111	3107207	3107208	3107359	1297.8	255.1	1198.3	1101	0.19	1572.3	311.5	1405.1	1307	0.19	729.1	55.5	636.2	678	0.08	647	72	544.6	553	0.12	-0.07	231.709	104.021	617, 1822	.	IR:1_152..250_490	H
intron_retention.3883	MGG_14714	Supercontig_8.5	+	3691758	3692906	3692907	3692973	3692974	3693311	43.7	38.7	167.8	54	0.42	72.4	52.9	259.4	110	0.32	58.2	23.1	124.4	70	0.25	40.9	13.4	109.3	88	0.13	-0.07	23.1658	13.4448	398, 2459	1454	IR:872_984..1052_1389	H
intron_retention.891	MGG_05710	Supercontig_8.1	-	6201915	6202070	6202071	6202185	6202186	6202409	148.4	38.6	138.5	142	0.21	211.5	22.2	193	192	0.1	148.9	3.8	121.2	142	0.03	120.9	1.3	104.4	108	0.01	-0.07	21.7566	15.913	1404	988	IR:488_711..827_982	H
intron_retention.1353	MGG_08118	Supercontig_8.2	+	5751245	5751323	5751324	5751401	5751402	5751526	228.6	139	288.6	95	0.59	333.8	214.4	412.8	153	0.58	381	178.2	475.2	215	0.45	182.6	96.7	223.7	90	0.52	-0.06	24.9196	20.2535	-186, 293, 1984	1021	IR:635_713..792_916	H
intron_retention.1383	MGG_08173	Supercontig_8.2	+	5944584	5944917	5944918	5945236	5945237	5945545	23.8	67.1	459.7	20	0.77	39	97.6	612.5	31	0.76	35.6	52.5	341	34	0.61	21.3	49.5	259.4	21	0.7	-0.06	109.622	62.9704	1560, 2348, 2365	1073	IR:-610_-277..44_352	H
intron_retention.1699	MGG_01233	Supercontig_8.2	-	2779235	2779344	2779345	2779578	2779579	2780191	182.5	75.4	56.2	79	0.49	267.5	113.5	79.8	124	0.48	513.3	150	160.8	315	0.32	433.9	154.9	103.3	213	0.42	-0.06	26.051	70.1774	.	639	IR:-898_-286..-51_59	H
intron_retention.1840	MGG_01781	Supercontig_8.2	-	4809247	4809365	4809366	4809416	4809417	4809659	182.6	50.3	139.2	125	0.29	220.2	52.8	180.3	133	0.28	254.5	48.6	177.4	168	0.22	170.6	28.7	127.9	113	0.2	-0.06	17.4844	15.6674	-657, -461, -104, 3046, 3650, 3908, 4029	1417	IR:1874_2116..2168_2286	H
intron_retention.2270	MGG_09463	Supercontig_8.3	+	3593422	3594334	3594335	3594420	3594421	3594918	62.9	27.4	82.4	47	0.37	92.8	44.3	138.8	73	0.38	83.7	24.4	118.8	94	0.21	62	27.5	80.3	62	0.31	-0.06	8.13294	7.52689	1963	1502, 1791, 1822, 2022	IR:652_913..1000_1497	H
intron_retention.2406	MGG_05310	Supercontig_8.3	+	5356697	5357588	5357589	5357681	5357682	5357776	55	27.5	165.4	135	0.17	67.8	22.9	174.6	139	0.14	92.8	12.5	270	233	0.05	78.5	18.1	232.4	202	0.08	-0.06	22.4279	31.3358	-315, -117, 751, 850, 1413, 1573	242, 316	IR:320_453..547_641	H
intron_retention.2630	MGG_06107	Supercontig_8.3	-	2603895	2604042	2604043	2604132	2604133	2604288	177.1	65.7	68.9	121	0.35	212.3	62.6	83.1	144	0.3	473.1	108.3	167.4	336	0.24	331	56.8	100.8	234	0.2	-0.06	19.4085	49.9044	561, 603, 648, 930, 1273	.	IR:-106_50..141_288	H
intron_retention.2651	MGG_13200	Supercontig_8.3	-	2715859	2716079	2716080	2716144	2716145	2716355	365.3	112	10.9	34	0.77	695.9	236.9	21.7	72	0.77	573.2	170.1	23.5	68	0.71	411.6	112.4	21.2	64	0.64	-0.06	99.7902	93.0112	1243, 1363, 1389, 1611	149	IR:-427_-217..-151_70	H
intron_retention.2918	MGG_08560	Supercontig_8.4	+	666930	667043	667044	667136	667137	667337	89.4	90.9	665.8	204	0.31	131.8	157.8	1021	304	0.34	87.3	86.9	811.2	263	0.25	66.6	54.8	584	206	0.21	-0.06	176.895	123.272	284, 930	314	IR:-249_-136..-42_159	H
intron_retention.4102	MGG_17456	Supercontig_8.5	-	2896311	2896813	2896814	2896895	2896896	2897096	105.8	60	163.2	151	0.28	104.6	71	152.7	151	0.32	74.3	23.5	130.3	135	0.15	68.3	29	106.7	105	0.22	-0.06	77.0832	34.4121	433, 636	.	IR:-130_71..154_250	H
intron_retention.442	MGG_04719	Supercontig_8.1	+	6872368	6873017	6873018	6873170	6873171	6873370	5799.9	765	38.9	3	1	6815.4	785.5	90.1	1	1	5104.9	712.2	146.9	43	0.94	5130.2	678.8	112.6	51	0.93	-0.06	726.953	565.303	.	221	IR:1030_1679..1833_1839	H
intron_retention.1594	MGG_04760	Supercontig_8.2	-	1386596	1387792	1387793	1387843	1387844	1387952	206.4	214	275.7	102	0.68	181.9	255.8	285.1	86	0.75	102.2	127.1	173	76	0.63	90	83.5	123.5	52	0.62	-0.05	21.9611	10.7733	348, 1592, 2078, 2120	766, 1163	IR:829_937..989_1044	H
intron_retention.2187	MGG_06099	Supercontig_8.3	+	2567987	2568352	2568353	2568430	2568431	2568609	183.3	376.4	415.4	13	0.97	286.1	528.8	534.9	4	0.99	271.7	488.5	591.3	45	0.92	200.2	352.4	451.5	44	0.89	-0.05	67.1764	70.717	716, 737, 1822, 1885, 1955	418, 439, 1305, 1433	IR:-464_-99..-20_159	H
intron_retention.2602	MGG_16743	Supercontig_8.3	-	2353309	2353459	2353460	2353526	2353527	2355294	19.4	29.8	30.7	6	0.83	17.3	15	39.5	7	0.68	20.7	11.9	38.3	7	0.63	14.6	10.3	25.3	11	0.48	-0.05	3.98377	3.46275	-726, -633, -452, -348, -315, -220, 2935	.	IR:300_2067..2135_2285	H
intron_retention.2665	MGG_06183	Supercontig_8.3	-	2855994	2856064	2856065	2856149	2856150	2856288	462.2	61.2	401.6	381	0.14	603.5	123.4	602.9	498	0.2	709.5	64.3	600.6	623	0.09	556.1	45.5	468.8	465	0.09	-0.05	65.1232	74.1028	691, 763, 1094, 1544	311	IR:-407_40..126_196	H
intron_retention.3047	MGG_03376	Supercontig_8.4	+	2096550	2096676	2096677	2096809	2096810	2096851	241.7	63.9	85.6	72	0.47	247.9	55.1	109	98	0.36	153.5	40.3	106.7	88	0.31	194.5	21.3	169.3	160	0.12	-0.05	23.286	27.0268	2367, 3306, 3739	.	IR:866_992..1126_1167	H
intron_retention.3472	MGG_03227	Supercontig_8.4	-	2626786	2626795	2626796	2626863	2626864	2627055	247.3	599.9	2186.3	1	1	306	743.8	2902.3	3	1	468.1	1086.2	4275.1	70	0.94	411.2	869.2	3587.1	49	0.95	-0.05	1039.79	1686.39	-86	.	IR:367_558..627_636	H
intron_retention.3873	MGG_00275	Supercontig_8.5	+	3448343	3449188	3449189	3449273	3449274	3449838	47.6	14.3	100.6	81	0.15	56	19.1	98.4	70	0.21	47.2	9.5	89.5	86	0.1	45.9	4.6	105.1	87	0.05	-0.05	13.2951	11.6307	-587, 1632	-449	IR:-445_401..487_1051	H
intron_retention.3882	MGG_14714	Supercontig_8.5	+	3691758	3692717	3692718	3692793	3692794	3692906	40.6	35	76.3	41	0.46	66.6	40.6	143.7	88	0.32	58	24.5	83.2	67	0.27	35.9	17.3	99	85	0.17	-0.05	23.1658	13.4448	398, 2459	1454	IR:642_795..872_984	H
intron_retention.4376	MGG_09834	Supercontig_8.6	+	3964299	3964730	3964731	3964837	3964838	3964973	85.4	33.6	99	44	0.43	125.7	28.5	124.9	77	0.27	87.2	15.2	82.9	62	0.2	93.1	23.7	108.6	84	0.22	-0.05	15.8039	13.8338	-255, -208	.	IR:1292_1723..1831_1966	H
intron_retention.1025	MGG_04513	Supercontig_8.2	+	872541	872903	872904	873001	873002	873038	126.3	65.4	36.4	0	1	100.5	43	25	2	0.96	97.6	34.7	20.5	3	0.92	95.1	38.1	28.4	4	0.91	-0.04	7.68964	5.14116	866, 1206, 1335	.	IR:1676_2038..2137_2173	H
intron_retention.1082	MGG_10126	Supercontig_8.2	+	1580307	1580350	1580351	1580552	1580553	1580741	7	14	141.7	0	1	16.8	17.6	223.4	0	1	17.6	23	182.7	1	0.96	15.9	17.1	188.8	4	0.81	-0.04	39.3683	41.6624	1782, 1851, 2323, 2327	.	IR:-239_-196..8_196	H
intron_retention.1152	MGG_01270	Supercontig_8.2	+	2910107	2910152	2910153	2910236	2910237	2910412	31.2	85.9	171.7	11	0.89	32.3	111.5	221.7	16	0.87	19.4	52	132	11	0.83	12.6	14.2	51.2	11	0.56	-0.04	33.6794	13.076	1173	206	IR:-140_-95..-10_166	H
intron_retention.1313	MGG_01756	Supercontig_8.2	+	4719601	4719775	4719776	4719881	4719882	4719946	108.6	53.7	148.2	79	0.4	115.1	59	230	118	0.33	123.7	45.6	236.6	146	0.24	70.1	29	145.2	72	0.29	-0.04	48.0395	56.6674	605, 909	63	IR:-284_-110..-3_62	H
intron_retention.1638	MGG_08836	Supercontig_8.2	-	1815115	1815397	1815398	1815481	1815482	1815599	97.8	12.9	114.5	115	0.1	101.6	29.9	135.2	114	0.21	112.9	9.2	139.3	133	0.06	96.2	5.7	147.4	148	0.04	-0.04	13.3904	13.7775	.	465, 883	IR:537_654..739_828	H
intron_retention.1820	MGG_01687	Supercontig_8.2	-	4462124	4462260	4462261	4462348	4462349	4462426	35	17.5	8.1	5	0.78	62.4	34.5	10.9	2	0.95	46.9	19.6	8.5	7	0.74	23.9	8.4	6.6	8	0.51	-0.04	8.68226	6.93619	719, 1491, 1510	.	IR:-195_-118..-29_108	H
intron_retention.2032	MGG_15100	Supercontig_8.2	-	7707500	7707691	7707692	7707768	7707769	7707994	330.9	117.5	410.7	278	0.3	984.6	291.4	1319.7	903	0.24	910.4	202.4	1153.6	882	0.19	501	128.4	666.2	505	0.2	-0.04	331.54	399.257	3896, 5201, 6746, 7519, 8712	651	IR:1139_1364..1442_1597	H
intron_retention.2034	MGG_15100	Supercontig_8.2	-	7708084	7708258	7708259	7708315	7708316	7708403	181.1	76.3	356.4	242	0.24	649.8	304.9	1125.2	841	0.27	534.7	160	968.6	765	0.17	308.7	108.2	542.4	424	0.2	-0.04	331.54	399.257	3896, 5201, 6746, 7519, 8712	651	IR:730_817..875_962	H
intron_retention.2050	MGG_08303	Supercontig_8.2	-	7939881	7940313	7940314	7940371	7940372	7940411	146.4	31.7	134.8	115	0.22	227.4	40.4	221.2	196	0.17	160.9	15.8	184.4	168	0.09	131.6	17.9	135.6	122	0.13	-0.04	29.6703	21.9866	1281, 1302, 2882	274, 1036	IR:447_486..545_977	H
intron_retention.2084	MGG_07386	Supercontig_8.3	+	403663	404227	404228	404297	404298	404336	163.9	54.5	218.3	154	0.26	181.3	70.3	247.2	177	0.28	72	11.5	75.9	65	0.15	68.2	19.7	86.9	71	0.22	-0.04	22.0463	9.74995	.	1704	IR:905_1469..1540_1578	H
intron_retention.2715	MGG_16815	Supercontig_8.3	-	3676691	3677241	3677242	3677311	3677312	3677792	888.8	296.5	138.9	24	0.93	849.3	290.9	161.2	15	0.95	466	316.6	171	40	0.89	336.8	185.5	108.9	23	0.89	-0.04	164.022	56.8039	671, 1198	613	IR:-543_-63..9_559	H
intron_retention.318	MGG_09942	Supercontig_8.1	+	4428286	4428541	4428542	4428628	4428629	4429154	4.7	27.6	109.3	0	1	8.2	35.4	165.9	1	0.97	4.2	25.3	79.4	2	0.93	3.5	17.3	67.6	3	0.85	-0.04	32.5539	17.5767	577	.	IR:-632_-377..-289_237	H
intron_retention.3359	MGG_03668	Supercontig_8.4	-	1081863	1081945	1081946	1082005	1082006	1082205	140.1	35.9	15.8	6	0.86	265.5	71.3	28.1	7	0.91	261.1	61.9	23.9	14	0.82	158.6	23.5	19.8	16	0.6	-0.04	32.4157	39.1686	2066, 2728, 2743	252	IR:-916_-95..-34_49	H
intron_retention.3610	MGG_06280	Supercontig_8.4	-	4307352	4308933	4308934	4309303	4309304	4309321	17.4	27.7	25.3	0	1	19.6	35.1	38.3	2	0.95	35.1	29.3	31	4	0.88	34.1	40.4	48.3	4	0.91	-0.04	0	1.85807	635	57, 94, 461, 531	IR:1003_1020..1391_2972	H
intron_retention.3794	MGG_11543	Supercontig_8.5	+	2286815	2286877	2286878	2286955	2286956	2287000	11	45.4	125.5	1	0.98	13.2	85.7	227.8	0	1	22.6	72.4	164.7	11	0.87	23	65.5	106.7	4	0.94	-0.04	50.8307	42.733	1275, 1309	133	IR:-122_-60..20_64	H
intron_retention.4196	MGG_10392	Supercontig_8.6	+	923633	923944	923945	924009	924010	924323	11.3	12.1	21.5	0	1	19	19.4	27.8	0	1	29.4	26	41.6	3	0.9	20	26.8	34.8	1	0.96	-0.04	2.65662	4.36498	799, 1451, 1460	.	IR:-69_243..309_622	H
intron_retention.4295	MGG_12119	Supercontig_8.6	+	2385318	2385382	2385383	2385553	2385554	2385611	151.8	151.1	148.8	7	0.96	136.2	135	147.4	7	0.95	118.3	96.8	105.7	10	0.91	115.6	94.8	98.9	14	0.87	-0.04	15.1249	9.91513	1743, 1754	410, 662, 945	IR:1208_1272..1444_1501	H
intron_retention.4610	MGG_15037	Supercontig_8.7	+	314286	314399	314400	314483	314484	314549	267.5	303.4	299	5	0.98	529.6	539.6	471.8	19	0.97	111.5	99.9	81.3	7	0.93	90.1	95.4	95.7	7	0.93	-0.04	38.785	10.2606	1002	.	IR:1_114..199_264	H
intron_retention.4699	MGG_02763	Supercontig_8.7	+	1602135	1603669	1603670	1603740	1603741	1604539	74.8	29.5	72	64	0.32	95.6	56.8	93.1	59	0.49	63.2	27.4	69.5	69	0.28	59.1	18.5	62.7	51	0.27	-0.04	9.19556	6.73992	257	.	IR:703_1334..1406_2204	H
intron_retention.1261	MGG_01620	Supercontig_8.2	+	4221623	4222753	4222754	4222863	4222864	4222918	110.8	33.1	207	198	0.14	135.6	32.4	258	234	0.12	57.7	7.9	120.5	101	0.07	45.5	9.1	95.1	91	0.09	-0.03	30.6213	13.6608	1231, 2321, 2431	1485	IR:-811_320..431_485	H
intron_retention.1380	MGG_08173	Supercontig_8.2	+	5944584	5944912	5944913	5945236	5945237	5945545	23.5	66.7	459.7	10	0.87	38.7	97	612.5	20	0.83	35.4	52.4	341	13	0.8	21	49.3	259.4	14	0.78	-0.03	109.622	62.9704	1560, 2348, 2365	1073	IR:-610_-282..44_352	H
intron_retention.1506	MGG_08254	Supercontig_8.2	+	8102359	8102425	8102426	8102491	8102492	8102833	71.4	66.5	78.1	9	0.88	98.4	80.2	81.5	7	0.92	71.3	41.3	72.5	14	0.75	62.4	47.1	61.4	8	0.85	-0.03	3.26495	3.15517	636, 923, 938, 944, 950, 956	.	IR:1_67..134_475	H
intron_retention.172	MGG_06748	Supercontig_8.1	+	2591097	2591525	2591526	2591747	2591748	2591971	111.5	55.3	123.3	54	0.51	160.3	61	179.7	94	0.39	132	34.2	137.6	81	0.3	85.9	23.9	79.6	42	0.36	-0.03	19.6934	15.4578	2528, 2753, 2973	1163	IR:284_712..935_1158	H
intron_retention.2154	MGG_06011	Supercontig_8.3	+	2272351	2272351	2272352	2272437	2272438	2272543	21	87.4	1177.9	8	0.92	34	148	1506.4	6	0.96	41	83.5	591.4	10	0.89	39	75.4	507.4	16	0.83	-0.03	351.895	126.371	647	.	IR:-175_-175..-88_18	H
intron_retention.2186	MGG_06099	Supercontig_8.3	+	2567987	2568352	2568353	2568424	2568425	2568609	183.3	376.5	414.1	11	0.97	286.1	529.6	534.3	12	0.98	271.7	487.7	588.2	39	0.93	200.2	351.4	448.7	22	0.94	-0.03	67.1764	70.717	716, 737, 1822, 1885, 1955	418, 439, 1305, 1433	IR:-464_-99..-26_159	H
intron_retention.2337	MGG_05085	Supercontig_8.3	+	4555467	4555572	4555573	4555644	4555645	4555820	65.2	154.3	215.4	7	0.96	80.1	185.2	267.6	6	0.97	71.2	158.2	219.3	13	0.92	53.1	113.5	180.2	9	0.93	-0.03	36.3832	36.6451	1099, 1967	-312	IR:-308_-203..-130_46	H
intron_retention.2724	MGG_04879	Supercontig_8.3	-	3810887	3811523	3811524	3811703	3811704	3811833	70.5	97.9	99	9	0.92	99.8	118.2	128.3	8	0.94	51.2	46.4	50.7	6	0.89	41.2	30.9	41.5	4	0.89	-0.03	12.0122	4.97391	187, 217	237	IR:314_443..624_1260	H
intron_retention.3211	MGG_06342	Supercontig_8.4	+	4089950	4090287	4090288	4090359	4090360	4090684	126.7	33.6	123.9	90	0.27	146.8	34.2	135.6	95	0.26	161.8	16.9	127.8	89	0.16	117.1	20.7	102.3	69	0.23	-0.03	10.788	10.047	169, 2694, 2721, 3282	77	IR:313_650..723_1047	H
intron_retention.3853	MGG_00342	Supercontig_8.5	+	3196510	3197141	3197142	3197491	3197492	3197863	91.7	80.3	117.8	26	0.76	102.3	97.7	105.8	26	0.79	48.4	44.3	55.2	23	0.66	66.8	51.5	70.8	19	0.73	-0.03	9.57933	5.20308	26	.	IR:331_804..1155_1526	H
intron_retention.4046	MGG_00633	Supercontig_8.5	-	2183033	2185777	2185778	2185848	2185849	2186077	645.7	516	552.9	204	0.72	641.8	454.6	521.9	201	0.69	114.4	66.5	93	54	0.55	134.6	92.8	106.5	47	0.66	-0.03	60.409	11.95	1682, 2708, 3371, 3450, 3491, 3529	.	IR:545_773..845_1354	H
intron_retention.559	MGG_02252	Supercontig_8.1	-	1153435	1153919	1153920	1153996	1153997	1154124	23.5	16.9	67.1	40	0.3	34.1	21.8	92.4	67	0.25	97.5	52.3	250.3	181	0.22	49.5	23.9	165	117	0.17	-0.03	10.6271	23.4475	-242, -122, 1514, 1528, 1562	580, 672, 827	IR:925_1052..1130_1165	H
intron_retention.918	MGG_10613	Supercontig_8.1	-	6532905	6533088	6533089	6533145	6533146	6533832	130.7	29.6	83.7	99	0.23	85.6	9.2	66	64	0.13	36.8	3.8	26.4	35	0.1	13.5	0	16	13	0	-0.03	11.0608	2.61242	.	996	IR:-156_531..589_772	H
intron_retention.1166	MGG_15677	Supercontig_8.2	+	3244242	3244958	3244959	3245017	3245018	3245041	34.8	35.5	29.1	6	0.86	36.9	23.5	26.1	2	0.92	25.4	16.8	16.8	0	1	16.2	19.6	13.1	1	0.95	0.03	3.8018	2.66821	-777, -671	.	IR:-273_444..504_527	H
intron_retention.2469	MGG_07964	Supercontig_8.3	+	6403942	6404170	6404171	6404254	6404255	6404547	71.9	10	62.6	2	0.83	134	18.2	106.2	3	0.86	174.7	32.9	126.2	4	0.89	90.9	15.9	70.9	1	0.94	0.03	29.6016	30.4715	1590, 1752	761	IR:185_229..314_606	H
intron_retention.276	MGG_16259	Supercontig_8.1	+	3948455	3948517	3948518	3948596	3948597	3948813	1148.3	1087.6	1364.3	103	0.91	1216.7	1171.8	1386.7	124	0.9	791.2	771.5	858.3	53	0.94	804.4	864.2	988.2	39	0.96	0.03	162.955	104.523	-1341, -983, -829, 1072	.	IR:345_407..487_703	H
intron_retention.3221	MGG_06318	Supercontig_8.4	+	4179414	4179571	4179572	4179649	4179650	4179971	69.1	60.6	85.1	9	0.87	126.9	112.6	155.2	8	0.93	92	78.6	95.5	3	0.96	56.6	45	58.2	0	1	0.03	25.9518	22.2497	-1404, -1369, 697, 1774, 2283, 3388, 3814, 4029	.	IR:-331_-174..-95_227	H
intron_retention.3235	MGG_12862	Supercontig_8.4	+	4245446	4245586	4245587	4245673	4245674	4245860	15	8.9	15.9	11	0.45	30.5	15.6	42.3	18	0.46	26.4	15.1	24.3	16	0.49	7.3	10.5	15.2	2	0.84	0.03	5.55862	4.61743	568, 1177, 1797, 1986, 2277, 3328	.	IR:-61_80..168_354	H
intron_retention.3430	MGG_03369	Supercontig_8.4	-	2115125	2115380	2115381	2115472	2115473	2115567	20.1	3.5	23.1	9	0.28	47	29.4	43.7	14	0.68	23.7	16.9	18.7	3	0.85	24.7	12.2	16.6	5	0.71	0.03	3.09799	1.08131	-165	.	IR:574_668..761_1016	H
intron_retention.3854	MGG_00342	Supercontig_8.5	+	3196510	3197302	3197303	3197491	3197492	3197863	90	77.7	117.8	2	0.97	104.1	86	105.8	4	0.96	47.9	42.8	55.2	0	1	65.3	45	70.8	0	1	0.03	9.57933	5.20308	26	.	IR:331_965..1155_1526	H
intron_retention.4011	MGG_00722	Supercontig_8.5	-	1876031	1878690	1878691	1878803	1878804	1878978	20.6	5.2	25	16	0.24	29.6	8.8	37.5	23	0.28	31.1	12.3	40	27	0.31	29.5	7.6	31.6	15	0.34	0.03	2.02934	2.13495	514, 1529, 2093, 2762, 3790	24, 40, 3621	IR:2920_3094..3208_3613	H
intron_retention.4054	MGG_00595	Supercontig_8.5	-	2358194	2358758	2358759	2358855	2358856	2358905	1008.9	752.6	724.6	38	0.95	1199	1017.6	1013	30	0.97	900.2	811.8	747.2	0	1	994.8	862.2	762.2	2	1	0.03	115.164	92.0117	-556, -549, -201, 1866	622	IR:677_726..824_1388	H
intron_retention.469	MGG_04511	Supercontig_8.1	+	7269695	7269913	7269914	7269994	7269995	7270199	15.2	3.7	18.2	12	0.24	40	10.1	33.3	23	0.3	40.8	17.4	47.9	33	0.34	26.3	10	32.8	20	0.33	0.03	4.19231	4.76374	.	694	IR:1_219..301_505	H
intron_retention.671	MGG_06726	Supercontig_8.1	-	2520858	2520888	2520889	2520954	2520955	2521887	18.2	24.9	651.1	3	0.89	16.5	32.8	752.7	1	0.97	38.7	82.2	690.6	0	1	28.3	68	661.8	0	1	0.03	90.5856	75.3454	.	176	IR:887_1819..1886_1916	H
intron_retention.3704	MGG_01063	Supercontig_8.5	+	639465	640225	640226	640357	640358	640520	64.8	8.2	93.1	77	0.1	64.5	5	81	83	0.06	81.2	22.3	130.9	98	0.19	60.9	13.8	119.5	82	0.14	0.04	8.40088	8.31248	1543, 3027, 3246, 3541	1829, 2201, 2357, 2490, 2504	IR:2539_2625..2758_2920	H
intron_retention.4137	MGG_00180	Supercontig_8.5	-	3832479	3832861	3832862	3833047	3833048	3833604	151.9	26	106.4	145	0.15	172.9	24	149.7	161	0.13	102.5	22.6	76.7	96	0.19	102.6	21.8	65.6	92	0.19	0.04	25.4603	12.5915	1726	.	IR:-382_175..362_744	H
intron_retention.2075	MGG_09119	Supercontig_8.3	+	249246	249382	249383	249467	249468	249573	125.8	13.1	126.3	112	0.1	174.7	18.3	201.3	169	0.1	69.1	12.2	69.6	71	0.15	27.5	11.7	35.8	26	0.31	0.05	33.1105	8.45428	-543, 2850	1538	IR:326_462..548_653	H
intron_retention.3198	MGG_06411	Supercontig_8.4	+	3833955	3834181	3834182	3834285	3834286	3834385	27.7	24.4	31.3	13	0.65	32.6	19.6	32.4	10	0.66	31.4	38.1	40.4	15	0.72	16.2	12.2	19.9	5	0.71	0.05	53.8992	22.4131	1136	510	IR:218_227..332_431	H
intron_retention.3943	MGG_01125	Supercontig_8.5	-	449784	450598	450599	450674	450675	450813	13.8	18.8	13.9	7	0.73	16.5	22.5	15.8	2	0.92	20	27.8	20.1	1	0.97	7.1	10.3	7.9	0	1	0.05	5.82488	3.53289	865	.	IR:-801_-663..-586_229	H
intron_retention.3973	MGG_00987	Supercontig_8.5	-	917263	917398	917399	917724	917725	918082	388.4	48.7	225.6	326	0.13	766.8	63	430.3	622	0.09	734.1	147.6	480.6	610	0.19	426.2	74.8	239.3	348	0.18	0.05	107.262	101.508	2897, 3193, 3350	715, 1046	IR:-335_23..350_485	H
intron_retention.4630	MGG_12536	Supercontig_8.7	+	610313	610753	610754	610821	610822	611213	68.7	11	106.4	91	0.11	81.5	0.4	102.5	91	0	182.7	56.2	224.9	189	0.23	77.3	17.1	110.7	88	0.16	0.05	12.782	17.629	1597	688	IR:-227_214..283_674	H
intron_retention.146	MGG_06678	Supercontig_8.1	+	2362559	2362930	2362931	2363006	2363007	2363028	38.5	24.3	95.3	71	0.25	64.7	26.9	121.6	99	0.21	52.3	31.4	109.8	71	0.31	38.9	24.4	76.9	55	0.31	0.06	15.5607	13.6311	2008, 2308, 2460, 2500, 2520, 2648	.	IR:-152_220..297_318	H
intron_retention.2177	MGG_16753	Supercontig_8.3	+	2492242	2492676	2492677	2492740	2492741	2492970	35.9	25.5	60.9	29	0.47	45.7	31.4	87.9	40	0.44	69.7	41.7	91	36	0.54	38.5	23.5	55.6	21	0.53	0.06	18.2849	12.3189	7	16, 40	IR:385_435..500_729	H
intron_retention.3752	MGG_00800	Supercontig_8.5	+	1578517	1578853	1578854	1578921	1578922	1579262	92.8	186.4	264.6	14	0.93	167.5	303.6	332.6	22	0.93	54.1	87.6	104	1	0.99	30	57	82.6	0	1	0.06	44.0001	10.3562	2308, 2770	1155	IR:-318_-140..-71_270	H
intron_retention.4163	MGG_00062	Supercontig_8.5	-	4256726	4257086	4257087	4257147	4257148	4258034	400.6	260.9	127	16	0.94	442.2	366.3	162.6	23	0.94	327.9	246.7	104.5	1	1	257.7	191.5	70.9	0	1	0.06	75.653	49.9267	306, 366, 1255	.	IR:-1305_-419..-357_4	H
intron_retention.4740	MGG_02597	Supercontig_8.7	+	2246074	2246139	2246140	2246192	2246193	2246287	276.3	211.5	428.5	124	0.63	324.3	253.9	482.6	168	0.6	164.1	156.6	257.4	61	0.72	103.7	121.2	202	54	0.69	0.06	15.6005	6.73119	1767, 2317, 2334, 2338, 2579, 2960	206, 966	IR:281_346..400_494	H
intron_retention.4793	MGG_03109	Supercontig_8.7	-	280988	283444	283445	283699	283700	283762	136.9	106.3	125.9	31	0.77	145.6	116.7	197.6	37	0.76	94.8	161.7	177.9	33	0.83	82.6	127.4	118.5	19	0.87	0.06	19.6187	9.36366	1625	237, 324, 1041, 1247	IR:486_548..804_1040	H
intron_retention.723	MGG_06934	Supercontig_8.1	-	3304825	3305248	3305249	3305355	3305356	3305485	134.1	28	109.5	8	0.78	175.5	42	146.5	11	0.79	166.5	33.1	144.8	6	0.85	111.1	19.1	100.2	3	0.86	0.06	13.13	13.4321	-603, -185, 20, 1944, 2014, 2198	-1532	IR:-2947_-2517..-2409_-1986	H
intron_retention.2067	MGG_15485	Supercontig_8.2	-	8318597	8319204	8319205	8319265	8319266	8319389	72.3	67.4	78.1	34	0.66	50.4	39.4	56.4	15	0.72	56.6	61.4	54	16	0.79	21.8	27.6	28.5	3	0.9	0.07	6.53213	3.82045	.	940, 1162, 1183	IR:-22_102..164_771	H
intron_retention.2476	MGG_10860	Supercontig_8.3	+	6489031	6489586	6489587	6489699	6489700	6490189	34.4	17.5	31	15	0.54	26.2	13.8	33.1	17	0.45	15.3	13.3	9.2	6	0.69	4.9	7.7	8.4	5	0.61	0.07	5.86834	1.92469	514, 1102	.	IR:-902_-347..-233_257	H
intron_retention.2601	MGG_06036	Supercontig_8.3	-	2351569	2351742	2351743	2351845	2351846	2351868	25.8	12.6	24.1	6	0.68	29	12.4	25	9	0.58	85.2	54.6	79.7	10	0.85	62.7	47	67	16	0.75	0.07	3.93516	9.18766	.	192, 2401	IR:-113_-91..14_187	H
intron_retention.3519	MGG_06599	Supercontig_8.4	-	3135655	3137225	3137226	3137311	3137312	3137455	147.9	12.1	99.5	76	0.14	202.9	20.1	132.8	90	0.18	168.4	29.9	135	90	0.25	156.4	28.8	103.7	68	0.3	0.07	22.2996	18.643	2311, 3061, 3120, 3202	.	IR:265_408..495_2065	H
intron_retention.4359	MGG_09337	Supercontig_8.6	+	3631540	3632011	3632012	3632138	3632139	3633047	30.2	479.1	2330.1	61	0.89	41.6	784.7	3402.2	74	0.91	27.6	712.3	2947.5	13	0.98	18.7	491.6	2396.6	12	0.98	0.07	380.135	343.928	1124, 1692	.	IR:-933_-462..-334_575	H
intron_retention.1891	MGG_15808	Supercontig_8.2	-	5489554	5490491	5490492	5490561	5490562	5490731	88.4	62.5	108.5	23	0.73	78.7	74.8	131.1	28	0.73	109.1	108.4	135.2	26	0.81	32.4	28.6	45.1	4	0.88	0.08	4.13684	2.94136	.	534	IR:111_280..351_508	H
intron_retention.2021	MGG_07327	Supercontig_8.2	-	7270765	7270993	7270994	7271180	7271181	7271939	48.8	15.2	30.9	41	0.27	82.1	22	60.9	72	0.23	73.4	40.7	47.6	38	0.52	50.3	20.3	31	37	0.35	0.08	13.705	12.0417	758, 1260	.	IR:-1013_-255..-67_162	H
intron_retention.2063	MGG_08266	Supercontig_8.2	-	8065191	8066552	8066553	8066636	8066637	8067298	67.6	11.4	41	52	0.18	64.6	11.8	50.9	55	0.18	83.1	21.1	59.2	61	0.26	33.2	14.6	27.5	24	0.38	0.08	7.74678	6.20477	1947	.	IR:-137_525..610_1687	H
intron_retention.3032	MGG_15272	Supercontig_8.4	+	1920852	1921131	1921132	1921213	1921214	1921439	28.4	24.3	42.2	6	0.8	52.5	52.2	59	10	0.84	48.4	42.2	52.7	2	0.95	34.1	38.6	52.3	3	0.93	0.09	2.43597	1.84074	7019, 7651, 9292	.	IR:781_872..955_1180	H
intron_retention.1465	MGG_07317	Supercontig_8.2	+	7221590	7222033	7222034	7222132	7222133	7222304	116.8	43.4	74.6	17	0.72	167.3	46.9	122.8	23	0.67	130.4	75	88.5	11	0.87	64.3	40.8	54.1	9	0.82	0.1	38.1804	26.4427	825, 1847, 2076	12, 276, 1441	IR:-704_-261..-161_11	H
intron_retention.2467	MGG_07964	Supercontig_8.3	+	6403942	6403953	6403954	6404125	6404126	6404170	125.8	55.1	122	74	0.43	217.2	104	226.3	133	0.44	187.3	155.8	243.8	84	0.65	114.1	75.8	142.4	64	0.54	0.1	29.6016	30.4715	1590, 1752	761	IR:1_12..185_229	H
intron_retention.265	MGG_11764	Supercontig_8.1	+	3760782	3761821	3761822	3761982	3761983	3763158	1269.2	1197.5	2349.5	904	0.57	1421.3	1225.4	1605.2	774	0.61	646.5	678.2	794.8	281	0.71	504.4	675.5	961.3	260	0.72	0.1	134.731	50.9058	-784, -523	97, 203, 840	IR:1108_2147..2309_3484	H
intron_retention.2987	MGG_03581	Supercontig_8.4	+	1392428	1393844	1393845	1393920	1393921	1394236	36.6	5	56.5	37	0.12	52.5	8.1	61.2	59	0.12	42.3	14.4	53.5	45	0.24	32	9.2	49.3	32	0.22	0.1	5.37027	4.03078	2627	.	IR:222_1638..1715_2030	H
intron_retention.3751	MGG_00800	Supercontig_8.5	+	1578517	1578612	1578613	1578674	1578675	1578853	27.7	30.3	149.3	14	0.68	49.9	55.3	269.4	10	0.85	20.8	23.9	82.3	1	0.96	13.5	18.8	42.7	0	1	0.11	44.0001	10.3562	2308, 2770	1155	IR:-1178_-381..-318_270	H
intron_retention.2479	MGG_09072	Supercontig_8.3	-	46918	47054	47055	47156	47157	47637	140.1	10.5	119.5	122	0.08	87.2	19.8	115.4	92	0.18	72.8	25.3	96	60	0.3	11.7	25.1	27.3	0	1	0.12	8.19978	2.96595	95, 1137	698, 897	IR:1784_2264..2367_2503	H
intron_retention.4498	MGG_12130	Supercontig_8.6	-	2212250	2212326	2212327	2212395	2212396	2212615	121.8	65.2	140	49	0.57	176.3	82.3	217.8	77	0.52	161.1	112.7	163.2	33	0.77	97.2	69.9	118.8	31	0.69	0.12	21.8713	17.0491	-1200, -1155, -1052, -1023, -627, -299, 1834, 3635, 3765	918, 1488	IR:1044_1263..1333_1409	H
intron_retention.808	MGG_11709	Supercontig_8.1	-	4548348	4548857	4548858	4549049	4549050	4549541	36.5	5.9	36.1	23	0.21	66	12.4	71.5	44	0.22	50.2	23.9	70.6	38	0.39	38.1	11.2	25.3	22	0.34	0.12	10.3037	8.22916	1529, 1815, 1924, 2426, 2869, 3035	61, 1988	IR:-1134_-643..-450_60	H
intron_retention.2729	MGG_04895	Supercontig_8.3	-	3876082	3876424	3876425	3876487	3876488	3876643	104.6	39.7	92.7	59	0.4	79.3	32	76.1	48	0.4	37.9	21.5	43.5	19	0.53	18.2	29.5	43.7	11	0.73	0.13	10.3944	2.71492	-37, 2046	.	IR:312_467..531_873	H
intron_retention.466	MGG_04556	Supercontig_8.1	+	7220934	7222282	7222283	7222361	7222362	7222831	327.1	27.6	180	478	0.05	372.1	47.5	184.9	437	0.1	105.3	32.7	54.6	104	0.24	118.1	61.7	71.3	106	0.37	0.14	50.5765	11.5131	-67, 684	.	IR:1071_1209..1289_1758	H
intron_retention.4792	MGG_03109	Supercontig_8.7	-	280988	283444	283445	283627	283628	283762	136.9	101.1	122.5	54	0.65	145.6	94.5	184.4	78	0.55	94.8	157.4	175.1	39	0.8	82.6	132.2	116.7	28	0.83	0.15	19.6187	9.36366	1625	237, 324, 1041, 1247	IR:486_620..804_1040	H
intron_retention.2101	MGG_07599	Supercontig_8.3	+	1159093	1159383	1159384	1159517	1159518	1159782	14.4	30.9	60.9	9	0.77	22.1	32.4	71.5	13	0.71	5.3	14.8	23.9	1	0.94	9.4	12.9	23.4	1	0.93	0.16	10.2193	2.70709	682	.	IR:-439_-149..-14_251	H
intron_retention.1373	MGG_08158	Supercontig_8.2	+	5894051	5894085	5894086	5894154	5894155	5894322	5997.5	1676.5	6837.9	4669	0.26	8189.6	2413.1	9057.5	6192	0.28	6506.7	3104.4	7115.7	3762	0.45	4983.1	2461.4	5590	2813	0.47	0.17	751.818	523.762	-229, 1459, 1559	.	IR:189_223..293_460	H
intron_retention.4599	MGG_10306	Supercontig_8.7	+	177511	178531	178532	178638	178639	178840	507.9	87.9	864.2	946	0.09	492.1	104	765.2	872	0.11	92.6	37.3	106.2	93	0.29	93.8	53	118.4	111	0.32	0.18	109.995	11.0005	-264	448, 564	IR:636_709..817_1018	H
intron_retention.4601	MGG_10306	Supercontig_8.7	+	177511	178960	178961	179040	179041	179188	501.3	22.4	240.3	505	0.04	475.7	30	233.4	428	0.07	86.5	35.9	26.9	31	0.54	90.9	24	39.4	70	0.26	0.19	109.995	11.0005	-264	448, 564	IR:1100_1138..1219_1366	H
intron_retention.2983	MGG_15282	Supercontig_8.4	+	1361340	1361765	1361766	1361873	1361874	1361945	8.8	6	13.1	9	0.4	12.8	4.8	17.9	12	0.29	18.5	16.4	14.3	11	0.6	20.6	17.5	17.2	1	0.95	0.2	1.34431	1.0606	2809	155, 1740, 2533	IR:284_709..818_889	H
intron_retention.4348	MGG_09441	Supercontig_8.6	+	3272732	3273476	3273477	3273545	3273546	3274089	11.7	0	17.2	20	0	15.4	0	12.8	26	0	259.2	127.7	297.3	254	0.33	16.6	5.1	23.9	21	0.2	0.2	2.63718	18.172	-113, 127, 163	.	IR:445_617..687_1230	H
intron_retention.1083	MGG_10126	Supercontig_8.2	+	1580307	1580426	1580427	1580545	1580546	1580741	8.4	14.9	138.5	8	0.65	17.1	14.2	218.3	15	0.49	14.3	26.7	178.8	4	0.87	9.9	21.1	184.3	2	0.91	0.22	39.3683	41.6624	1782, 1851, 2323, 2327	.	IR:-239_-120..1_196	H
intron_retention.4600	MGG_10306	Supercontig_8.7	+	177511	178840	178841	178921	178922	178960	528.3	24.7	573.2	525	0.04	502.3	36.8	480.6	409	0.08	90.2	31.2	75.1	33	0.49	94.3	32.7	95.7	59	0.36	0.28	109.995	11.0005	-264	448, 564	IR:817_1018..1100_1138	H
intron_retention.3216	MGG_06323	Supercontig_8.4	+	4159238	4159519	4159520	4159628	4159629	4160258	53.8	10.8	58.3	65	0.14	62.3	8.5	62	63	0.12	23	13	23.7	17	0.43	18.1	13.6	21.8	14	0.49	0.29	6.74763	1.93574	1276	1058	IR:-12_270..380_1009	H
intron_retention.1358	MGG_08139	Supercontig_8.2	+	5828607	5828640	5828641	5828691	5828692	5829008	500.6	218	567.3	319	0.41	699.8	309.2	732.1	454	0.41	811.4	851.8	861.8	22	0.97	461.9	511.5	583.6	12	0.98	0.56	85.6871	88.2612	1797	1457	IR:265_298..350_666	H
intron_retention.4099	MGG_00443	Supercontig_8.5	-	2882266	2882414	2882415	2882533	2882534	2882618	383.6	153.7	13.5	13	0.92	361.3	143.9	28.3	23	0.86	184.2	52.6	60.1	57	0.48	136	38.8	45	51	0.43	-0.38	229.661	70.0567	.	.	IR:-215_-131..-11_138	N
intron_retention.1801	MGG_01640	Supercontig_8.2	-	4300033	4300052	4300053	4300157	4300158	4300250	163.7	98.1	116.7	62	0.61	160.8	71.2	100.5	57	0.56	102.5	26.7	93.8	80	0.25	91.5	17	61	59	0.22	-0.31	120.82	69.1894	.	.	IR:1_93..199_218	N
intron_retention.2280	MGG_15115	Supercontig_8.3	+	3655264	3655293	3655294	3655370	3655371	3655832	12.1	8.5	11.7	6	0.59	10.6	15	12.9	2	0.88	25.2	9.6	26.8	19	0.34	21.2	5.9	22.3	20	0.23	-0.25	0.75387	1.83095	.	.	IR:-40_-11..68_529	N
intron_retention.873	MGG_05667	Supercontig_8.1	-	6055065	6055616	6055617	6055762	6055763	6056206	76.5	103.2	141	21	0.83	67.2	97.7	147.1	22	0.82	87.7	87.5	204.1	67	0.57	68.8	60.5	154.4	71	0.46	-0.25	13.422	15.8436	.	.	IR:532_975..1122_1673	N
intron_retention.1091	MGG_14753	Supercontig_8.2	+	1619800	1619967	1619968	1620041	1620042	1620101	44.7	39.3	46.6	19	0.67	36.9	28.4	35	21	0.57	37.4	7.6	31	23	0.25	32.8	12.6	24.1	22	0.36	-0.21	10.6907	8.11758	.	.	IR:1_168..243_302	N
intron_retention.1428	MGG_07176	Supercontig_8.2	+	6646192	6646398	6646399	6646464	6646465	6646551	836.2	1395.4	1831.9	261	0.84	1133.7	1915.1	2407.6	371	0.84	1132.4	1442.2	2249.3	688	0.68	862.2	1141.4	1901.3	617	0.65	-0.16	277.056	262.641	.	.	IR:-292_-86..-19_68	N
intron_retention.2862	MGG_07712	Supercontig_8.3	-	5500950	5501027	5501028	5501099	5501100	5501838	184	71.9	188.9	29	0.71	218.1	59.4	237.1	20	0.75	271	39	305.7	32	0.55	222.1	24.7	197.7	31	0.44	-0.16	31.5176	35.7659	.	.	IR:262_1000..1073_1150	N
intron_retention.3352	MGG_03684	Supercontig_8.4	-	1026869	1028786	1028787	1028870	1028871	1029416	160.3	51.2	90.4	85	0.38	149.9	54.7	92.9	80	0.41	144.1	17.1	79.3	72	0.19	80.7	12.7	40.2	40	0.24	-0.14	20.2067	12.829	.	.	IR:-485_61..146_2063	N
intron_retention.187	MGG_06839	Supercontig_8.1	+	2942613	2942655	2942656	2942721	2942722	2942761	20.4	19.8	37.8	11	0.64	46.3	17.9	39.8	24	0.43	32.8	7.1	36.3	26	0.21	13.5	4.9	18.5	11	0.31	-0.12	6.77784	4.85844	.	.	IR:1_43..110_149	N
intron_retention.1976	MGG_07177	Supercontig_8.2	-	6649448	6649609	6649610	6649776	6649777	6649960	3366	936.6	3238	2462	0.28	3870.8	964.4	3939.4	3031	0.24	2983.2	288	3133.8	2653	0.1	2110.9	255.2	2081.6	1894	0.12	-0.12	418.319	86.7176	.	.	IR:-109_75..243_404	N
intron_retention.874	MGG_05667	Supercontig_8.1	-	6055065	6055625	6055626	6055762	6055763	6056206	77.3	101.5	141	32	0.76	67.9	96.8	147.1	21	0.82	88.4	84.9	204.1	48	0.64	69.1	58.7	154.4	36	0.62	-0.12	13.422	15.8436	.	.	IR:532_975..1113_1673	N
intron_retention.379	MGG_05625	Supercontig_8.1	+	5886170	5887426	5887427	5887523	5887524	5888599	234.4	83.4	397.6	373	0.18	398.6	139.8	483.2	571	0.2	304.2	33	386.7	460	0.07	206.3	28	325.3	384	0.07	-0.11	59.7257	45.0153	.	.	IR:-774_483..581_1656	N
intron_retention.4429	MGG_04236	Supercontig_8.6	-	1465232	1465757	1465758	1465892	1465893	1466367	8334.1	7656.9	4580.1	8722	0.47	7331.8	9450.7	4489.4	7311	0.56	2817	1490.4	1852.8	3583	0.29	1906.7	1231.5	1123.1	2155	0.36	-0.11	973.791	356.348	.	.	IR:-155_320..456_981	N
intron_retention.2949	MGG_03679	Supercontig_8.4	+	1040302	1040815	1040816	1040876	1040877	1040890	106.9	28.9	8.1	3	0.91	106.5	28.4	7.9	1	0.97	80.6	16.9	5.5	4	0.81	78.4	12.2	9	5	0.71	-0.1	19.26	12.564	.	.	IR:616_1129..1191_1204	N
intron_retention.1822	MGG_01690	Supercontig_8.2	-	4469092	4469876	4469877	4469970	4469971	4470204	181	75.2	150.1	78	0.49	202.8	83.4	190.4	105	0.44	236.1	93.3	298.1	203	0.31	65.7	25.7	72.2	48	0.35	-0.09	17.4199	14.528	.	.	IR:197_430..525_779	N
intron_retention.188	MGG_06839	Supercontig_8.1	+	2942613	2942761	2942762	2942829	2942830	2942949	24.8	18.2	37.6	19	0.49	32	12.6	41.8	31	0.29	22.3	2.9	41.7	38	0.07	11.1	4.3	23.6	17	0.2	-0.09	6.77784	4.85844	.	.	IR:110_149..218_337	N
intron_retention.332	MGG_10524	Supercontig_8.1	+	4710879	4710894	4710895	4711042	4711043	4711818	25.9	114.2	195.1	15	0.88	37.3	111	169.3	29	0.79	23	27.5	55	15	0.65	9.9	14.3	39.8	6	0.7	-0.09	81.2734	25.3631	.	.	IR:-191_-176..-27_749	N
intron_retention.3533	MGG_12797	Supercontig_8.4	-	3283812	3283834	3283835	3284010	3284011	3284037	1801.7	418.3	1673	1345	0.24	2196.4	599.3	2086.3	1631	0.27	1198	168.3	1056.3	971	0.15	1133.7	145.1	1001.5	912	0.14	-0.09	245.726	155.556	.	.	IR:143_169..346_368	N
intron_retention.2365	MGG_05187	Supercontig_8.3	+	4890987	4891040	4891041	4891180	4891181	4891286	245.2	54.4	264.6	0	1	299	46.4	323.9	0	1	381.2	61.5	420.1	5	0.92	285.4	52	326.2	8	0.87	-0.08	51.7642	57.0677	.	.	IR:1_54..195_300	N
intron_retention.1821	MGG_01690	Supercontig_8.2	-	4469092	4469549	4469550	4469621	4469622	4469876	215.7	50.8	155.4	149	0.25	223.3	64.6	205.1	188	0.26	253.4	49.8	257.7	234	0.18	72.2	13.7	68.6	64	0.18	-0.07	17.4199	14.528	.	.	IR:525_779..852_1309	N
intron_retention.3203	MGG_06405	Supercontig_8.4	+	3847104	3847476	3847477	3847581	3847582	3847656	271.4	133.2	922.7	656	0.17	244.6	155.5	908.4	621	0.2	189.9	62.8	730.5	546	0.1	161.6	50.1	670.9	497	0.09	-0.07	107.811	88.0148	.	.	IR:-356_17..123_197	N
intron_retention.1202	MGG_01478	Supercontig_8.2	+	3717428	3717524	3717525	3717804	3717805	3719156	67	18.9	117.6	63	0.23	136.9	24.6	137.8	105	0.19	79.1	11.5	106.5	76	0.13	89.9	13.2	92.7	83	0.14	-0.05	16.03	11.4795	.	.	IR:1_97..378_1729	N
intron_retention.1823	MGG_01690	Supercontig_8.2	-	4469092	4470204	4470205	4470384	4470385	4470400	165.5	130.9	164.6	62	0.68	190.1	189.5	253.1	82	0.7	237.1	235.2	329.8	141	0.63	63.7	49.3	97.9	39	0.56	-0.05	17.4199	14.528	.	.	IR:1_16..197_430	N
intron_retention.189	MGG_06839	Supercontig_8.1	+	2942613	2942949	2942950	2943024	2943025	2946052	28	20.6	53.9	25	0.45	31.6	15.9	66.4	29	0.35	25.3	6.1	53.9	36	0.14	14.2	7.2	40.3	17	0.3	-0.05	6.77784	4.85844	.	.	IR:218_337..413_3440	N
intron_retention.2863	MGG_07712	Supercontig_8.3	-	5500950	5501027	5501028	5501300	5501301	5501838	184	95.8	220.4	112	0.46	218.1	79.2	293.4	187	0.3	271	79.1	385	238	0.25	222.1	51	249	175	0.23	-0.05	31.5176	35.7659	.	.	IR:262_799..1073_1150	N
intron_retention.3486	MGG_03199	Supercontig_8.4	-	2722275	2722865	2722866	2722967	2722968	2723073	46.4	26.2	119.8	86	0.23	35.6	20.7	133.4	89	0.19	20.9	8.9	73.7	55	0.14	28.2	10.8	75.6	65	0.14	-0.05	13.6962	8.33266	.	.	IR:577_682..785_1375	N
intron_retention.4042	MGG_00648	Supercontig_8.5	-	2137632	2137729	2137730	2137904	2137905	2138715	1.6	64.9	98.1	0	1	2	83.8	162.4	1	0.99	2.6	75.8	196.5	5	0.94	3.7	74.8	148.5	7	0.91	-0.05	15.361	19.9814	.	.	IR:117_927..1103_1200	N
intron_retention.4098	MGG_00443	Supercontig_8.5	-	2882266	2882403	2882404	2882533	2882534	2882618	385.9	170.6	13.5	1	0.99	363.4	160	28.3	0	1	184.5	63.4	60.1	6	0.91	135.8	47.2	45	3	0.94	-0.05	229.661	70.0567	.	.	IR:-215_-131..1_138	N
intron_retention.4713	MGG_02714	Supercontig_8.7	+	1779343	1779559	1779560	1779628	1779629	1779990	189	50.8	91.3	0	1	212.2	53	109.9	1	0.98	390.1	75.2	203.5	7	0.91	206.6	25.1	114	2	0.93	-0.05	37.2249	50.8519	.	.	IR:128_344..414_775	N
intron_retention.2431	MGG_15247	Supercontig_8.3	+	5590471	5590639	5590640	5590750	5590751	5591205	16.4	17.9	23.7	1	0.95	35.2	35.5	42.4	2	0.95	30.9	25.3	26.7	6	0.81	20.6	20.3	25.3	2	0.91	-0.04	1.4555	1.21452	.	.	IR:-63_106..218_672	N
intron_retention.4214	MGG_04245	Supercontig_8.6	+	1431968	1432445	1432446	1432561	1432562	1432734	51.1	25.9	77.3	38	0.41	55.7	18.1	88.4	31	0.37	63.9	20.7	117.2	42	0.33	63.5	17.5	80.5	53	0.25	-0.04	5.50199	6.46949	.	.	IR:1_478..595_767	N
intron_retention.2433	MGG_15247	Supercontig_8.3	+	5590471	5591365	5591366	5591442	5591443	5591532	21.9	29.5	31.1	3	0.91	39.5	34.6	36.5	1	0.97	26.7	22.4	26	3	0.88	23.2	19.3	22	3	0.87	-0.03	1.4555	1.21452	.	.	IR:756_832..910_999	N
intron_retention.377	MGG_05625	Supercontig_8.1	+	5886170	5886622	5886623	5886838	5886839	5887426	118.9	39.3	395.2	1	0.98	218	67.3	659.5	0	1	221.4	91.5	446.1	8	0.92	126.5	36.7	330.1	2	0.95	-0.03	59.7257	45.0153	.	.	IR:-774_-322..-105_483	N
intron_retention.4587	MGG_09797	Supercontig_8.6	-	4085851	4086186	4086187	4086357	4086358	4086771	135.9	101.2	194.7	47	0.68	137.1	83.6	176.7	49	0.63	100.2	53.3	104.8	36	0.6	75.4	48.9	99.7	37	0.57	-0.03	11.1094	7.26625	.	.	IR:1_414..586_921	N
intron_retention.4672	MGG_02803	Supercontig_8.7	+	1457240	1457495	1457496	1457557	1457558	1457923	126.9	45.6	152	3	0.94	153	37.8	169.5	3	0.93	166.2	92.3	188.6	10	0.9	77.1	20.9	81.8	3	0.87	-0.03	105.425	91.7422	.	.	IR:-199_57..120_485	N
intron_retention.4955	MGG_10930	Supercontig_8.8	+	162506	162870	162871	162968	162969	163754	67.7	24.4	126.3	128	0.16	103.8	13.4	150.4	189	0.07	66.9	6.1	135.3	143	0.04	54.5	3.7	110.1	108	0.03	-0.03	21.1224	18.4644	.	.	IR:133_210..309_1094	N
intron_retention.2754	MGG_05013	Supercontig_8.3	-	4304583	4305053	4305054	4305133	4305134	4305393	30.7	51	48.5	4	0.93	48.1	65.6	62.6	5	0.93	74.7	91.5	81.3	4	0.96	43.1	48.6	43.6	0	1	0.03	3.67827	5.28687	.	.	IR:1_260..341_811	N
intron_retention.3311	MGG_08500	Supercontig_8.4	-	434188	435457	435458	435528	435529	435781	76.4	44.6	54	9	0.83	102.5	89.9	93.1	17	0.84	90.3	80.5	69.3	12	0.87	71.8	49.4	50.5	5	0.91	0.03	7.60186	6.49478	.	.	IR:1_253..325_509	N
intron_retention.3681	MGG_10969	Supercontig_8.5	+	280780	280859	280860	280928	280929	281153	186.6	196.8	564	6	0.97	240.7	242.2	805.1	22	0.92	50.5	46.2	133.2	0	1	35.4	30.8	66.1	0	1	0.03	110.079	18.388	.	.	IR:-187_-108..-38_187	N
intron_retention.3688	MGG_01144	Supercontig_8.5	+	346826	347156	347157	347235	347236	347673	100.1	32.3	80.5	13	0.71	88.5	24.5	61.8	7	0.78	91.1	38.1	87	9	0.81	65.4	28.2	50.4	3	0.9	0.03	6.23317	5.26041	.	.	IR:1_331..411_848	N
intron_retention.975	MGG_10921	Supercontig_8.1	-	7877290	7878113	7878114	7878245	7878246	7878306	104	90.1	95.5	11	0.89	90.9	100.3	106.1	19	0.84	37.9	51.3	60.4	3	0.94	42.7	34.7	35	3	0.92	0.03	12.2669	4.56114	.	.	IR:108_168..301_1124	N
intron_retention.1479	MGG_15093	Supercontig_8.2	+	7504707	7504767	7504768	7504839	7504840	7505535	30.3	2.3	30.9	41	0.05	58.2	6.3	36.7	50	0.11	53.3	20.3	51.4	44	0.32	52.8	8.8	58.5	49	0.15	0.04	4.23441	5.85498	.	.	IR:1354_1414..1487_2182	N
intron_retention.4522	MGG_03956	Supercontig_8.6	-	2436738	2437506	2437507	2437587	2437588	2437837	20.8	2	9.2	11	0.15	26.3	10.6	24	22	0.32	46.4	33.7	38	30	0.53	20.5	8.1	9.9	13	0.38	0.06	3.91706	4.12256	.	.	IR:-189_61..143_911	N
intron_retention.578	MGG_02434	Supercontig_8.1	-	1842036	1843110	1843111	1843210	1843211	1843393	78	13	37.1	58	0.18	97.2	23.3	54.3	78	0.23	77.9	32.2	46.8	47	0.41	61.6	14.7	31.1	36	0.29	0.06	10.6913	7.55442	.	.	IR:-114_69..170_1244	N
intron_retention.1473	MGG_07330	Supercontig_8.2	+	7280293	7280295	7280296	7280360	7280361	7280465	89	19.6	93.8	70	0.22	119.7	8.2	128.5	107	0.07	107	31.5	115.3	78	0.29	82	29.3	84.9	48	0.38	0.07	21.9501	17.0249	.	.	IR:1_3..69_173	N
intron_retention.2179	MGG_06076	Supercontig_8.3	+	2498064	2498455	2498456	2498525	2498526	2499123	31.1	0	26.5	43	0	19.7	2	24.4	32	0.06	39.9	12.3	33.8	61	0.17	19.6	4.9	20.3	30	0.14	0.08	3.73074	3.31317	.	.	IR:-232_160..231_828	N
intron_retention.3677	MGG_10969	Supercontig_8.5	+	280488	280672	280673	280928	280929	281153	355.2	190.4	564	17	0.92	468.5	252.1	805.1	25	0.91	96.7	58.8	133.2	0	1	56.4	40.7	66.1	0	1	0.08	110.079	18.388	.	.	IR:-479_-295..-38_187	N
intron_retention.1389	MGG_15064	Supercontig_8.2	+	6023438	6023592	6023593	6023665	6023666	6023714	22.5	10.6	69.8	46	0.19	26.5	6.9	84	65	0.1	34.7	22.5	86.8	55	0.29	25.2	18.2	67.6	46	0.28	0.09	20.4567	20.7288	.	.	IR:-128_27..101_149	N
intron_retention.3045	MGG_14882	Supercontig_8.4	+	2060551	2060783	2060784	2060903	2060904	2061939	49	37.4	91	38	0.5	75.6	34.3	91.6	45	0.43	39.7	31	52.6	21	0.6	31.2	23	41.7	11	0.68	0.1	9.26153	4.1964	.	.	IR:1_233..354_1389	N
intron_retention.3312	MGG_08500	Supercontig_8.4	-	434188	435472	435473	435567	435568	435781	76.1	43.3	55.5	16	0.73	102.5	89.1	93.4	11	0.89	90.2	77.1	68.7	1	0.99	71.6	49	50.6	0	1	0.1	7.60186	6.49478	.	.	IR:1_214..310_509	N
intron_retention.4576	MGG_15421	Supercontig_8.6	-	3875785	3876172	3876173	3876311	3876312	3876598	45	18.1	46.9	31	0.37	38.2	10.3	37	25	0.29	51.9	27.1	38.2	30	0.47	47.9	25	38.7	25	0.5	0.1	3.9149	3.59734	.	.	IR:747_1033..1173_1560	N
intron_retention.2461	MGG_15265	Supercontig_8.3	+	6286925	6286936	6286937	6287013	6287014	6287292	27.3	8.4	23.2	20	0.3	45.9	9.8	36.1	31	0.24	22.8	13.6	28.4	10	0.58	26.7	9.5	24.6	14	0.41	0.11	7.10238	1.8647	.	.	IR:1_12..90_368	N
intron_retention.2795	MGG_05140	Supercontig_8.3	-	4729282	4729821	4729822	4729894	4729895	4730168	171.3	24.4	142.1	143	0.15	169.2	28.5	156.6	142	0.17	92	19.6	81.7	50	0.28	55.4	20	52.8	41	0.33	0.11	18.5332	6.22938	.	.	IR:401_674..748_1287	N
intron_retention.2753	MGG_05013	Supercontig_8.3	-	4304583	4304813	4304814	4304940	4304941	4305053	37.8	8.3	41.2	21	0.28	59.5	17.8	58.8	32	0.36	93.5	35.2	80.7	38	0.48	55.6	19.4	44.2	21	0.48	0.12	3.67827	5.28687	.	.	IR:1_453..581_811	N
intron_retention.2072	MGG_09100	Supercontig_8.3	+	165024	165194	165195	165310	165311	165784	37.2	43.6	67.9	12	0.78	32.9	26.9	41.5	11	0.71	40.6	48.1	97.6	3	0.94	63.7	68.8	103.2	6	0.92	0.14	4.7986	7.78639	.	.	IR:1_171..288_761	N
intron_retention.3255	MGG_10111	Supercontig_8.4	+	4608810	4609300	4609301	4609374	4609375	4609575	18.2	22.3	45.4	12	0.65	21.6	18	42.6	18	0.5	22.7	34.9	30	9	0.8	14.2	24.1	37.2	3	0.89	0.15	2.49042	1.93386	.	.	IR:307_426..501_701	N
intron_retention.272	MGG_09240	Supercontig_8.1	+	3886798	3887077	3887078	3887154	3887155	3888693	22.8	6.6	44.5	18	0.27	26.2	7.5	53.6	23	0.24	23.6	20.2	42.6	13	0.61	12.2	10.5	35.7	14	0.43	0.16	5.40944	3.85561	.	.	IR:-15_265..343_1881	N
intron_retention.4952	MGG_09167	Supercontig_8.8	+	12317	13803	13804	13868	13869	14977	79.2	11.2	181.6	138	0.08	94	7.9	179.1	181	0.04	23.4	6.9	51.4	20	0.26	22.6	14	59.2	36	0.28	0.18	20.2656	5.51132	.	.	IR:-724_763..829_1937	N
intron_retention.2569	MGG_05913	Supercontig_8.3	-	1924443	1924892	1924893	1925009	1925010	1925099	98.3	92.2	93.7	22	0.81	108.9	109.2	104.2	25	0.81	15.4	25.8	16.7	0	1	19.7	20.9	10.7	0	1	0.19	12.0891	2.38552	.	.	IR:1_90..208_657	N
intron_retention.3254	MGG_10111	Supercontig_8.4	+	4608810	4609092	4609093	4609180	4609181	4609300	15.5	12.5	28.7	9	0.58	21.2	11.4	30.2	13	0.47	18.7	15.4	37.4	4	0.79	11.1	16	20.1	2	0.89	0.21	2.49042	1.93386	.	.	IR:-65_218..307_426	N
intron_retention.3678	MGG_10969	Supercontig_8.5	+	280488	280705	280706	280779	280780	280799	373.3	61.9	182.9	125	0.33	496.9	93.4	227.2	134	0.41	103.7	41.9	56.9	17	0.71	60.9	35.5	40.4	7	0.84	0.3	110.079	18.388	.	.	IR:-479_-262..-187_187	N
intron_retention.1462	MGG_15898	Supercontig_8.2	+	7147325	7147360	7147361	7147419	7147420	7147728	294.6	45	125.7	74	0.38	281.9	36.7	137.3	77	0.32	156	14	30.9	5	0.74	141.3	12.8	23.9	3	0.81	0.36	83.3189	8.44335	.	.	IR:1_36..96_404	N
Note: the data were calculated from two duplicates of RNA samples for each of the two strains. Genes expressed ≥1 FPKM in either of the strains were used for the calculation using Spladder (https://spladder.readthedocs.io/en/latest/file_formats.html).
event_id	the event occurred
gene_name	gene name
contig	contig for each gene
strand	strand for each gene
exon1_start	start site of the left flanking exon (in genomic coordinates, ignoring strand)
exon1_end	end site of the left flanking exon (in genomic coordinates, ignoring strand)
intron_start	start site of the intron
intron_end	end site of the intron
exon2_start	start site of the right flanking exon (in genomic coordinates, ignoring strand)
exon2_end	end site of the right flanking exon (in genomic coordinates, ignoring strand)
exon1_cov	mean coverage of the left flanking exon (in genomic coordinates, ignoring strand)
intron_cov	fraction of positions in the intron that have a coverage > 0
exon2_cov	mean coverage of the right flanking exon (in genomic coordinates, ignoring strand)
intron_conf	number of spliced alignments spanning the intron
PSI	percent spliced in values based Spladder
PSI difference	difference PSI value between srp1ko1 and P131
FPKM_P131	gene expression level (FPKM) of P131
FPKM_srp1ko1	gene expression level (FPKM) of srp1ko1
GUAG in exons	GUAG motif sites in the exons of the gene (set the start coding base as 1)
GUAG in introns	GUAG motif sites in the introns of the gene (set the start coding base as 1)
occurring position of aberrant splingcing events	shorthand of the event based on the position (event: left flanking exon start_end..right flanking exon start_end)
event types	different types of aberrantly spliced transcripts with or without the GUAG consensus in the introns and its neighboring exons (showed in Figure 5C)

## Sheet: ES
S3 Table. List of defects on intron splicing with the deletion of MoSRP1: b) exon skipping.
event_id	gene_name	contig	strand	exon_pre_start	exon_pre_end	exon_start	exon_end	exon_aft_start	exon_aft_end	P131-1:exon_pre_cov	P131-1:exon_cov	P131-1:exon_aft_cov	P131-1:intron_pre_conf	P131-1:intron_aft_conf	P131-1:intron_skip_conf	P131-1:PSI	P131-2:exon_pre_cov	P131-2:exon_cov	P131-2:exon_aft_cov	P131-2:intron_pre_conf	P131-2:intron_aft_conf	P131-2:intron_skip_conf	P131-2:PSI	srp1ko1-1:exon_pre_cov	srp1ko1-1:exon_cov	srp1ko1-1:exon_aft_cov	srp1ko1-1:intron_pre_conf	srp1ko1-1:intron_aft_conf	srp1ko1-1:intron_skip_conf	srp1ko1-1:PSI	srp1ko1-2:exon_pre_cov	srp1ko1-2:exon_cov	srp1ko1-2:exon_aft_cov	srp1ko1-2:intron_pre_conf	srp1ko1-2:intron_aft_conf	srp1ko1-2:intron_skip_conf	srp1ko1-2:PSI	PSI difference	FPKM_P131	FPKM_srp1ko1	GUAG in exons	GUAG in introns	occurring position of aberrant splingcing events	event types
exon_skip.126	MGG_04617	Supercontig_8.2	+	1101517	1101619	1101914	1102465	1102535	1105041	135	108.3	251.2	24	10	2	0.83	380	320.5	483.3	107	31	10	0.76	194.1	150.9	297.3	43	25	4	0.86	99.2	102.1	215	30	22	0	1	-0.03	43.8126	34.2	710, 793, 1910, 2501, 2510, 3601	4188	ES:1_103~398..949~1019_4059	C
exon_skip.131	MGG_04821	Supercontig_8.2	+	1491463	1491763	1491872	1491903	1492164	1492526	80.8	115.6	121.4	110	74	1	0.99	83	109.8	137.8	101	64	1	0.98	67.5	86.9	119.2	87	67	5	0.93	43.4	54	68.9	44	27	2	0.93	0.05	16.5016	10.5513	-18, 1422	.	ES:-213_88~197..228~489_851	E
exon_skip.136	MGG_10183	Supercontig_8.2	+	1681863	1682268	1682563	1682603	1682906	1683780	31	152.5	13.3	149	157	11	0.93	35	172.9	14.2	177	176	8	0.96	48	257	15.8	250	229	3	0.99	48.1	241.9	17.1	242	237	3	0.99	-0.03	32.6022	46.4659	1475	.	ES:-369_37~332..372~675_1549	F
exon_skip.141	MGG_08905	Supercontig_8.2	+	2060730	2060898	2060998	2061080	2061172	2061783	812.6	1623.3	2073.8	1699	4	49	0.08	1186	2307.6	2491	2416	7	82	0.08	1579.4	2879.1	3044.1	3171	9	55	0.14	1056.2	2024.3	2341.6	2178	7	50	0.12	-0.04	264.556	292.668	.	218, 230	ES:-131_38~138..220~312_923	A
exon_skip.159	MGG_01586	Supercontig_8.2	+	4098898	4099018	4099511	4099761	4099841	4101202	71.4	165.4	235.4	52	185	9	0.85	122.9	226.8	325.8	125	251	15	0.89	146.1	331.1	414.9	163	370	8	0.95	94.2	184.1	268.1	123	221	7	0.95	-0.06	45.0564	54.4148	1592, 2739, 3060	.	ES:-743_-623~-130..121~201_2197	F
exon_skip.168	MGG_01653	Supercontig_8.2	+	4345199	4345268	4345696	4345718	4346492	4346594	164.5	153	196.6	145	142	23	0.86	183.1	181.9	259.4	152	154	39	0.8	257.8	240.2	333.6	224	213	23	0.9	206.1	217	258.8	208	195	9	0.96	-0.04	40.6137	94.7473	-1564, -88, 1017, 1326	-738, -550, -250, -173, 670	ES:-1719_-1387~-959..-937~-163_157	D
exon_skip.184	MGG_08176	Supercontig_8.2	+	5953834	5953927	5954059	5954211	5954382	5954890	24.6	12.9	50.3	10	15	13	0.43	45.4	17.8	66.8	20	28	23	0.47	122.3	74.8	181.6	66	102	52	0.56	86.4	48.6	126.2	44	60	43	0.51	-0.04	3.79961	11.4696	.	.	ES:1_94~226..378~549_1057	N
exon_skip.189	MGG_07171	Supercontig_8.2	+	6629298	6630705	6630780	6630892	6630972	6631621	126.7	18.2	46	5	10	16	0.24	145.8	39.1	70.2	22	6	15	0.29	79.4	24.4	34.9	9	6	6	0.5	97.8	23.7	37.8	12	12	11	0.52	-0.21	112.241	72.0974	1191, 1304, 1745, 2163, 2354, 2475, 2947, 3345, 3705, 3906, 3912, 4186, 4476, 4552	.	ES:-400_2902~2977..3089~3169_4711	D
exon_skip.192	MGG_07173	Supercontig_8.2	+	6633806	6634064	6634388	6634673	6635968	6636146	109.6	421.2	560	12	415	9	0.57	157.8	635.4	746.6	33	567	14	0.7	80.1	489	779.8	9	571	15	0.38	50.9	315.6	529.1	6	376	8	0.43	0.14	73.6375	65.5809	-1643, -1467, -1145, -1132, -997, -861, 1481, 1643, 1681	.	ES:-1726_-1468~-1144..-859~437_615	B
exon_skip.195	MGG_07173	Supercontig_8.2	+	6633806	6634064	6634388	6635558	6635968	6636146	109.6	133.8	560	12	75	9	0.57	157.8	195	746.6	33	91	14	0.7	80.1	153.4	779.8	9	73	15	0.38	50.9	98.7	529.1	6	46	8	0.43	0.14	73.6375	65.5809	-1643, -1467, -1145, -1132, -997, -861, 1481, 1643, 1681	.	ES:-1726_-1468~-1144..27~437_615	B
exon_skip.198	MGG_07173	Supercontig_8.2	+	6633806	6634064	6634391	6634673	6635968	6636146	109.6	423.3	560	147	415	9	0.94	157.8	638.7	746.6	242	567	14	0.95	80.1	491.4	779.8	116	571	15	0.89	50.9	317.1	529.1	82	376	8	0.91	0.03	73.6375	65.5809	-1643, -1467, -1145, -1132, -997, -861, 1481, 1643, 1681	.	ES:-1726_-1468~-1141..-859~437_615	B
exon_skip.2	MGG_16007	Supercontig_8.1	+	313620	313727	313831	313841	313965	314181	153.2	158.9	182.1	3	2	34	0.06	193.6	176.8	237	4	4	49	0.08	104.7	103.7	200.4	15	1	31	0.03	108.1	73.4	155.1	2	1	33	0.03	0.03	4.42056	2.0482	.	981, 1211	ES:411_974~1078..1088~1212_1428	A
exon_skip.236	MGG_08837	Supercontig_8.2	-	1818499	1818567	1818625	1818879	1819160	1819316	68.3	61.6	46.3	44	38	10	0.79	74.3	84.2	88.5	41	71	11	0.79	86.6	84.4	58.2	64	58	6	0.91	48	46.7	31.7	36	21	4	0.84	-0.05	7.89248	7.6028	794, 1988	.	ES:1_157~438..692~750_818	F
exon_skip.246	MGG_14773	Supercontig_8.2	-	2843451	2845495	2845551	2846008	2846642	2846809	140.7	75.5	50.6	69	35	2	0.95	146.9	162	118.6	127	89	2	0.98	127.4	105.4	77.1	69	48	10	0.83	103.8	48.1	41.4	32	22	7	0.76	0.12	12.191	8.63559	575, 857, 1118, 1130, 2096, 2495, 2764, 3333	.	ES:1_168~802..1259~1315_3359	C
exon_skip.252	MGG_01535	Supercontig_8.2	-	3927497	3928426	3928517	3928571	3928782	3929073	2456.9	644.7	1423.3	88	109	1737	0.05	2648	703	1719.8	126	148	2032	0.06	872.5	232	537.6	9	25	614	0.01	1041.3	270.4	491.3	13	38	599	0.02	0.03	408.189	141.858	612	.	ES:-174_118~329..383~474_1403	F
exon_skip.259	MGG_01588	Supercontig_8.2	-	4106968	4107043	4107256	4107296	4107674	4107976	1396	1450.9	217.6	1462	1022	33	0.97	2138.9	2240.5	345.9	2290	1578	33	0.98	2278.6	2153.7	319.6	2192	1315	187	0.88	1565.6	1412.5	213.3	1466	861	141	0.86	0.09	288.704	299.7	-930, -877, -873, 1179	-49, -29	ES:-948_-646~-268..-228~-15_61	B
exon_skip.275	MGG_08019	Supercontig_8.2	-	5435750	5435962	5436449	5436478	5436598	5437363	7846.1	9985	8020.6	2	163	14	0.12	7100.6	10451.4	9558.1	0	70	22	0	6591.9	8395	7112.6	33	190	9	0.79	7506.8	8648.5	6625.5	31	172	16	0.66	-0.54	1012.9	730.784	1924	46	ES:142_907~1027..1056~1543_2013	F
exon_skip.364	MGG_09541	Supercontig_8.3	-	3329455	3330753	3330830	3331182	3331278	3331461	146.2	97.8	61.6	72	59	2	0.97	148.4	114.1	138.1	71	97	5	0.93	97.9	77.2	55	67	58	0	1	76.3	46.3	35.9	51	33	0	1	-0.03	16.7921	9.34087	181	.	ES:1_184~280..632~709_2007	E
exon_skip.372	MGG_09457	Supercontig_8.3	-	3610744	3611293	3611396	3611458	3611586	3612008	1878.8	2275	1348	2188	44	60	0.42	1838.2	2473.2	1653.9	2257	55	88	0.38	606.6	732.3	444.2	731	41	17	0.71	765.9	884.9	533	934	38	8	0.83	-0.29	263.357	94.183	-269, 68, 283	152, 364	ES:-272_151~279..341~444_1083	B
exon_skip.377	MGG_04894	Supercontig_8.3	-	3872942	3873287	3873389	3873624	3873696	3874593	432.6	371.4	298	186	357	5	0.97	434.9	377.6	329	160	365	7	0.96	255.8	269.7	184.1	177	229	0	1	354.3	322.5	230.4	166	268	0	1	-0.03	41.0385	27.9287	1286, 1370, 1878, 2148	1535	ES:-187_711~783..1018~1120_1465	F
exon_skip.413	MGG_17073	Supercontig_8.4	+	1431461	1432261	1432355	1432364	1432540	1433591	25.8	124.5	73.2	119	99	6	0.94	36	121.7	78.2	114	93	6	0.94	22.2	67	44.5	63	44	0	1	19.3	76.1	48.9	68	64	0	1	-0.06	12.2646	6.54941	-703, -206, 807	220	ES:-746_55~149..158~334_1385	D
exon_skip.453	MGG_06249	Supercontig_8.4	+	4410572	4410718	4410792	4410800	4410865	4410940	2115.1	270.6	37.6	5	15	27	0.16	2759	301	25.8	5	7	26	0.16	2963.4	374.8	128.9	8	43	134	0.06	2164.6	245	102.2	0	30	98	0	0.1	548.572	530.811	.	78, 223, 882	ES:1016_1162~1236..1244~1309_1384	H
exon_skip.461	MGG_03727	Supercontig_8.4	-	900961	901767	901888	901972	902054	902156	2583.6	6843.4	7428.6	6299	20	0	1	4114.3	11671.9	12643.7	10770	16	0	1	6061	15726.2	17377.3	14243	43	4	0.91	4149.9	10343.7	10704.2	9852	35	4	0.9	0.09	1950.7	2628.24	852	-100, 174	ES:-7_96~178..262~383_1189	C
exon_skip.471	MGG_03485	Supercontig_8.4	-	1715364	1718435	1718701	1719039	1719433	1719636	167.4	106.9	281.4	64	48	14	0.77	194	178.1	340.9	120	71	19	0.79	161	128.7	208.7	82	89	13	0.86	189.3	133.8	226.6	110	46	10	0.82	-0.03	23.3566	21.4158	208, 895, 2060, 2729	-1598, -842	ES:-1455_-1110~-716..-378~-112_2960	C
exon_skip.472	MGG_03485	Supercontig_8.4	-	1715364	1718435	1718701	1719253	1719433	1719636	167.4	103.5	281.4	64	23	14	0.62	194	182.2	340.9	120	40	19	0.68	161	109.5	208.7	82	18	13	0.58	189.3	118.8	226.6	110	5	10	0.33	0.04	23.3566	21.4158	208, 895, 2060, 2729	-1598, -842	ES:-1455_-1110~-930..-378~-112_2960	C
exon_skip.480	MGG_03199	Supercontig_8.4	-	2722275	2722865	2722968	2723073	2723258	2723688	46.4	119.8	133.5	86	92	16	0.84	35.6	133.4	144.2	89	113	23	0.79	20.9	73.7	84.4	55	47	6	0.89	28.2	75.6	98.8	65	71	10	0.87	-0.03	13.6962	8.33266	.	.	ES:-530_392~577..682~785_1375	N
exon_skip.514	MGG_00800	Supercontig_8.5	+	1577815	1578352	1578517	1578612	1578675	1578853	9.5	27.7	149.3	7	14	65	0.1	18.2	49.9	269.4	13	10	135	0.07	5.5	20.8	82.3	4	1	43	0.02	2.7	13.5	42.7	2	0	15	0	0.05	44.0001	10.3562	2308, 2770	1155	ES:-1178_-641~-476..-381~-318_270	H
exon_skip.53	MGG_04719	Supercontig_8.1	+	6871857	6872174	6872368	6873017	6873171	6873370	4802	5799.9	38.9	5198	3	8	0.27	6561.2	6815.4	90.1	6864	1	18	0.05	4941.8	5104.9	146.9	5091	43	23	0.65	4521.2	5130.2	112.6	4807	51	26	0.66	-0.38	726.953	565.303	.	221	ES:519_836~1030..1679~1833_1839	H
exon_skip.571	MGG_00354	Supercontig_8.5	-	3146822	3149301	3149444	3149646	3150618	3152273	180.6	147.5	175.8	91	58	21	0.73	191.5	190.2	214.5	111	64	31	0.67	188.7	115.5	108.4	68	17	2	0.89	124.3	65	69.5	49	24	1	0.96	-0.16	40.499	26.7884	-2937, -1769, 589	-1294, -1130	ES:-3309_-1654~-682..-480~-337_2143	D
exon_skip.581	MGG_10422	Supercontig_8.6	+	1020220	1020273	1020348	1020434	1020515	1022112	27.2	33.6	69.5	30	34	1	0.97	65.3	57.3	71.8	56	51	1	0.98	47.6	66.1	96.8	46	65	3	0.94	30.4	38.1	66.1	28	43	3	0.9	0.03	6.46423	6.52736	35, 1442	.	ES:401_454~529..615~696_2293	F
exon_skip.63	MGG_02474	Supercontig_8.1	-	1989590	1990519	1990596	1990911	1991009	1992129	154.1	33.3	124	9	43	9	0.5	203.7	68.5	181.6	9	77	7	0.56	146.4	34.2	86.1	14	48	4	0.78	118.3	35.9	92.1	11	42	1	0.92	-0.22	23.2586	16.4496	-1773, -1715, -481, -393, 1622, 2078	768	ES:-1833_-713~-615..-300~-223_707	B
exon_skip.643	MGG_15037	Supercontig_8.7	+	314725	315832	315936	316088	316169	316429	365.7	440.6	436.7	38	229	86	0.31	572.7	615.4	635.3	41	293	128	0.24	125.6	166.1	173.7	13	94	21	0.38	129.9	163.1	185	21	107	38	0.36	-0.05	38.785	10.2606	1002	.	ES:351_1547~1651..1803~1884_2144	E
exon_skip.645	MGG_03059	Supercontig_8.7	+	457267	457654	457736	460895	460953	461193	22.8	68.4	148.8	22	40	0	1	42.6	98.4	147.1	33	65	2	0.94	32.8	87.3	148.1	30	41	4	0.88	18.8	49.5	129.5	19	51	2	0.9	0.04	9.40951	7.25576	1345, 1403, 1558, 1838, 2209, 3829, 4350	.	ES:-581_-194~-112..3048~3106_3346	A
exon_skip.647	MGG_03059	Supercontig_8.7	+	457267	457654	457807	460895	460953	461193	22.8	69.3	148.8	13	40	0	1	42.6	99.5	147.1	24	65	2	0.92	32.8	88.5	148.1	17	41	4	0.81	18.8	50.1	129.5	12	51	2	0.86	0.06	9.40951	7.25576	1345, 1403, 1558, 1838, 2209, 3829, 4350	.	ES:-581_-194~-41..3048~3106_3346	A
exon_skip.666	MGG_02597	Supercontig_8.7	+	2246193	2246287	2246591	2246687	2246763	2246994	428.5	1067	681.4	121	168	19	0.86	482.6	1012.9	722.5	182	218	35	0.84	257.4	520	325.7	77	95	2	0.97	202	323.2	229.4	55	69	3	0.95	-0.09	15.6005	6.73119	1767, 2317, 2334, 2338, 2579, 2960	206, 966	ES:400_494~798..894~970_1201	A
exon_skip.675	MGG_02925	Supercontig_8.7	-	1006320	1006474	1006553	1006589	1006653	1007192	272.1	244.6	237.7	83	18	25	0.42	380.3	304.9	341.9	114	26	40	0.39	316.7	245.9	257.2	108	11	21	0.34	246.1	201.8	231.7	98	16	32	0.33	0.05	24.8568	19.9557	496	1167	ES:580_1119~1183..1219~1298_1452	A
exon_skip.86	MGG_10666	Supercontig_8.1	-	4591364	4591453	4591511	4591619	4591693	4592274	48.1	43.7	48.8	47	34	2	0.94	53.2	49.7	61.9	51	42	0	1	50.5	54.1	34.5	61	41	5	0.89	23	18.9	25	23	15	6	0.71	0.05	4.01095	2.24488	512, 1715	714, 1658	ES:1_582~656..764~822_911	B
Note: the data were calculated from two duplicates of RNA samples for each of the two strains. Genes expressed ≥1 FPKM in either of the strains were used for the calculation using Spladder (https://spladder.readthedocs.io/en/latest/file_formats.html).
event_id	the event occurred
gene_name	gene name
contig	contig for each gene
strand	strand for each gene
exon_pre_start	start site of the left flanking exon
exon_pre_end	end site of the left flanking exon
exon_start	start site of the skipped exon
exon_end	end site of the skipped exon
exon_aft_start	start site of the right flanking exon
exon_aft_end	end site of the right flanking exon
exon_pre_cov	mean coverage of the left flanking exon (in genomic coordinates, ignoring strand)
exon_cov	mean coverage of the cassette exon
exon_aft_cov	mean coverage of the right flanking exon (in genomic coordinates, ignoring strand)
intron_pre_conf	number of spliced alignments spanning from left flanking to cassette exon
intron_aft_conf	number of spliced alignments spanning from cassette to right flanking exon
intron_skip_conf	number of spliced alignments spanning from left flanking to right flanking exon
PSI	percent spliced in values based Spladder
PSI difference	difference PSI value between srp1ko1 and P131
FPKM_P131	gene expression level (FPKM) of P131
FPKM_srp1ko1	gene expression level (FPKM) of srp1ko1
GUAG in exons	GUAG motif sites in the exons of the gene (set the start coding base as 1)
GUAG in introns	GUAG motif sites in the introns of the gene (set the start coding base as 1)
occurring position of aberrant splingcing events	shorthand of the event based on the position (event:left flanking exon start_end..right flanking exon start_end)
event types	different types of aberrantly spliced transcripts with or without the GUAG consensus in the introns and its neighboring exons (showed in Figure 5C)

## Sheet: 5'SS
S3 Table. List of defects on intron splicing with the deletion of MoSRP1: c) 5' alternative splicing site.
event_id	gene_name	contig	strand	exon_const_start	exon_const_end	exon_alt1_start	exon_alt1_end	exon_alt2_start	exon_alt2_end	P131-1:exon_diff_cov	P131-1:exon_const_cov	P131-1:intron1_conf	P131-1:intron2_conf	P131-1:PSI	P131-2:exon_diff_cov	P131-2:exon_const_cov	P131-2:intron1_conf	P131-2:intron2_conf	P131-2:PSI	srp1ko1-1:exon_diff_cov	srp1ko1-1:exon_const_cov	srp1ko1-1:intron1_conf	srp1ko1-1:intron2_conf	srp1ko1-1:PSI	srp1ko1-2:exon_diff_cov	srp1ko1-2:exon_const_cov	srp1ko1-2:intron1_conf	srp1ko1-2:intron2_conf	srp1ko1-2:PSI	PSI difference	FPKM_P131	FPKM_srp1ko1	GUAG in exons	GUAG in introns	occurring position of aberrant splingcing events	event types
alt_5prime.1013	MGG_00342	Supercontig_8.5	+	3197492	3197863	3196510	3197141	3196510	3197302	83.4	101.4	26	2	0.07	111.5	103.6	26	4	0.13	46.1	50.9	23	0	0	59.1	68.3	19	0	0	0.07	9.57933	5.20308	26	.	5'SS:331_804..965~1155_1526	H
alt_5prime.1020	MGG_17540	Supercontig_8.5	+	4169895	4170454	4169682	4169780	4169682	4169822	12.4	12.6	8	10	0.56	7.5	14.6	5	6	0.55	10.8	18.3	16	7	0.3	6.5	9.8	5	5	0.5	0.05	2.88614	1.7872	83, 637, 1826, 2339, 2366	.	5'SS:2538_2636..2678~2751_3310	H
alt_5prime.1028	MGG_01114	Supercontig_8.5	-	478889	478992	479120	479321	479087	479321	1355.5	1133.2	444	1467	0.77	1836.5	1469.5	554	1960	0.78	759	681.5	318	842	0.73	734.9	649.4	283	823	0.74	0.03	560.996	281.009	468	260	5'SS:-200_2..35~130_233	H
alt_5prime.1088	MGG_17442	Supercontig_8.5	-	2641433	2642270	2642359	2642707	2642328	2642707	110.5	175.7	57	12	0.17	112.4	210.1	76	16	0.17	13	116.5	25	4	0.14	12.5	123.3	28	3	0.1	0.03	30.9795	19.0437	-958, -873, -432, 609, 913, 1118, 1187	-646, -642, 447	5'SS:-1026_-678..-647~-589_249	D
alt_5prime.1099	MGG_00354	Supercontig_8.5	-	3149444	3149646	3151471	3152273	3150618	3152273	153.4	189	3	58	0.95	187.6	232.5	6	64	0.91	92.1	123.6	0	17	1	59.2	77.2	0	24	1	-0.05	40.499	26.7884	-2937, -1769, 589	-1294, -1130	5'SS:-3309_-2507..-1654~-682_2143	D
alt_5prime.11	MGG_02043	Supercontig_8.1	+	352606	353190	352431	352506	352431	352554	32.7	78.3	13	14	0.52	28.1	66.9	7	16	0.7	16.8	18.6	1	9	0.9	19.8	17	2	9	0.82	-0.12	5.82623	1.40635	1172	594	5'SS:446_521..569~621_1205	C
alt_5prime.1109	MGG_08801	Supercontig_8.6	+	75411	76555	75215	75323	75215	75338	29.6	40	1	23	0.96	45.7	51.4	6	34	0.85	45.3	30.3	0	37	1	13.7	22.9	0	14	1	-0.04	5.26471	2.62111	.	.	5'SS:1_109..124~197_1341	N
alt_5prime.1122	MGG_04243	Supercontig_8.6	+	1439809	1440692	1439439	1439610	1439439	1439738	389.8	519.6	24	36	0.6	396.8	547	44	57	0.56	546.4	789.7	71	132	0.65	329.7	536.3	30	51	0.63	-0.03	106.632	123.11	669, 708, 813	.	5'SS:-381_-210..-82~-11_873	F
alt_5prime.114	MGG_02009	Supercontig_8.1	-	217598	217939	218090	219268	217986	219268	198.8	216.4	6	84	0.93	283.8	307.3	8	150	0.95	157.6	201.2	12	57	0.83	112.2	138.2	8	42	0.84	0.09	30.1894	17.1554	735, 2834, 3034, 3119	.	5'SS:408_1586..1690~1737_2078	E
alt_5prime.1149	MGG_04025	Supercontig_8.6	+	2191179	2191924	2190275	2190882	2190275	2191091	15.1	40.4	49	4	0.08	12.3	41.5	47	3	0.06	16.3	51.9	53	8	0.13	11.3	33.5	32	5	0.14	-0.05	6.32372	5.65937	-235	561	5'SS:-251_357..566~654_1399	B
alt_5prime.1151	MGG_12129	Supercontig_8.6	+	2269445	2269762	2269269	2269362	2269269	2269372	88.1	164.1	9	2	0.18	85.8	189.6	10	2	0.17	153.9	390.9	44	7	0.14	125	290.8	39	5	0.11	0.03	36.3517	62.278	-11, 722	.	5'SS:-359_-266..-256~-183_135	F
alt_5prime.127	MGG_02463	Supercontig_8.1	-	1962354	1962464	1962549	1962607	1962526	1962607	69.8	363.5	256	43	0.14	114.4	569.6	414	78	0.16	426.3	1822.5	1259	371	0.23	249.4	1175	817	229	0.22	-0.06	69.4387	211.035	1051	.	5'SS:386_444..467~529_639	H
alt_5prime.1288	MGG_03109	Supercontig_8.7	-	283208	283444	283700	283762	283628	283762	119.6	177.5	31	54	0.64	172.9	206.6	37	78	0.68	172.6	179.1	33	39	0.54	115.1	152.4	19	28	0.6	0.04	19.6187	9.36366	1625	237, 324, 1041, 1247	5'SS:486_548..620~804_1040	H
alt_5prime.129	MGG_02474	Supercontig_8.1	-	1989590	1990519	1990838	1990911	1990596	1990911	24	147.4	48	9	0.16	61.2	195.4	62	9	0.13	21.3	141.2	49	14	0.22	29.7	113.7	37	11	0.23	-0.06	23.2586	16.4496	-1773, -1715, -481, -393, 1622, 2078	768	5'SS:-615_-542..-300~-223_707	A
alt_5prime.1297	MGG_02941	Supercontig_8.7	-	926562	926968	927174	927843	927159	927843	146	190.4	134	23	0.15	133	191.5	103	25	0.2	217.9	174.2	49	17	0.26	193	152.4	39	12	0.24	-0.04	20.5042	18.2388	-811, -627, 210, 1989	.	5'SS:967_1636..1651~1842_2248	F
alt_5prime.1318	MGG_02716	Supercontig_8.7	-	1770721	1771985	1772228	1772858	1772156	1772858	20	21.4	3	21	0.88	52	51.2	3	60	0.95	55.6	53.3	1	50	0.98	32.4	27.2	0	32	1	-0.03	16.7197	20.4131	-1344, -1236, -1038, -545, -464, -455, 1773, 3678, 3693, 4143, 4617, 6294, 6548	.	5'SS:-1636_-1006..-934~-763_502	G
alt_5prime.1327	MGG_02536	Supercontig_8.7	-	2458593	2460429	2460748	2461365	2460676	2461365	59.5	120.9	9	28	0.76	60.9	122.4	6	34	0.85	50.1	78.2	1	17	0.94	41.9	77.3	0	10	1	-0.09	10.1795	5.58287	-389, -27, 488, 710, 764, 1838, 2026, 2095, 2751	.	5'SS:146_763..835~1082_2918	D
alt_5prime.133	MGG_02510	Supercontig_8.1	-	2160177	2160303	2160506	2160540	2160393	2160540	10	79.4	4	9	0.69	15.5	86.4	4	8	0.67	21.5	140.6	13	39	0.75	13	99.5	5	24	0.83	-0.06	15.288	19.0895	685	938	5'SS:151_185..298~388_514	H
alt_5prime.1330	MGG_09027	Supercontig_8.7	-	2649656	2650766	2650977	2651566	2650962	2651566	115.6	117.2	15	33	0.69	158.1	162.7	28	68	0.71	115.2	116.5	7	32	0.82	83.3	75.7	4	40	0.91	-0.11	18.8573	12.3721	29, 3426	-179, 1602	5'SS:806_1395..1410~1606_2716	A
alt_5prime.1337	MGG_10577	Supercontig_8.7	-	2838075	2840783	2841133	2841388	2840859	2841388	171.8	231.5	17	7	0.29	254.1	285.3	43	2	0.04	201.2	193.6	24	0	0	164.3	145.1	14	0	0	0.04	1.28604	0.59729	-2423, -2210, -1654, -1443, -1434, -1368, -864, -771, -698, -609, -436, 370, 643	.	5'SS:-2584_-2329..-2055~-1979_730	D
alt_5prime.1340	MGG_10577	Supercontig_8.7	-	2838075	2840783	2841133	2841388	2840924	2841388	169.2	231.5	17	3	0.15	252.8	285.3	43	1	0.02	214.7	193.6	24	10	0.29	172.4	145.1	14	3	0.18	-0.03	1.28604	0.59729	-2423, -2210, -1654, -1443, -1434, -1368, -864, -771, -698, -609, -436, 370, 643	.	5'SS:-2584_-2329..-2120~-1979_730	D
alt_5prime.1347	MGG_10577	Supercontig_8.7	-	2838075	2840795	2841133	2841388	2840924	2841388	169.2	232.3	140	11	0.07	252.8	286.6	190	13	0.06	214.7	194.4	122	20	0.14	172.4	145.8	78	30	0.28	-0.07	1.28604	0.59729	-2423, -2210, -1654, -1443, -1434, -1368, -864, -771, -698, -609, -436, 370, 643	.	5'SS:-2584_-2329..-2120~-1991_730	D
alt_5prime.1349	MGG_10577	Supercontig_8.7	-	2838075	2840795	2841233	2841388	2840924	2841388	198.9	231.3	0	11	1	305.3	282.1	0	13	1	239.9	191	4	20	0.83	188	143.2	1	30	0.97	0.03	1.28604	0.59729	-2423, -2210, -1654, -1443, -1434, -1368, -864, -771, -698, -609, -436, 370, 643	.	5'SS:-2584_-2429..-2120~-1991_730	C
alt_5prime.141	MGG_11878	Supercontig_8.1	-	2391161	2391352	2391541	2392733	2391449	2392733	23	26.7	20	3	0.13	24.2	36.2	11	3	0.21	20.1	25	17	0	0	4.1	14.9	10	0	0	0.13	3.43368	2.28908	-697, -634, -79	.	5'SS:-775_418..510~607_825	E
alt_5prime.143	MGG_06700	Supercontig_8.1	-	2444578	2446861	2447073	2448685	2446948	2448685	31.2	38.3	5	26	0.84	36.2	51.9	8	40	0.83	54.4	80.3	13	36	0.73	48.7	70.9	9	37	0.8	0.03	5.16331	7.31406	1267, 1597, 3687	.	5'SS:-320_1293..1418~1505_3788	G
alt_5prime.156	MGG_06934	Supercontig_8.1	-	3304825	3305248	3305365	3305485	3305356	3305485	34	129.9	68	8	0.11	57.2	170.6	62	11	0.15	29	163.6	84	6	0.07	21	110	53	3	0.05	0.04	13.13	13.4321	-603, -185, 20, 1944, 2014, 2198	-1532	5'SS:-2947_-2526..-2517~-2409_-1986	H
alt_5prime.163	MGG_06992	Supercontig_8.1	-	3496032	3497533	3497604	3498499	3497594	3498499	6.2	165.2	30	6	0.17	10	191.8	41	8	0.16	0	57.4	34	0	0	2	50.4	19	2	0.1	0.06	10.08	5.88724	-123, 40, 677, 821, 2212, 2441, 2756	.	5'SS:369_1264..1274~1335_2836	G
alt_5prime.173	MGG_09900	Supercontig_8.1	-	4272055	4272155	4272235	4272343	4272230	4272343	26.2	127.1	53	12	0.18	29.2	142.7	49	9	0.16	24.8	121.5	17	10	0.37	11	60.6	14	7	0.33	-0.15	49.5139	41.5424	.	.	5'SS:-476_-127..-122~-47_54	N
alt_5prime.174	MGG_09904	Supercontig_8.1	-	4285858	4287978	4288094	4288804	4288080	4288804	86.4	99.3	3	74	0.96	135.9	121.7	4	123	0.97	86.6	88	0	75	1	58.8	75.7	0	47	1	-0.03	17.3966	11.7318	-744, -428, -106, 1750, 2308, 2329, 2384	362	5'SS:-835_347..361~463_2583	D
alt_5prime.177	MGG_09926	Supercontig_8.1	-	4364015	4364360	4364464	4364502	4364423	4364502	148.3	448.3	590	124	0.17	160.4	502	667	140	0.17	240	491.8	550	181	0.25	196.9	406.1	507	168	0.25	-0.08	47.4462	44.8064	-232, -223, 1388	877	5'SS:2025_2063..2104~2167_2512	H
alt_5prime.18	MGG_11916	Supercontig_8.1	+	1717674	1717892	1717071	1717580	1717071	1717594	449.6	449.5	55	246	0.82	585.4	545.1	60	253	0.81	256.2	462	136	141	0.51	200.9	302.1	103	118	0.53	0.28	126.868	85.9124	163, 212, 698, 873	-169, 52	5'SS:-771_-262..-248~-168_51	A
alt_5prime.182	MGG_09949	Supercontig_8.1	-	4454357	4454446	4454518	4454717	4454577	4454717	16.3	82.5	15	80	0.84	24.8	116.9	19	112	0.85	14.9	135.2	9	124	0.93	10.6	71.9	9	69	0.88	-0.03	21.7493	20.3016	-218, 648	168, 344, 689, 735, 1804	5'SS:-396_126..67~198_287	B
alt_5prime.189	MGG_09962	Supercontig_8.1	-	4519428	4519570	4519940	4520263	4519678	4520263	15.1	17.4	8	9	0.53	32.1	39.1	21	26	0.55	18	23.5	8	25	0.76	9.6	12	5	10	0.67	-0.12	17.5546	13.3683	-1256, -458, 505, 533, 1471, 1712	-701, -29	5'SS:-697_-374..-112~-4_3232	D
alt_5prime.190	MGG_09962	Supercontig_8.1	-	4519428	4519570	4519940	4520263	4519769	4520263	12	17.4	8	4	0.33	26	39.1	21	11	0.34	13.3	23.5	8	5	0.38	7.2	12	5	5	0.5	-0.04	17.5546	13.3683	-1256, -458, 505, 533, 1471, 1712	-701, -29	5'SS:-697_-374..-203~-4_3232	D
alt_5prime.206	MGG_05638	Supercontig_8.1	-	5929274	5930265	5930535	5931306	5930439	5931306	49056.6	17730.6	2	440	1	45732.7	14218.6	1	358	1	32235.1	10928.2	152	325	0.68	27027.1	10420.6	106	159	0.6	0.32	5504.47	3317.42	-401, 932, 980	.	5'SS:-863_-92..5~179_1170	G
alt_5prime.219	MGG_05752	Supercontig_8.1	-	6398416	6398502	6398753	6398858	6398666	6398858	113.6	539.2	484	12	0.02	89.9	547.3	475	4	0.01	119.9	641.7	576	35	0.06	73.8	482.6	424	25	0.06	-0.04	95.7698	95.1136	.	.	5'SS:254_359..446~610_696	N
alt_5prime.301	MGG_01586	Supercontig_8.2	+	4099511	4099761	4098898	4099018	4098898	4099318	80.1	134.8	52	22	0.3	106.3	193	125	13	0.09	99.3	270.9	163	2	0.01	42.1	154.8	123	6	0.05	0.04	45.0564	54.4148	1592, 2739, 3060	.	5'SS:-743_-623..-323~-130_121	H
alt_5prime.336	MGG_08154	Supercontig_8.2	+	5879278	5879483	5879014	5879061	5879014	5879218	42.1	40	1	33	0.97	52.4	50.7	1	49	0.98	36.3	50.6	2	33	0.94	32.1	38.3	3	36	0.92	0.03	6.84871	6.54493	.	78	5'SS:1_48..205~265_470	A
alt_5prime.345	MGG_08168	Supercontig_8.2	+	5929849	5930132	5929007	5929679	5929007	5929458	60.3	117.9	6	72	0.92	47.5	164.1	8	135	0.94	38.3	97.3	0	79	1	19.9	72.7	0	40	1	-0.06	38.5537	19.4878	-1049, -674, 904, 2541	.	5'SS:-1180_328..107~498_2872	G
alt_5prime.351	MGG_07049	Supercontig_8.2	+	6193100	6194447	6192773	6193017	6192773	6193039	3	25.5	25	3	0.11	1.9	31.8	20	2	0.09	5	39.6	29	0	0	2.4	35.4	34	1	0.03	0.06	6.02067	8.05456	-51, 1312, 1360	69, 87	5'SS:-185_60..82~143_1490	D
alt_5prime.365	MGG_07171	Supercontig_8.2	+	6630972	6631621	6627404	6630705	6627404	6630892	14.3	416.2	16	10	0.38	29.7	461.5	15	6	0.29	19	258.6	6	6	0.5	14.9	320.9	11	12	0.52	-0.12	112.241	72.0974	1191, 1304, 1745, 2163, 2354, 2475, 2947, 3345, 3705, 3906, 3912, 4186, 4476, 4552	.	5'SS:-400_2902..3089~3169_4711	D
alt_5prime.377	MGG_07173	Supercontig_8.2	+	6635968	6636146	6633806	6634673	6633806	6635558	40.9	269.5	415	75	0.15	52.7	387.1	567	91	0.14	45	317.5	571	73	0.11	28.7	207.5	376	46	0.11	0.03	73.6375	65.5809	-1643, -1467, -1145, -1132, -997, -861, 1481, 1643, 1681	.	5'SS:-1726_-859..27~437_615	E
alt_5prime.390	MGG_07237	Supercontig_8.2	+	6910676	6910958	6910336	6910477	6910336	6910545	85.8	586.9	47	3	0.06	87.7	647.1	96	7	0.07	41.8	441.6	73	14	0.16	14.4	345.2	66	9	0.12	-0.05	267.028	142.516	.	.	5'SS:-481_-340..-272~-141_142	N
alt_5prime.392	MGG_07237	Supercontig_8.2	+	6910676	6910958	6910336	6910477	6910336	6910600	90.1	586.9	47	45	0.49	100.9	647.1	96	43	0.31	38.5	441.6	73	7	0.09	15.6	345.2	66	11	0.14	0.17	267.028	142.516	.	.	5'SS:-481_-340..-217~-141_142	N
alt_5prime.393	MGG_07237	Supercontig_8.2	+	6910676	6910958	6910336	6910545	6910336	6910600	95.5	517.8	3	45	0.94	117.2	570	7	43	0.86	34.3	386.5	14	7	0.33	17.1	299.5	9	11	0.55	0.31	267.028	142.516	.	.	5'SS:-481_-272..-217~-141_142	N
alt_5prime.402	MGG_07335	Supercontig_8.2	+	7302436	7302485	7301369	7302077	7301369	7302102	35.3	120.3	138	15	0.1	37.5	163.1	221	19	0.08	53.5	130.4	134	26	0.16	43.2	105.7	114	31	0.21	-0.06	34.2392	27.9467	-1161, -1089, -978, -936, 1118, 1589, 1674	.	5'SS:-1336_-628..-603~-269_-220	E
alt_5prime.418	MGG_14728	Supercontig_8.2	-	466994	469039	469131	469330	469184	469330	5.2	35.5	4	23	0.85	16.3	50	8	44	0.85	4.1	34.9	1	30	0.97	1.8	34.6	0	22	1	-0.12	4.91138	3.91226	-419, -413, -374, -328, -247, 41, 1172, 1211, 1552, 2215	.	5'SS:-468_122..69~214_2259	G
alt_5prime.449	MGG_08826	Supercontig_8.2	-	1778377	1779535	1779968	1780709	1779691	1780709	37.9	76.5	24	20	0.45	41.9	85.4	31	27	0.47	61.5	69.4	11	33	0.75	36.9	54.7	6	19	0.76	-0.28	23.4159	16.9797	-679, -626, 580, 986, 2365, 2817, 3119, 3429	.	5'SS:-1325_-584..-307~-151_1008	G
alt_5prime.464	MGG_14773	Supercontig_8.2	-	2843451	2845495	2846642	2846809	2845551	2846809	44.5	133.8	2	69	0.97	95.5	144.7	2	127	0.98	66.1	123.6	10	69	0.87	29.6	99.1	7	32	0.82	0.1	12.191	8.63559	575, 857, 1118, 1130, 2096, 2495, 2764, 3333	.	5'SS:1_168..1259~1315_3359	C
alt_5prime.483	MGG_01484	Supercontig_8.2	-	3733963	3734177	3734289	3734487	3734261	3734487	48	149.2	73	17	0.19	93.3	289.6	158	29	0.16	46.6	294	191	28	0.13	27.2	183.8	120	14	0.1	0.03	72.4727	74.4787	.	-134, 291, 383	5'SS:-361_-163..-135~-51_164	A
alt_5prime.485	MGG_01535	Supercontig_8.2	-	3927497	3928426	3928782	3929073	3928517	3929073	719.6	2209.9	1737	88	0.05	718.7	2426.2	2032	126	0.06	270	792.5	614	9	0.01	278.2	909.8	599	13	0.02	0.03	408.189	141.858	612	.	5'SS:-174_118..383~474_1403	F
alt_5prime.496	MGG_01604	Supercontig_8.2	-	4164842	4165855	4165941	4166300	4165915	4166300	131.8	81	13	5	0.28	152.9	101.3	5	8	0.62	211	140.3	3	20	0.87	128.7	99.6	3	11	0.79	-0.17	11.0811	16.9338	-825, -343, -334, 1219, 1264, 1310	.	5'SS:-1065_-706..-680~-620_394	G
alt_5prime.507	MGG_01768	Supercontig_8.2	-	4761864	4761957	4762024	4763150	4762009	4763150	13.4	51.4	45	9	0.17	22.9	81.4	47	18	0.28	20	42.8	24	12	0.33	9.9	25.1	14	7	0.33	-0.05	8.96981	4.29851	-454, 735, 967, 1033, 1633, 2677	273, 290, 1770	5'SS:430_1556..1571~1623_1716	G
alt_5prime.522	MGG_15808	Supercontig_8.2	-	5490334	5490491	5490581	5490731	5490562	5490731	91.1	111	22	23	0.51	121	121.2	19	28	0.6	127.1	137.1	31	26	0.46	34.7	47.6	14	4	0.22	0.05	4.13684	2.94136	.	534	5'SS:111_261..280~351_508	H
alt_5prime.615	MGG_09477	Supercontig_8.3	+	3552391	3552650	3551576	3552215	3551576	3552260	170.5	247.3	171	156	0.48	197.7	307.3	222	193	0.47	63.4	192	181	54	0.23	55	165	172	50	0.23	0.24	27.8213	17.1649	938, 1028	748	5'SS:1_640..685~816_1075	C
alt_5prime.618	MGG_09471	Supercontig_8.3	+	3568607	3568880	3567862	3568324	3567862	3568540	5.6	26	1	9	0.9	17.3	45.3	2	45	0.96	17.9	62.6	12	58	0.83	14.8	39.4	5	33	0.87	0.03	18.3357	27.3987	-411, 28, 37, 774, 2184, 2564, 2709, 2740, 2870, 2941, 2964	285, 2289	5'SS:-881_-419..-203~-136_138	C
alt_5prime.621	MGG_04898	Supercontig_8.3	+	3885499	3885786	3885222	3885405	3885222	3885246	73	512.3	20	320	0.94	103.8	732	25	499	0.95	149.3	707.3	8	435	0.98	28	281	2	203	0.99	-0.03	73.3289	47.9453	.	188, 221, 376, 866	5'SS:192_375..216~469_756	B
alt_5prime.674	MGG_07681	Supercontig_8.3	-	1502359	1502646	1503082	1503298	1502763	1503298	25.6	35.7	3	33	0.92	53.2	60.8	4	48	0.92	18.6	20.3	0	22	1	10.5	11.3	0	11	1	-0.08	6.89477	2.07272	-269, -243, -44, 887, 1399	.	5'SS:683_899..1218~1335_1622	G
alt_5prime.684	MGG_06043	Supercontig_8.3	-	2384801	2384980	2385136	2385308	2385064	2385308	23.7	20.1	2	16	0.89	41.5	48.3	4	26	0.87	51.1	53.1	2	41	0.95	23.1	28.5	0	21	1	-0.06	12.4394	12.0959	-883, -6, 589, 1741, 2174, 2735, 2756, 3023, 3487, 3665	-732, -728, 2473	5'SS:-1052_-880..-808~-724_-206	B
alt_5prime.700	MGG_06131	Supercontig_8.3	-	2674798	2675225	2676659	2677115	2675532	2677115	181.1	400.1	166	125	0.43	270.1	538.4	235	145	0.38	135.1	289.1	166	61	0.27	78.3	241.1	163	49	0.23	0.11	98.8863	50.1661	2967	75, 1217	5'SS:-426_31..1158~1465_1892	A
alt_5prime.702	MGG_06131	Supercontig_8.3	-	2674798	2675225	2675923	2676191	2675620	2676191	421.5	447.9	8	66	0.89	643.9	624.3	19	144	0.88	281	318.2	6	33	0.85	175.6	255	13	32	0.71	0.03	98.8863	50.1661	2967	75, 1217	5'SS:-426_767..1070~1465_1892	B
alt_5prime.703	MGG_06131	Supercontig_8.3	-	2674798	2675225	2676659	2677115	2675620	2677115	165.1	400.1	166	66	0.28	250.6	538.4	235	144	0.38	130.3	289.1	166	33	0.17	74.5	241.1	163	32	0.16	0.11	98.8863	50.1661	2967	75, 1217	5'SS:-426_31..1070~1465_1892	A
alt_5prime.71	MGG_09297	Supercontig_8.1	+	4136846	4138246	4136599	4136694	4136599	4136707	17	85.1	9	4	0.31	25.2	112	14	6	0.3	27.9	95	38	3	0.07	33.3	74.1	33	5	0.13	0.17	16.244	11.1493	-458, -351, -206, 479, 493, 659, 686, 916, 1008	.	5'SS:-567_-472..-459~-320_1081	C
alt_5prime.73	MGG_09882	Supercontig_8.1	+	4222993	4223348	4221631	4222220	4221631	4222520	28.1	132	122	42	0.26	49.2	145.1	144	63	0.3	32	106.8	97	17	0.15	23.7	91.3	104	28	0.21	0.05	48.1481	33.0442	2461, 2587, 2623, 3050, 3143, 3185, 3501	180	5'SS:-567_23..323~796_1151	A
alt_5prime.735	MGG_09541	Supercontig_8.3	-	3329455	3330753	3331278	3331461	3330830	3331461	81.1	135.7	2	72	0.97	96.4	147.1	5	71	0.93	61.6	92.5	0	67	1	37.7	71.3	0	51	1	-0.03	16.7921	9.34087	181	.	5'SS:1_184..632~709_2007	E
alt_5prime.74	MGG_09898	Supercontig_8.1	+	4261890	4262643	4261000	4261529	4261000	4261816	45.2	28.1	7	21	0.75	34.4	25.8	3	16	0.84	23.7	27.9	9	9	0.5	29.9	24	4	8	0.67	0.08	2.62429	2.48498	148, 481, 985, 3024, 3946, 3985, 4615	743	5'SS:-1134_-605..-318~-244_510	F
alt_5prime.750	MGG_05015	Supercontig_8.3	-	4308028	4308497	4308650	4309605	4308558	4309605	43.2	126.3	10	3	0.23	38	143.7	12	1	0.08	88.1	161.3	26	0	0	64.8	133.4	24	0	0	0.08	50.0109	53.7594	-446, -428, 580, 998, 1033, 1138	.	5'SS:-1151_-196..-104~-43_427	E
alt_5prime.769	MGG_05281	Supercontig_8.3	-	5263849	5263978	5264226	5264482	5264057	5264482	79.1	438.1	296	41	0.12	107.2	528.5	345	46	0.12	83.4	283	166	43	0.21	37.3	184.2	122	25	0.17	-0.05	40.0731	25.8781	94, 178, 1363, 1395	352	5'SS:-771_-336..-167~-88_238	F
alt_5prime.772	MGG_05283	Supercontig_8.3	-	5265945	5266243	5266362	5266494	5266421	5266494	319.3	192.3	34	4	0.11	347.2	189.5	46	7	0.13	238.6	150.2	79	6	0.07	275.9	155	98	5	0.05	0.04	249.283	134.511	-331, -319, -228, -40, 1072, 1364, 1459, 1545	-189	5'SS:966_1249..1190~1368_1666	D
alt_5prime.781	MGG_05309	Supercontig_8.3	-	5355076	5355667	5355781	5356220	5355737	5356220	20.5	94.9	88	4	0.04	32	129.6	153	4	0.03	8	61.7	67	0	0	8.7	38.4	28	0	0	0.03	13.3408	6.06904	-472, -249, 612, 798, 1211, 1505, 1574	.	5'SS:-709_392..436~506_1097	G
alt_5prime.789	MGG_08592	Supercontig_8.4	+	797353	797446	797158	797219	797158	797267	65.1	149.8	57	56	0.5	71.6	170.4	71	65	0.48	96.2	271.5	128	85	0.4	74.2	205.9	97	66	0.4	0.08	11.8062	17.2756	.	98, 1437	5'SS:403_464..512~598_691	H
alt_5prime.8	MGG_16007	Supercontig_8.1	+	313965	314181	313620	313727	313620	313841	136.9	172.5	34	2	0.06	165.5	222.6	49	4	0.08	73.4	168.6	31	1	0.03	69.5	139.5	33	1	0.03	0.03	4.42056	2.0482	.	981, 1211	5'SS:411_974..1088~1212_1428	A
alt_5prime.817	MGG_03581	Supercontig_8.4	+	1394357	1394930	1393921	1394262	1393921	1394236	19	68.4	13	39	0.75	25.6	66.3	14	26	0.65	21.2	59.3	12	20	0.62	18.7	71.2	13	21	0.62	0.03	5.37027	4.03078	2627	.	5'SS:1715_2056..2030~2151_2724	F
alt_5prime.820	MGG_17078	Supercontig_8.4	+	1564630	1564736	1564354	1564553	1564354	1564500	2.2	50.4	1	60	0.98	4.3	66.3	0	74	1	7.3	55.1	4	49	0.92	2.5	39.7	2	39	0.95	0.03	8.02294	9.26734	-755, -595, 1849, 1943, 1959, 1971	262	5'SS:-421_189..136~266_372	A
alt_5prime.827	MGG_03281	Supercontig_8.4	+	2408870	2410151	2408709	2408782	2408709	2408786	215.5	525.9	66	211	0.76	301.8	624.2	96	299	0.76	204.2	510.5	75	199	0.73	147.5	438.1	60	145	0.71	0.03	74.0505	58.5104	.	.	5'SS:-222_-95..-91~-7_1538	N
alt_5prime.844	MGG_06623	Supercontig_8.4	+	3068861	3069573	3068037	3068399	3068037	3068733	241.8	351.6	13	369	0.97	287.7	339.9	7	405	0.98	103.8	154	9	151	0.94	99.1	143.8	10	154	0.94	0.03	74.273	26.1515	76, 1876, 1907, 1914	1097	5'SS:-441_-79..256~384_1096	A
alt_5prime.882	MGG_08500	Supercontig_8.4	-	434188	435189	435344	435457	435273	435457	51.1	79.2	4	13	0.76	92.4	104.9	3	16	0.84	68.8	93.7	4	10	0.71	48.5	75.6	4	7	0.64	0.05	7.60186	6.49478	.	.	5'SS:325_438..509~593_1594	N
alt_5prime.909	MGG_03485	Supercontig_8.4	-	1719433	1719636	1719725	1719778	1719718	1719778	315.7	281.4	6	55	0.9	417.9	343.1	8	44	0.85	224.4	211.9	18	38	0.68	199.3	216.4	18	49	0.73	0.12	23.3566	21.4158	208, 895, 2060, 2729	-1598, -842	5'SS:-1455_-1402..-1395~-1313_-1110	H
alt_5prime.923	MGG_03199	Supercontig_8.4	-	2722275	2722865	2723258	2723688	2722968	2723688	55.6	83.2	16	86	0.84	70.7	81.4	23	89	0.79	42.4	47.7	6	55	0.9	38.7	58	10	65	0.87	-0.03	13.6962	8.33266	.	.	5'SS:-530_392..682~785_1375	N
alt_5prime.926	MGG_12761	Supercontig_8.4	-	2770757	2770968	2771109	2771308	2771272	2771308	70.9	66.2	6	17	0.74	72.5	74.1	7	20	0.74	133.7	134.7	3	24	0.89	85.2	85.6	0	15	1	-0.15	1.97088	2.01823	-1079, -277, -135, 2080, 2707, 2983, 3134, 3338, 4919, 6196	-999, -836, -832, -828, -824, 4601	5'SS:-1319_-837..-1000~-696_-485	B
alt_5prime.935	MGG_06530	Supercontig_8.4	-	3392953	3393003	3393105	3393189	3393074	3393189	312.8	458.4	41	398	0.91	453.7	633.4	79	571	0.88	110	265.5	44	180	0.8	104.4	212.7	29	169	0.85	0.03	374.727	243.749	-209	.	5'SS:-18_67..98~169_219	H
alt_5prime.936	MGG_06530	Supercontig_8.4	-	3393105	3393189	3393304	3393538	3393300	3393538	201	584.2	117	187	0.62	274	885.6	144	244	0.63	113.5	554.6	70	100	0.59	76.5	419.7	51	64	0.56	0.03	374.727	243.749	-209	.	5'SS:-367_-133..-129~-18_67	E
alt_5prime.939	MGG_06412	Supercontig_8.4	-	3830730	3831356	3831467	3831844	3831442	3831844	8069.6	4978.3	43	2	0.04	9598.2	5795.3	69	4	0.05	6802.7	4409.8	52	26	0.33	5512.2	3552.6	46	12	0.21	-0.16	896.434	548.156	1163, 1307	.	5'SS:212_589..614~700_1326	F
alt_5prime.948	MGG_09779	Supercontig_8.4	-	5204230	5204821	5204976	5205458	5204917	5205458	387.9	415.1	273	367	0.57	377.6	410.9	302	374	0.55	480.8	454.8	276	419	0.6	297	328.4	176	288	0.62	-0.03	67.5236	56.1477	-586, -475, 1056, 1185, 1260, 1736, 1810	1528	5'SS:1045_1527..1586~1682_2273	D
alt_5prime.949	MGG_09779	Supercontig_8.4	-	5205693	5207069	5207297	5207927	5207200	5207927	66.7	272.6	15	5	0.25	80.1	384.9	31	6	0.16	80.3	372.8	52	5	0.09	37	218.2	25	2	0.07	0.07	67.5236	56.1477	-586, -475, 1056, 1185, 1260, 1736, 1810	1528	5'SS:-1425_-795..-698~-567_810	C
alt_5prime.958	MGG_10969	Supercontig_8.5	+	280929	281153	280488	280672	280488	280705	474.5	469.8	17	291	0.94	656.3	653.2	25	442	0.95	143.2	116.7	0	88	1	86.2	61.7	0	42	1	-0.05	110.079	18.388	.	.	5'SS:-479_-295..-262~-38_187	N
alt_5prime.964	MGG_01101	Supercontig_8.5	+	511184	512025	509178	511034	509178	511055	126.8	192.8	101	57	0.36	139.3	221.8	101	73	0.42	132.4	177.2	57	87	0.6	96	143.8	42	59	0.58	-0.16	23.2342	15.7881	434, 2648	903	5'SS:907_1857..1878~2007_2848	F
alt_5prime.970	MGG_01058	Supercontig_8.5	+	650400	650614	649996	650271	649996	650337	193.9	280.1	135	13	0.09	253.9	373.5	187	25	0.12	173.9	288.4	174	9	0.05	128	241.6	150	9	0.06	0.03	114.573	86.2567	-447, 1098	-469, 529	5'SS:-465_-190..-124~-61_154	E
Note: the data were calculated from two duplicates of RNA samples for each of the two strains. Genes expressed ≥1 FPKM in either of the strains were used for the calculation using Spladder (https://spladder.readthedocs.io/en/latest/file_formats.html).
event_id	the event occurred
gene_name	gene name
contig	contig for each gene
strand	strand for each gene
exon_const_start	start site of the remaining exonic segments
exon_const_end	end site of the remaining exonic segments
exon_alt1_start	start site of the longer exon
exon_alt1_end	end site of the longer exon
exon_alt2_start	start site of the shorter exon
exon_alt2_end	end site of the shorter exon
exon_diff_cov	mean coverage of the exonic segment that between the two alternative splice sites
exon_const_cov	mean coverage of the remaining exonic segments in the event
intron1_conf	number of spliced alignments spanning the longer intron
intron2_conf	number of spliced alignments spanning the shorter intron
PSI	percent spliced in values based Spladder
PSI difference	difference PSI value between srp1ko1 and P131
FPKM_P131	gene expression level (FPKM) of P131
FPKM_srp1ko1	gene expression level (FPKM) of srp1ko1
GUAG in exons	GUAG motif sites in the exons of the gene (set the start coding base as 1)
GUAG in introns	GUAG motif sites in the introns of the gene (set the start coding base as 1)
occurring position of aberrant splingcing events	shorthand of the event based on the position (event:left flanking exon start_end..right flanking exon start_end)
event types	different types of aberrantly spliced transcripts with or without the GUAG consensus in the introns and its neighboring exons (showed in Figure 5C)

## Sheet: 3'SS
S3 Table. List of defects on intron splicing with the deletion of MoSRP1: d) 3' alternative splicing site.
event_id	gene_name	contig	strand	exon_const_start	exon_const_end	exon_alt1_start	exon_alt1_end	exon_alt2_start	exon_alt2_end	P131-1:exon_diff_cov	P131-1:exon_const_cov	P131-1:intron1_conf	P131-1:intron2_conf	P131-1:PSI	P131-2:exon_diff_cov	P131-2:exon_const_cov	P131-2:intron1_conf	P131-2:intron2_conf	P131-2:PSI	srp1ko1-1:exon_diff_cov	srp1ko1-1:exon_const_cov	srp1ko1-1:intron1_conf	srp1ko1-1:intron2_conf	srp1ko1-1:PSI	srp1ko1-2:exon_diff_cov	srp1ko1-2:exon_const_cov	srp1ko1-2:intron1_conf	srp1ko1-2:intron2_conf	srp1ko1-2:PSI	PSI difference	FPKM_P131	FPKM_srp1ko1	GUAG in exons	GUAG in introns	occurring position of aberrant splingcing events	event types
alt_3prime.1012	MGG_07460	Supercontig_8.3	-	724052	724308	722729	723909	722729	723992	228.5	678.4	116	110	0.49	289	796.2	202	98	0.33	197.4	766.2	260	80	0.24	158.7	607.3	162	59	0.27	0.06	177.253	157.66	-281, -114, 484	-126	3'SS:-438_-182~-122..-39_43	B
alt_3prime.1013	MGG_07460	Supercontig_8.3	-	724052	724308	722729	723914	722729	723992	198.3	678.4	122	110	0.47	248.3	796.7	176	98	0.36	157.5	766.4	224	80	0.26	127.5	607.4	156	59	0.27	0.09	177.253	157.66	-281, -114, 484	-126	3'SS:-438_-182~-122..-44_43	B
alt_3prime.1025	MGG_05819	Supercontig_8.3	-	1601229	1601522	1600901	1600982	1600901	1601090	320.3	387.7	21	306	0.94	281.3	363.2	19	255	0.93	41.3	49.3	5	39	0.89	59.9	61.2	6	50	0.89	0.04	36.1935	4.37221	1018	366	3'SS:400_693~832..940_1021	F
alt_3prime.1041	MGG_06036	Supercontig_8.3	-	2351569	2351742	2351367	2351463	2351367	2351476	1	27.2	24	0	0	0	30.1	23	0	0	10.2	86	67	2	0.03	8.6	61.2	45	3	0.06	-0.03	3.93516	9.18766	.	192, 2401	3'SS:-113_187~280..293_389	A
alt_3prime.1043	MGG_06070	Supercontig_8.3	-	2477303	2477803	2476716	2477065	2476716	2477068	15.3	20.8	14	6	0.3	24.7	40.4	25	5	0.17	20	35.1	18	0	0	11	18.3	18	3	0.14	0.03	7.55493	6.15334	-844, -511, -246, -240, 466, 797, 935, 2296, 2376	1448	3'SS:-1043_-543~-308..-305_45	D
alt_3prime.1055	MGG_06131	Supercontig_8.3	-	2675620	2677115	2673639	2675225	2673639	2675561	253.8	343.5	66	34	0.34	352.6	446.1	144	55	0.28	142.2	248.1	33	49	0.6	91.3	197.5	32	19	0.37	-0.03	98.8863	50.1661	2967	75, 1217	3'SS:-426_1070~1129..1465_1892	B
alt_3prime.1058	MGG_06131	Supercontig_8.3	-	2675620	2677115	2674798	2675231	2674798	2675561	254.8	272.9	6	34	0.85	353.5	382.7	24	55	0.7	142.6	203.1	2	49	0.96	91.7	150.9	0	19	1	-0.11	98.8863	50.1661	2967	75, 1217	3'SS:-426_1070~1129..1459_1892	B
alt_3prime.1080	MGG_09541	Supercontig_8.3	-	3331278	3331461	3329455	3330753	3329455	3331182	87.2	135.7	2	59	0.97	103.7	147.1	5	97	0.95	65.7	92.5	0	58	1	39.5	71.3	0	33	1	-0.03	16.7921	9.34087	181	.	3'SS:1_184~280..709_2007	E
alt_3prime.1092	MGG_09457	Supercontig_8.3	-	3611586	3612008	3611396	3611458	3611396	3611481	2167.7	1468.2	44	7	0.14	2353.7	1760.1	55	2	0.04	681.4	481.5	41	0	0	797.6	578.6	38	0	0	0.04	263.357	94.183	-269, 68, 283	152, 364	3'SS:-272_151~256..279_341	D
alt_3prime.1109	MGG_16844	Supercontig_8.3	-	4350526	4350615	4350243	4350335	4350243	4350346	120.2	154.9	8	4	0.33	102.2	152.5	4	7	0.64	188.3	244	3	9	0.75	130.1	190.7	2	8	0.8	-0.11	0	63.2976	14	.	3'SS:1_90~270..281_373	E
alt_3prime.111	MGG_09297	Supercontig_8.1	+	4136599	4136694	4136877	4138246	4136819	4138246	22.1	86.3	13	0	0	32.9	113.4	11	0	0	57.3	95.4	31	7	0.18	37	74.5	16	1	0.06	-0.06	16.244	11.1493	-458, -351, -206, 479, 493, 659, 686, 916, 1008	.	3'SS:-567_-472~-347..-289_1081	C
alt_3prime.1129	MGG_05255	Supercontig_8.3	-	5166116	5166388	5164831	5165816	5164831	5165830	28.3	47.4	1	28	0.97	29.9	44.9	0	29	1	15	45.4	2	15	0.88	20.8	41.7	5	21	0.81	0.09	4.61847	3.81166	1353, 1899, 2000, 2037	.	3'SS:715_987~1273..1287_2272	F
alt_3prime.1142	MGG_05309	Supercontig_8.3	-	5356299	5356379	5355076	5356220	5355076	5356225	53.6	85.2	14	35	0.71	79.6	117	26	45	0.63	40.4	55.2	20	19	0.49	22	34.2	6	9	0.6	0.03	13.3408	6.06904	-472, -249, 612, 798, 1211, 1505, 1574	.	3'SS:-709_-127~-53..-48_392	E
alt_3prime.1183	MGG_03683	Supercontig_8.4	+	1030162	1030781	1030960	1032069	1030890	1032069	387	271.5	17	358	0.95	435.3	292.9	19	397	0.95	245.9	179.5	3	217	0.99	175.5	121.8	0	148	1	-0.04	42.8704	19.9637	-19, 1090	.	3'SS:-463_157~266..336_1445	G
alt_3prime.1191	MGG_03628	Supercontig_8.4	+	1208798	1209343	1209451	1210309	1209427	1210309	74.8	151.6	45	56	0.55	93.6	193.3	87	76	0.47	73.7	100.9	44	60	0.58	55.8	87.5	34	49	0.59	-0.03	16.1048	8.84763	-19, 94, 539	462, 1119	3'SS:508_1053~1137..1161_2019	B
alt_3prime.1192	MGG_13497	Supercontig_8.4	+	1235691	1235800	1236029	1236344	1236026	1236344	87.3	105.1	5	20	0.8	103.3	192.5	8	27	0.77	144.3	275	23	58	0.72	90	150.8	25	36	0.59	0.05	27.8883	39.7568	-22, 482, 1583	.	3'SS:-734_-349~-123..-120_196	F
alt_3prime.1199	MGG_17073	Supercontig_8.4	+	1431461	1432261	1432540	1433591	1432355	1433591	37.6	52.7	6	119	0.95	34.2	60	6	114	0.95	22.5	34.9	0	63	1	19.1	36.1	0	68	1	-0.05	12.2646	6.54941	-703, -206, 807	220	3'SS:-746_55~149..334_1385	D
alt_3prime.1262	MGG_06342	Supercontig_8.4	+	4089950	4090287	4090469	4090684	4090360	4090684	120.4	126.3	8	90	0.92	125.5	144.4	3	95	0.97	101.7	153.7	32	89	0.74	77.4	116.2	19	69	0.78	0.14	10.788	10.047	169, 2694, 2721, 3282	77	3'SS:313_650~723..832_1047	H
alt_3prime.1286	MGG_06249	Supercontig_8.4	+	4410572	4410718	4410865	4410940	4410792	4410940	81	1407.1	27	5	0.16	90.4	1827.5	26	5	0.16	112.2	1997.4	134	8	0.06	66	1461.7	98	0	0	0.1	548.572	530.811	.	78, 223, 882	3'SS:1016_1162~1236..1309_1384	H
alt_3prime.132	MGG_16315	Supercontig_8.1	+	4687780	4688667	4688740	4688939	4688872	4688939	12.8	44.4	2	46	0.96	10.1	41.4	1	36	0.97	5.6	24.9	5	29	0.85	4.7	20.2	3	19	0.86	0.1	8.46019	3.5997	-191, 1160, 1480, 1602, 1647	.	3'SS:-729_159~364..232_1805	G
alt_3prime.1344	MGG_03517	Supercontig_8.4	-	1619309	1619365	1617077	1619224	1617077	1619240	135.2	132.4	12	126	0.91	206.4	171.8	14	199	0.93	157.8	159.8	37	150	0.8	121.6	134.8	32	114	0.78	0.11	19.5711	17.3185	-37, 1079, 1187, 1228, 2358	.	3'SS:188_244~313..329_2476	F
alt_3prime.1349	MGG_03485	Supercontig_8.4	-	1719433	1719636	1715364	1715469	1715364	1718435	173.2	186.8	2	14	0.88	200.3	230.3	4	19	0.83	166.5	139.9	0	13	1	195.7	152.5	1	10	0.91	-0.03	23.3566	21.4158	208, 895, 2060, 2729	-1598, -842	3'SS:-1455_-1110~-112..2855_2960	A
alt_3prime.1352	MGG_03485	Supercontig_8.4	-	1719433	1719636	1718701	1719039	1718701	1719253	98	172.5	48	23	0.32	188.5	239.3	71	40	0.36	78.9	158.8	89	18	0.17	94.9	168.7	46	5	0.1	0.15	23.3566	21.4158	208, 895, 2060, 2729	-1598, -842	3'SS:-1455_-1110~-930..-716_-378	A
alt_3prime.1357	MGG_17098	Supercontig_8.4	-	1983917	1986838	1982704	1983851	1982704	1983860	25.3	41.3	11	4	0.27	29	50.8	13	4	0.24	36.7	58.2	12	1	0.08	24.9	40	19	1	0.05	0.16	7.27984	6.75379	1532, 1649, 1962, 2143, 2832, 3656	.	3'SS:-381_2541~2598..2607_3754	G
alt_3prime.1367	MGG_03204	Supercontig_8.4	-	2707368	2707372	2706344	2707159	2706344	2707272	357.5	161.3	6	34	0.85	405.7	215.3	1	27	0.96	345.2	173.7	0	13	1	294.6	127.2	0	10	1	-0.04	9.31036	8.50394	-803, -422, 546, 2028, 2190, 2613, 2925, 3610, 3630, 3686, 3771	.	3'SS:-914_-910~-814..-701_115	C
alt_3prime.1368	MGG_03199	Supercontig_8.4	-	2723258	2723688	2722275	2722865	2722275	2723073	73.9	83.2	16	92	0.85	78.1	81.4	23	113	0.83	41.9	47.7	6	47	0.89	43.8	58	10	71	0.88	-0.03	13.6962	8.33266	.	.	3'SS:-530_392~577..785_1375	N
alt_3prime.1400	MGG_06350	Supercontig_8.4	-	4070708	4071367	4067131	4070550	4067131	4070651	3.1	38.1	23	1	0.04	5.4	53	35	2	0.05	9.9	47	32	4	0.11	4.5	36.1	15	3	0.17	-0.06	6.56438	5.65798	585, 1301, 1340, 1544, 1715, 1970	.	3'SS:-644_16~73..174_3593	F
alt_3prime.1425	MGG_14351	Supercontig_8.5	+	258862	259259	259609	261079	259379	261079	49.2	58.3	0	35	1	91	81.4	0	58	1	83.9	103.8	17	44	0.72	17	21.3	2	12	0.86	0.14	8.00036	6.18693	-823, -450, -147, -32, 1171	.	3'SS:-844_-447~-327..-97_1374	D
alt_3prime.1427	MGG_10969	Supercontig_8.5	+	280488	280705	280929	281153	280780	281153	191.3	470.1	291	125	0.3	241.4	653.5	442	134	0.23	48.5	118.7	88	17	0.16	33.2	63.6	42	7	0.14	0.07	110.079	18.388	.	.	3'SS:-479_-262~-187..-38_187	N
alt_3prime.1440	MGG_01001	Supercontig_8.5	+	862075	862339	862510	862975	862462	862975	41.9	39.8	4	35	0.9	48.8	54.2	3	37	0.93	49.7	49.3	2	46	0.96	31.9	32.8	1	36	0.97	-0.03	2.52463	2.06475	-74, 37, 175, 1526	3367	3'SS:1978_2242~2365..2413_2878	H
alt_3prime.1450	MGG_14656	Supercontig_8.5	+	1444773	1444909	1445080	1445520	1445034	1445520	122.2	107.2	14	96	0.87	171.4	165	10	121	0.92	190.7	170.3	8	144	0.95	97.1	83.9	4	74	0.95	-0.03	17.3675	13.3796	43, 1525, 1591, 1776	.	3'SS:-81_56~181..227_1170	E
alt_3prime.1466	MGG_00726	Supercontig_8.5	+	1867339	1867814	1868142	1868686	1868131	1868686	594.3	546.1	27	37	0.58	572.3	563.2	21	44	0.68	120.1	116.8	9	3	0.25	121.5	136.9	13	6	0.32	0.26	118.18	23.5128	-707, 1551, 1687, 1740	.	3'SS:-876_-401~-84..-73_1936	G
alt_3prime.1484	MGG_00548	Supercontig_8.5	+	2510719	2510902	2511083	2511170	2511035	2511170	14921.7	25620.6	10079	10608	0.51	13115.9	25350.2	10971	8977	0.45	1388.2	7373.8	5795	1019	0.15	1494.4	7873.2	6331	1076	0.15	0.3	2792.93	851.699	-339, -328	.	3'SS:254_437~570..618_705	H
alt_3prime.1507	MGG_00271	Supercontig_8.5	+	3458917	3458997	3459094	3459832	3459088	3459832	119.5	245.9	45	103	0.7	174.3	285.5	76	155	0.67	141.2	210.4	34	128	0.79	106.5	184.7	24	98	0.8	-0.09	32.3973	22.4984	.	885	3'SS:-32_49~140..146_884	H
alt_3prime.1546	MGG_00883	Supercontig_8.5	-	1272384	1274292	1268620	1272275	1268620	1272290	8.7	45.1	10	9	0.47	26	64.7	30	22	0.42	14.8	53.2	20	13	0.39	8.9	45.2	13	7	0.35	0.03	7.0663	5.97105	-862, 14, 1778, 2188, 5354	.	3'SS:-886_1023~1117..1132_2632	G
alt_3prime.1547	MGG_00878	Supercontig_8.5	-	1288650	1288976	1288321	1288431	1288321	1288450	20.1	445.2	33	22	0.4	20.7	440.4	39	17	0.3	35.4	371.1	38	34	0.47	27.4	366.3	33	26	0.44	-0.04	197.468	139.797	136, 504, 897, 1344	192	3'SS:777_1103~1303..1322_1432	G
alt_3prime.1549	MGG_00842	Supercontig_8.5	-	1428292	1428643	1428086	1428176	1428086	1428210	2.6	35.7	53	2	0.04	3.4	50.7	65	2	0.03	20.3	72.8	95	7	0.07	6.9	45.1	63	5	0.07	-0.03	6.36911	7.88982	350, 356, 969	250	3'SS:-180_172~254..288_378	C
alt_3prime.1592	MGG_00672	Supercontig_8.5	-	2063981	2065631	2063076	2063876	2063076	2063886	22.5	41.8	36	6	0.14	29	53.4	52	9	0.15	29	69.4	74	3	0.04	12	41.7	55	2	0.04	0.1	5.61286	6.0292	-137, 1822	312	3'SS:316_1966~2061..2071_2871	E
alt_3prime.1631	MGG_00354	Supercontig_8.5	-	3150618	3152273	3146822	3149301	3146822	3149646	99.3	178.7	21	58	0.73	127.2	200.7	31	64	0.67	77.5	156.5	2	17	0.89	42.5	102.3	1	24	0.96	-0.16	40.499	26.7884	-2937, -1769, 589	-1294, -1130	3'SS:-3309_-1654~-682..-337_2143	D
alt_3prime.1642	MGG_11644	Supercontig_8.5	-	3790159	3790652	3789682	3789919	3789682	3789965	203	172.6	29	134	0.82	166.1	165.7	28	109	0.8	69.9	70.6	13	40	0.75	87.5	89.6	20	57	0.74	0.05	11.2349	5.05919	968	.	3'SS:1_494~688..734_971	F
alt_3prime.1719	MGG_12100	Supercontig_8.6	+	2587035	2588151	2588272	2588576	2588234	2588576	11.9	18.2	15	7	0.32	8.4	17.2	15	3	0.17	3.3	10.8	13	2	0.13	4	7.6	11	1	0.08	0.04	2.14135	1.09494	.	1401	3'SS:-204_913~996..1034_1338	H
alt_3prime.1730	MGG_09337	Supercontig_8.6	+	3631540	3632011	3632139	3633047	3632081	3633047	873.6	1544	61	4	0.06	1418.7	2253.6	74	7	0.09	1294.5	1949.5	13	9	0.41	903.8	1583.9	12	2	0.14	-0.05	380.135	343.928	1124, 1692	.	3'SS:-933_-462~-392..-334_575	H
alt_3prime.1765	MGG_12122	Supercontig_8.6	-	2371763	2371871	2369617	2370046	2369617	2371647	78.6	273.3	22	29	0.57	107.3	371.6	20	29	0.59	65.4	288.8	22	9	0.29	41.7	190.9	15	8	0.35	0.22	59.3054	42.3507	-2542, -2535, -2521, -2493, -1368, -1363, -1359, 2513	882	3'SS:-2602_-2101~-1985..-384_46	B
alt_3prime.1796	MGG_15037	Supercontig_8.7	+	314621	315832	316169	316429	315936	316429	353.8	369.6	86	38	0.31	498.2	569.1	128	41	0.24	138.2	129.7	21	13	0.38	126	135.8	38	21	0.36	-0.05	38.785	10.2606	1002	.	3'SS:351_1547~1651..1884_2144	E
alt_3prime.180	MGG_15994	Supercontig_8.1	-	212823	213079	210951	212757	210951	212767	659.1	571.9	57	431	0.88	954	780.2	60	474	0.89	647	416.2	84	406	0.83	419.9	353	46	241	0.84	0.04	30.0393	15.4393	.	762, 2986, 3605, 3838	3'SS:840_1096~1152..1162_1312	H
alt_3prime.1804	MGG_03059	Supercontig_8.7	+	460953	461193	461643	462434	461304	462434	140.9	104.3	20	99	0.83	118	104.9	20	56	0.74	131.9	111.1	8	87	0.92	102.8	96.7	13	80	0.86	-0.03	9.40951	7.25576	1345, 1403, 1558, 1838, 2209, 3829, 4350	.	3'SS:3106_3346~3457..3796_4587	F
alt_3prime.1819	MGG_15005	Supercontig_8.7	+	1205495	1205976	1206102	1207711	1206059	1207711	43.4	92.1	14	34	0.71	85	105.2	41	74	0.64	36.4	66	20	23	0.53	26.3	60.2	25	27	0.52	0.11	14.7982	8.36715	868, 1450	.	3'SS:-740_-259~-176..-133_1477	F
alt_3prime.1882	MGG_12546	Supercontig_8.7	-	743517	743718	743157	743266	743157	743409	14	16.4	1	20	0.95	11.8	12.2	0	13	1	33.3	31.9	7	36	0.84	14.9	21.6	2	24	0.92	0.03	0.79649	2.50901	.	.	3'SS:1_202~310..453_562	N
alt_3prime.1893	MGG_02829	Supercontig_8.7	-	1364670	1365162	1363141	1364533	1363141	1364547	469.5	1132.8	414	212	0.34	670	1491.7	602	290	0.33	578.4	1592.2	637	212	0.25	422.8	1249.1	479	177	0.27	0.06	119.803	111.594	2196, 2287, 2644	.	3'SS:723_1215~1338..1352_2744	F
alt_3prime.1896	MGG_02829	Supercontig_8.7	-	1366666	1366887	1365873	1365988	1365873	1366023	49.2	265.9	31	0	0	97.7	510.1	67	0	0	96.1	414.3	69	3	0.04	75.5	279.1	38	2	0.05	-0.04	119.803	111.594	2196, 2287, 2644	.	3'SS:-1003_-782~-139..-104_12	H
alt_3prime.1917	MGG_02536	Supercontig_8.7	-	2460676	2461365	2458593	2460429	2458593	2460456	44.5	119.1	28	0	0	35.3	120.7	34	0	0	36.6	77.4	17	3	0.15	46.1	76.3	10	9	0.47	-0.15	10.1795	5.58287	-389, -27, 488, 710, 764, 1838, 2026, 2095, 2751	.	3'SS:146_835~1055..1082_2918	G
alt_3prime.1920	MGG_02536	Supercontig_8.7	-	2460676	2461365	2458593	2460456	2458593	2460468	44.8	118.4	0	38	1	38.8	119.8	0	32	1	27.6	77	3	24	0.89	31.3	76	9	27	0.75	0.11	10.1795	5.58287	-389, -27, 488, 710, 764, 1838, 2026, 2095, 2751	.	3'SS:146_835~1043..1055_2918	G
alt_3prime.1921	MGG_09012	Supercontig_8.7	-	2709933	2710134	2709514	2709592	2709514	2709711	25.1	49.5	7	31	0.82	23.8	50.1	4	28	0.88	20.7	51.9	12	17	0.59	17.5	48.1	8	17	0.68	0.14	7.72617	7.87092	-143, 142, 580, 989	.	3'SS:470_671~893..1012_1620	B
alt_3prime.1926	MGG_10583	Supercontig_8.7	-	2819153	2819338	2818726	2818993	2818726	2819006	613.9	554	51	4	0.07	780.3	703.7	58	1	0.02	257.6	237.2	16	8	0.33	193.9	198.2	20	4	0.17	-0.1	181.846	71.027	827, 1967	.	3'SS:-361_-176~-29..-16_252	H
alt_3prime.1928	MGG_10583	Supercontig_8.7	-	2819153	2819338	2818726	2819006	2818726	2819072	544.7	555.7	4	32	0.89	743.2	705.8	1	32	0.97	240.8	237.8	8	16	0.67	167.6	198	4	13	0.76	0.13	181.846	71.027	827, 1967	.	3'SS:-361_-176~-95..-29_252	H
alt_3prime.1940	MGG_10232	Supercontig_8.8	-	372814	373073	371671	372733	371671	372757	76.7	72.3	13	81	0.86	70.7	74	14	74	0.84	47.1	49.3	3	40	0.93	53.3	43.2	3	49	0.94	-0.07	9.08136	5.7161	368, 551, 1016, 1677, 1731	.	3'SS:642_901~958..982_2044	F
alt_3prime.197	MGG_02398	Supercontig_8.1	-	1704847	1705294	1703269	1704641	1703269	1704719	408.8	366.2	55	430	0.89	477.7	402.9	56	520	0.9	653.7	486.8	52	679	0.93	647	493.8	52	678	0.93	-0.03	46.1316	54.7077	329, 1219, 2512, 2836, 2915	1738	3'SS:1800_2247~2375..2453_3825	F
alt_3prime.20	MGG_14610	Supercontig_8.1	+	343431	343625	343824	344399	343805	344399	1538	1324.9	80	24	0.23	1725.3	1393.6	88	22	0.2	1536.7	1148.6	63	13	0.17	1422.4	1060.5	66	12	0.15	0.03	99.8008	79.8508	31, 217, 1323, 1423	490	3'SS:549_743~923..942_1517	F
alt_3prime.211	MGG_16134	Supercontig_8.1	-	2092632	2092841	2092382	2092538	2092382	2092460	7.8	46.1	7	26	0.79	12	58.7	8	29	0.78	12.7	43.8	6	17	0.74	20.7	45.6	7	19	0.73	0.04	1.17287	0	.	434	3'SS:-905_118~290..212_368	H
alt_3prime.213	MGG_02504	Supercontig_8.1	-	2135101	2135742	2132667	2134264	2132667	2135036	43.9	90	55	10	0.15	53.6	103.1	60	9	0.13	38.2	96.9	58	5	0.08	23.2	78.1	43	2	0.04	0.05	14.0378	12.2604	214, 2497	800, 896	3'SS:-338_304~369..1141_2738	D
alt_3prime.220	MGG_06680	Supercontig_8.1	-	2374870	2375424	2374138	2374597	2374138	2374658	18.2	21.1	11	0	0	27.7	37.2	30	3	0.09	34	51.6	28	6	0.18	25.2	31.1	27	5	0.16	-0.07	9.49661	14.0615	170, 967, 1439, 1467	.	3'SS:-1217_-663~-451..-390_70	H
alt_3prime.27	MGG_14575	Supercontig_8.1	+	1555133	1555260	1555364	1555447	1555348	1555447	50.4	60.1	4	50	0.93	43.4	51.5	3	45	0.94	38.9	34.3	0	39	1	21.9	19.8	0	20	1	-0.06	8.62688	3.83864	-972, -731, -718, -679, -330, -252	.	3'SS:324_451~539..555_638	H
alt_3prime.277	MGG_11719	Supercontig_8.1	-	4397762	4397862	4397404	4397609	4397404	4397597	57.6	56.1	0	10	1	37.6	45.8	0	10	1	116.4	133.7	3	28	0.9	78.3	109.5	1	27	0.96	0.04	11.4249	27.7599	-329, -325	30, 555	3'SS:-430_-330~-165..-177_29	A
alt_3prime.288	MGG_15480	Supercontig_8.1	-	4601023	4601211	4598981	4600631	4598981	4600674	126	32.9	30	96	0.76	150.1	48.9	37	108	0.74	112.2	36.7	47	71	0.6	84.9	28.2	33	51	0.61	0.13	21.1616	16.5871	716, 1018, 1536	-239	3'SS:-560_-372~-23..21_1671	C
alt_3prime.29	MGG_11916	Supercontig_8.1	+	1717071	1717580	1717677	1717892	1717670	1717892	384.1	449.1	31	14	0.31	475.6	544.6	43	19	0.31	290.4	462	123	42	0.25	215	302	65	22	0.25	0.06	126.868	85.9124	163, 212, 698, 873	-169, 52	3'SS:-771_-262~-172..-165_51	A
alt_3prime.317	MGG_05667	Supercontig_8.1	-	6055763	6056206	6055065	6055616	6055065	6055625	128.1	105.2	21	32	0.6	111.8	102.8	22	21	0.49	128.1	139.6	67	48	0.42	86.7	107	71	36	0.34	0.07	13.422	15.8436	.	.	3'SS:532_975~1113..1122_1673	N
alt_3prime.331	MGG_14329	Supercontig_8.1	-	6502441	6503651	6501807	6502382	6501807	6502335	38.7	130.1	46	36	0.44	49.3	174.6	57	54	0.49	51.9	172.8	62	37	0.37	46.8	147.3	52	25	0.32	0.07	14.6751	10.9305	-118, -65, 928, 2412, 2639, 2903	.	3'SS:-215_996~1102..1055_1630	E
alt_3prime.354	MGG_10921	Supercontig_8.1	-	7878370	7878413	7877290	7878294	7877290	7878306	88.8	101.1	5	75	0.94	86.6	92.7	6	77	0.93	45.6	41.4	6	41	0.87	25.5	40.8	8	22	0.73	0.06	12.2669	4.56114	.	.	3'SS:1_44~108..120_168	N
alt_3prime.365	MGG_11400	Supercontig_8.2	+	675093	675505	675680	676336	675653	676336	91.7	74.6	3	82	0.96	124.9	92	3	110	0.97	58	64.1	13	51	0.8	67.9	51.4	10	68	0.87	0.09	15.0993	8.6354	-361, 813, 1617	.	3'SS:-592_-180~-32..-5_652	E
alt_3prime.376	MGG_04520	Supercontig_8.2	+	894342	894536	894604	894803	894649	894803	10.6	13.6	5	10	0.67	13.7	17.1	6	14	0.7	23.3	36.4	5	26	0.84	7.2	13.2	0	11	1	-0.14	10.252	11.4567	-838, -785, -706, -367, -203, -192, 396, 582, 795, 1447, 2027, 2175, 2507	.	3'SS:-876_-682~-569..-614_65	G
alt_3prime.378	MGG_04538	Supercontig_8.2	+	965117	965316	965900	967461	965894	967461	39.5	64.3	2	33	0.94	40	67.4	3	33	0.92	23.7	54.6	0	24	1	14.2	38.3	0	12	1	-0.06	7.02668	4.5325	1328	.	3'SS:-473_-274~305..311_1872	F
alt_3prime.393	MGG_04821	Supercontig_8.2	+	1491463	1491763	1492164	1492526	1491872	1492526	54.4	103	1	110	0.99	55.8	112.9	1	101	0.99	45	95.8	5	87	0.95	35.1	57.4	2	44	0.96	0.03	16.5016	10.5513	-18, 1422	.	3'SS:-213_88~197..489_851	E
alt_3prime.394	MGG_04828	Supercontig_8.2	+	1508290	1508644	1508990	1510478	1508957	1510478	179	397.8	68	141	0.67	287.2	452.6	88	201	0.7	224.8	377.6	141	143	0.5	131.1	293.4	70	88	0.56	0.11	60.4157	42.2767	-850, 65, 1012, 1181, 1186, 1196, 1282	.	3'SS:-1261_-733~-420..-387_1102	G
alt_3prime.408	MGG_08903	Supercontig_8.2	+	2053336	2053601	2053796	2054517	2053789	2054517	62.7	68.9	0	19	1	101.1	100.6	0	38	1	96.4	110.7	4	38	0.9	53.3	57.1	4	11	0.73	0.1	12.9218	12.2714	-525, -441, 790, 871	.	3'SS:-711_-446~-258..-251_471	B
alt_3prime.409	MGG_08903	Supercontig_8.2	+	2053336	2053601	2054014	2054517	2053789	2054517	63.8	70.4	0	19	1	98.4	101.3	0	38	1	101.5	113.3	5	38	0.88	54.2	57.9	11	11	0.5	0.12	12.9218	12.2714	-525, -441, 790, 871	.	3'SS:-711_-446~-258..-33_471	B
alt_3prime.414	MGG_08976	Supercontig_8.2	+	2349514	2349629	2350055	2350649	2349859	2350649	49.1	42	0	43	1	76.6	60.7	1	48	0.98	18.5	14.8	2	11	0.85	8.8	16.2	4	12	0.75	0.13	8.52161	1.84922	-176	298	3'SS:-44_72~302..498_1092	A
alt_3prime.415	MGG_15628	Supercontig_8.2	+	2424522	2424575	2424645	2424886	2424629	2424886	196	102.2	56	199	0.78	190.9	104	56	199	0.78	232.3	145.3	135	241	0.64	164.8	111.1	104	177	0.63	0.14	45.0589	43.2952	791, 856	582	3'SS:528_581~635..651_892	C
alt_3prime.421	MGG_01259	Supercontig_8.2	+	2878905	2879098	2879189	2879228	2879160	2879228	12	24.7	35	8	0.19	18	25.5	30	12	0.29	11	31.3	46	8	0.15	6.3	23.1	27	5	0.16	0.03	8.90304	8.43854	-68, 624, 1810	.	3'SS:-140_54~116..145_184	E
alt_3prime.427	MGG_11227	Supercontig_8.2	+	3191529	3191803	3192137	3192575	3191936	3192575	625.8	491.7	21	693	0.97	1005.3	758.2	48	1113	0.96	1128.3	1027	144	1353	0.9	872.7	769.9	131	1034	0.89	0.06	120.89	195.086	878	52, 410	3'SS:445_719~852..1053_1491	A
alt_3prime.439	MGG_01469	Supercontig_8.2	+	3660590	3660814	3660990	3661376	3660986	3661376	409.2	480.3	130	110	0.46	539.8	582.4	133	100	0.43	99.5	149.2	32	34	0.52	84.8	132.8	28	45	0.62	-0.06	105.706	26.8399	-486, 349, 1040, 1386, 2889	.	3'SS:-557_-333~-161..-157_230	E
alt_3prime.444	MGG_01490	Supercontig_8.2	+	3762011	3762356	3762441	3762712	3762433	3762712	1769.2	1891	0	10	1	2424.4	2453.1	0	16	1	1028.8	1013.6	3	13	0.81	1118.1	1174.9	2	17	0.89	0.11	947.744	540.528	-481, -445, -270, -243, 866	.	3'SS:-563_-218~-141..-133_139	E
alt_3prime.461	MGG_01591	Supercontig_8.2	+	4114957	4115364	4115462	4115769	4115453	4115769	52.9	60.7	3	13	0.81	51.7	68.7	4	28	0.88	63.8	62.6	0	30	1	31.6	42.7	0	19	1	-0.12	4.81445	4.12079	-834, -729, -573, 148, 242, 376, 601, 830, 1321, 1330, 1371	-443, -429	3'SS:-366_42~131..140_447	F
alt_3prime.464	MGG_01631	Supercontig_8.2	+	4271783	4271936	4272095	4272365	4271990	4272365	102.2	931.3	22	30	0.58	166.1	1698.1	37	41	0.53	100.3	1348	38	26	0.41	70.9	869.4	26	13	0.33	0.12	401.45	342.44	-427, -414, 2047, 2060	-254	3'SS:-457_-304~-250..-145_126	B
alt_3prime.479	MGG_01653	Supercontig_8.2	+	4345199	4345268	4346496	4346594	4346492	4346594	170.8	183.9	8	23	0.74	210	229	7	39	0.85	249	304.2	15	23	0.61	213.5	238	4	9	0.69	0.05	40.6137	94.7473	-1564, -88, 1017, 1326	-738, -550, -250, -173, 670	3'SS:-1719_-1387~-163..-159_157	D
alt_3prime.485	MGG_01675	Supercontig_8.2	+	4436221	4436412	4436506	4436969	4436497	4436969	4	28.5	13	4	0.24	4	26.6	7	4	0.36	14.1	35	10	15	0.6	8.2	24.3	7	7	0.5	-0.14	75.365	61.5361	1417, 1613, 1626	.	3'SS:912_1103~1188..1197_1660	F
alt_3prime.489	MGG_01696	Supercontig_8.2	+	4495721	4495944	4496178	4496724	4496152	4496724	33	28.4	11	34	0.76	40.1	39.1	15	36	0.71	90.2	59.9	10	79	0.89	55.2	42	4	51	0.93	-0.13	6.38234	8.48664	603, 782	120	3'SS:-182_119~327..353_899	C
alt_3prime.49	MGG_02479	Supercontig_8.1	+	2017694	2017792	2017897	2018285	2017857	2018285	1273.9	1645.1	3	10	0.77	1544.6	1919.4	2	8	0.8	1716.8	2100.9	3	18	0.86	1356.4	1669.1	0	20	1	-0.06	643.253	607.567	1039, 1053	156, 447, 523, 565	3'SS:600_698~763..803_1191	F
alt_3prime.508	MGG_08114	Supercontig_8.2	+	5736005	5736196	5736353	5736508	5736350	5736508	27.3	26.9	4	7	0.64	56.3	48.2	13	18	0.58	57.3	50.2	10	11	0.52	29.3	31.9	9	11	0.55	0.03	8.90797	9.77777	-239, -232, 405, 814, 1206, 2457	.	3'SS:-375_-184~-30..-27_129	E
alt_3prime.518	MGG_12304	Supercontig_8.2	+	5903383	5903786	5903897	5903968	5903847	5903968	18.7	39.1	25	12	0.32	17.8	51.3	31	16	0.34	10.2	14.7	7	10	0.59	6.9	12.3	9	7	0.44	-0.1	4.68019	1.94783	814, 1585	1668	3'SS:1216_1641~1702..1752_1823	B
alt_3prime.555	MGG_07213	Supercontig_8.2	+	6787775	6788254	6788380	6792072	6788351	6792072	19.6	34.4	20	12	0.38	7.8	41.3	27	6	0.18	6.4	46.4	21	3	0.12	9.3	40.9	20	0	0	0.06	6.56318	6.63962	2781, 3067, 3601, 3982, 4160	351	3'SS:-130_350~447..476_4361	C
alt_3prime.557	MGG_07237	Supercontig_8.2	+	6910336	6910477	6910673	6910958	6910528	6910958	79.9	583.6	20	10	0.33	98.8	643.6	22	20	0.48	33	439.1	27	0	0	12.3	343.1	26	3	0.1	0.23	267.028	142.516	.	.	3'SS:-481_-340~-289..-144_142	N
alt_3prime.558	MGG_07237	Supercontig_8.2	+	6910336	6910477	6910676	6910958	6910528	6910958	80.8	586.9	47	10	0.18	99.6	647.1	96	20	0.17	33.9	441.6	73	0	0	13	345.2	66	3	0.04	0.13	267.028	142.516	.	.	3'SS:-481_-340~-289..-141_142	N
alt_3prime.563	MGG_07274	Supercontig_8.2	+	7046543	7046659	7046761	7050196	7046746	7050196	13.1	55	0	11	1	18.7	68.8	0	11	1	22.1	89.5	3	14	0.82	9.6	59	2	8	0.8	0.18	10.6018	12.7457	-192, 1438, 1657, 2365, 4520, 4850	-701, -657	3'SS:-485_-369~-282..-267_3169	F
alt_3prime.595	MGG_08311	Supercontig_8.2	+	7914883	7915013	7915140	7916135	7915121	7916135	41.7	178.7	6	18	0.75	56.7	200.3	8	24	0.75	26.6	79.2	8	6	0.43	21.7	83.8	4	7	0.64	0.11	25.2135	9.91997	-12	210, 427	3'SS:214_344~452..471_1466	A
alt_3prime.657	MGG_10150	Supercontig_8.2	-	1616698	1616788	1615341	1616551	1615341	1616613	116.1	304.6	46	125	0.73	233.6	361.7	81	230	0.74	171.6	283.6	30	174	0.85	110	214.9	14	102	0.88	-0.11	35.4291	24.5615	.	305	3'SS:706_796~881..943_2153	H
alt_3prime.659	MGG_11342	Supercontig_8.2	-	1631933	1632102	1630523	1631863	1630523	1631874	30	62.1	0	27	1	74.2	74	0	45	1	88.9	110.3	3	87	0.97	47.5	86.1	2	45	0.96	0.03	7.00597	9.7072	-417, 799, 1130, 1748, 2897, 3046, 3098	-192	3'SS:741_910~969..980_2320	G
alt_3prime.702	MGG_01252	Supercontig_8.2	-	2853953	2854207	2853553	2853755	2853553	2853879	78.3	83.4	15	88	0.85	98.2	99.9	17	98	0.85	110.9	119.2	41	101	0.71	72.3	89	30	97	0.76	0.09	16.9588	14.8713	.	.	3'SS:-53_202~276..400_602	N
alt_3prime.732	MGG_01535	Supercontig_8.2	-	3928782	3929073	3927497	3928548	3927497	3928571	682.9	2056.2	5	109	0.96	714.9	2258.6	10	148	0.94	249.4	739.2	8	25	0.76	271.7	850.7	11	38	0.78	0.16	408.189	141.858	612	.	3'SS:-174_118~329..352_1403	F
alt_3prime.749	MGG_01613	Supercontig_8.2	-	4190259	4190785	4187122	4190171	4187122	4190205	0.2	14.5	23	0	0	0	16.4	16	0	0	8.5	19	23	7	0.23	2	14.5	9	1	0.1	-0.1	2.1077	2.14724	-214, 500, 1570, 2613, 3005, 3024	77, 163	3'SS:-451_76~130..164_3213	D
alt_3prime.773	MGG_01836	Supercontig_8.2	-	5045282	5045418	5042739	5045183	5042739	5045192	10	47.4	27	4	0.13	15	63	52	9	0.15	13	70.3	29	2	0.06	7	37.5	18	2	0.1	0.03	6.14739	5.31053	-78, 1133, 1793, 1880, 2072, 3782	3433	3'SS:753_889~979..988_3432	F
alt_3prime.803	MGG_08107	Supercontig_8.2	-	5716034	5716517	5714938	5715916	5714938	5715958	18.6	61.9	28	1	0.03	43.2	77	45	3	0.06	22.9	50	37	0	0	14.9	36.9	15	0	0	0.03	9.20132	5.92196	1000, 1134, 1207, 1280, 1289	.	3'SS:-132_352~428..470_1448	F
alt_3prime.808	MGG_12308	Supercontig_8.2	-	5972464	5973744	5972288	5972395	5972288	5972401	43.3	48	0	24	1	40.7	62.2	1	22	0.96	34.2	54.4	13	28	0.68	36.2	49.5	2	28	0.93	0.03	8.31642	6.90238	-297, 1034, 1600, 1807, 1893, 1995, 2002, 2242, 2520	1146	3'SS:-312_969~1032..1038_1145	B
alt_3prime.835	MGG_07270	Supercontig_8.2	-	7034086	7034427	7033699	7034025	7033699	7034030	142.8	111.7	3	31	0.91	114	109.9	1	18	0.95	125.8	112.9	0	11	1	92.2	94.6	0	10	1	-0.05	12.3944	11.6276	-465, -88, 1698	.	3'SS:1300_1641~1697..1702_2028	A
alt_3prime.864	MGG_13398	Supercontig_8.3	+	762826	763381	763485	763684	763620	763684	3.5	61.2	0	61	1	7.9	106.2	5	99	0.95	9.5	59.4	6	53	0.9	8.7	40.7	5	43	0.9	0.05	11.1111	6.59415	74, 148	.	3'SS:-186_370~609..474_1568	E
alt_3prime.873	MGG_05899	Supercontig_8.3	+	1874426	1875151	1875308	1876304	1875287	1876304	3.9	40.8	54	2	0.04	7.4	35.8	41	1	0.02	17.7	42.7	44	8	0.15	14.6	28.2	28	10	0.26	-0.11	4.47252	3.70713	-391, 1683, 2220, 2342, 2377	.	3'SS:737_1462~1598..1619_2615	F
alt_3prime.908	MGG_05807	Supercontig_8.3	+	3039721	3040419	3040540	3040585	3040519	3040585	22	16.6	13	1	0.07	18	21.2	18	5	0.22	15.5	14.5	11	0	0	8.7	10.4	15	0	0	0.07	6.98916	6.37547	1255	386	3'SS:-500_199~299..320_365	H
alt_3prime.938	MGG_05021	Supercontig_8.3	+	4333376	4333739	4333889	4333995	4333819	4333995	39.9	36.7	1	52	0.98	65.1	57.7	0	66	1	58.3	46.7	4	57	0.93	46	37.3	5	45	0.9	0.05	1.14657	1.26742	.	365	3'SS:1_364~444..514_620	A
alt_3prime.957	MGG_05202	Supercontig_8.3	+	4945162	4945650	4946345	4947753	4945720	4947753	32.9	29.1	0	19	1	59.1	35.1	1	41	0.98	57.4	42.3	10	46	0.82	32.5	30.5	5	20	0.8	0.16	4.99558	4.29544	-557, -500, -494, 127, 346, 1708	-364	3'SS:-853_-365~-295..331_1739	D
alt_3prime.966	MGG_05247	Supercontig_8.3	+	5141272	5141510	5141919	5141956	5141633	5141956	468.3	675.6	446	417	0.48	758.3	1096.7	769	609	0.44	241.8	583.1	467	269	0.37	157.1	347.4	373	79	0.17	0.07	166.308	146.716	-1079, 512, 2449, 3478, 3682	198, 3343	3'SS:-1263_-1025~-902..-616_-579	E
alt_3prime.967	MGG_05247	Supercontig_8.3	+	5141272	5141510	5141919	5141956	5141642	5141956	466.9	675.6	446	101	0.18	757.4	1096.7	769	165	0.18	239.3	583.1	467	72	0.13	158.6	347.4	373	34	0.08	0.05	166.308	146.716	-1079, 512, 2449, 3478, 3682	198, 3343	3'SS:-1263_-1025~-893..-616_-579	E
Note: the data were calculated from two duplicates of RNA samples for each of the two strains. Genes expressed ≥1 FPKM in either of the strains were used for the calculation using Spladder (https://spladder.readthedocs.io/en/latest/file_formats.html).
event_id	the event occurred
gene_name	gene name
contig	contig for each gene
strand	strand for each gene
exon_const_start	start site of the remaining exonic segments
exon_const_end	end site of the remaining exonic segments
exon_alt1_start	start site of the longer exon
exon_alt1_end	end site of the longer exon
exon_alt2_start	start site of the shorter exon
exon_alt2_end	end site of the shorter exon
exon_diff_cov	mean coverage of the exonic segment that between the two alternative splice sites
exon_const_cov	mean coverage of the remaining exonic segments in the event
intron1_conf	number of spliced alignments spanning the longer intron
intron2_conf	number of spliced alignments spanning the shorter intron
PSI	percent spliced in values based Spladder
PSI difference	difference PSI value between srp1ko1 and P131
FPKM_P131	gene expression level (FPKM) of P131
FPKM_srp1ko1	gene expression level (FPKM) of srp1ko1
GUAG in exons	GUAG motif sites in the exons of the gene (set the start coding base as 1)
GUAG in introns	GUAG motif sites in the introns of the gene (set the start coding base as 1)
occurring position of aberrant splingcing events	shorthand of the event based on the position (event:left flanking exon start_end..right flanking exon start_end)
event types	different types of aberrantly spliced transcripts with or without the GUAG consensus in the introns and its neighboring exons (showed in Figure 5C)
