# Supplementary material for: The rice blast fungus SR protein 1 regulates alternative splicing with unique mechanisms
Source: PLoS Pathog. 2022 Dec 8;18(12):e1011036. doi: 10.1371/journal.ppat.1011036 (PMC9767378; doi:10.1371/journal.ppat.1011036)
Supplement: S6 Table — (XLSX) [file ppat.1011036.s015.xlsx]

## Sheet: Sheet1
S6 Table PCR primers used in this study.
Primer	Sequence (5’à3’)
SRP1LF	CATCTCGAGCTGGCACGGCTCGAGGC
SRP1LR	CATAAGCTTTGAATAGAACCAGTTGCA
SRP1RF	CATGAATTCCAACCGCGTAGCACCATG
SRP1RR	CATACTAGTGTTATGTCGTCAAGGACC
SRP1LB-CK	TCAGAATCTGGCCAAGAG
SRP1RB-CK	TACTATACAGCGCGGTCT
hu	GACAGACGTCGCGGTGAGTT
hd	TCTGGACCGATGGCTGTGTAG
MTP1LB-F	TCGATGAACTGGACGCAT
MTP1LB-R	acctccactagctccagccaagAGGCAGAATGTCGCAAG
MTP1RB-F	gaatagagtagatgccgaccgggGTACCACAGTTGTTGGAT
MTP1RB-R	TGACCGTCAGGAGGTTCT
MTP1LB-CK	GTATTATACAAGTGAATG
MTP1RB-CK	GCCTGGATGCTAGCCGAC
CDC15qF	AGGCCGAACAGCAGTCAT
CDC15qR	CTGCACCCTCGTAAAGATTC
CDC42qF	ATGATCGGTGACGAGCCGT
CDC42qR	GTATGATAGGGGTCGCAGC
RHO3qF	GATACTTCCCGACCGTCTAC
RHO3qR	CATTTTGATTCGACGTTTTC
RAC1qF	GTGTGTCGTCACTGGCGA
RAC1qR	ACTGTGGGGATGTACTCGC
COS1qF	CTCAGCCCACATACAACTACCAGC
COS1qR	GACGACGATGATGATGGCGATG
COM1qF	AGCAGCAACGTACAAACTTC
COM1qR	GAAAGCTCATAGTGCAGTCG
CON7qF	CCAGGCTGGTTCGGATGTATCTC
CON7qR	CCTGGTTGGACCCTCCGT
ACR1qF	CGACATGCTCAGCTCTTACAGG
ACR1qR	TAGTCGTATCGCTCCGTGCCAT
ActinF	GACCGACTACCTGATGAAGA
ActinR	TGCCGATGGTGATAACCTG
Srp1DWF	CAGATCGATGCCTGTCTGCAGATGTT
Srp1DWR	CATGGATCCCTCGGCAACGTCGAGGT
SRP1NABDF	CAGGAATTCATGTCTCGAGGCGGCAC
SRP1NABDR	CATGGATCCACTCAAAGCGCCAGGAC
SRP1CABDF	CAGGAATTCCTGGCCGTGACCGTGACC
SRP1CABDR	CATGGATCCCTCGGCAACGTCGAGGTC
Rnps1yip105F	CAGATCGATGCTCCCAGTCTCACTACT
Rnps1yip105R	CATGGATCCGCGGTAGCTTCGACCAC
M79F	CGACGCGGTCGAGCTCCCGCGCCTCCCCGCCGCCG
M79R	CGGGGAGGCGCGGGAGCTCGACCGCGTCGAGGAG
SRP1PRONF	CAGGAATTCCCTTCCTGGCACGGCTCGAG
SRP1CGFPR	CATGGATCCCTCGGCAACGTCGAGGTC
SrpkADF	GCAGAATTCATGAACGGAGCAACACAG
SrpkADR	CATGGATCCTCAGCGTTTCCGCACCT
M117F	CGACGCGGTCGAGCTCCCTCGCCTCCCCG
M117R	GGCGAGGGAGCTCGACCGCGTCGAGGAG
M119F	GGTCGATCTCCCGCGCCTCCCCGCCGCCG
M119R	CGGGGAGGCGCGGGAGATCGACCGCGTCG
Rnps1ADF	CAGCATATGATGGCGTCGAGATCTCGC
Rnps1ADR	CAGGAATTCTCAGCGGTAGCTTCGACC
ActinQF	CCATGTACCCTGGTCTTTCG
ActinQR	TTCGAGATCCACATCTGCTG
Srp1yip102F	CAGATCGATTGCCTTCCTGGCACGG
Srp1yip102R	CATCTGCAGCTCGGCAACGTCGAGG
SRP1KOCF	CAGATCGATCTTCCTGGCACGGCTCG
SRP1KOCR	CATGGATCCGGTCACGGCCAGACTCAA
Thoc1ADF	CATCATATGATGGACCGCAGCCTCGAC
Thoc1ADR	CAGGAATTCCTAAGCAATCATGTCGAT
MGG_08139-F	GGAACGCACAAGGCTACC
MGG_08139-R	GGGTGGGGGATCGAGGC
MGG_01085-F	ATGATGTTTGGCCCCCA
MGG_01085-R	CCGTCCTGGAGCTCAACG
MGG_13202-F	AAACCTGCCAGTTGCATA
MGG_13202-R	ATGCGATTCGGATACGGCT
MGG_01639-F	ATGCCTCGTGTCACGCAG
MGG_01639-R	GCTGCAGCTTTGAGCTGG
MGG_06747-F	TTATGACACTGAGCACAA
MGG_06747-R	CGATGGGTCTCGTTTTGG
MGG_17035-F	CCGAGGTCCTGCCTGAA
MGG_17035-R	CATTCCCAGAAGTTAAGG
MgFOW1-F	AGTTGGAGAAGAAGCCCGT
MgFOW1-R	GACGCTACGAAGAGCAGAAC
MoKDCDH-F	TGGACCAAGGACACAGACA
MoKDCDH-R	AAGCCAAACCTGCTCAAC
MoVELA-F	CTACCGCATTGATGTCATTC
MoVELA-R	GTGTCGCAAAGAGGAAGAA
MoLYS20-F	TGTCGTCCAGAAAGAAGGTT
MoLYS20-R	TGACTGAAATCTCTCCTGACC
MoRHO3-F	GGACAATGGAGACAAACCG
MoRHO3-R	CGAGGAAATGAAGTTAGCATCC
ATF1F	GTATGTAGTGCTCGTT
ATF1R	GGTTGAAATAATCGGGT
ATF1TB-F	AAAGCTGAAGGTATCAAC
ATF1TB-R	GTTGATACCTTCAGCTTT
ATF1HB-F	catAAGCTTATGCTTCTCCTCTTTTTCG
ATF1HB-R	catGGATCCTGAATACCGCCTCTGACC
Srp1TB-F	GTCGCGTGTTCATTATCAAC
Srp1TB-R	GTTGATAATGAACACGCGAC
MTP1-F	TATGCGGCGACCTTCTTG
MTP1-R	CGTGGAGACAATCAGGAT
MTP1HB-F	ggtatcgataagcttAGTTGTACATGTCGCAGT
MTP1HB-R	aatctagaactagtggatccCACCTGTCTCGCACAGAC
MTPTB-F	GCTAATCCCACCCAACGGTCATGTT
MTP1TB-R	GCCAAACATGACGTTGGGTGGGAT
MTP1GF-F	GCTTGCGACCGACGCGTA
MTP1GF-R	CTGTAGAGCTGCTTCTGC
SpSrp1-F	taagcttgatatcgaattcATGAGTCGCAGAAGCCTT
SpSrp1-R	TCTAGAACTAGTGGATCCTTGAGACTCTGTAGTAGT
SpSrp2-F	taagcttgatatcgaattcATGTCGGAGACTAGATTG
SpSrp2-R	TCTAGAACTAGTGGATCCCCATTCAGCAGCGACCTG
AtRBP1-F	taagcttgatatcgaattcATGAAAGATAGAGAAA
AtRBP1-R	TCTAGAACTAGTGGATCCCCAACGTTCATATGATGA
AtSC35-F	taagcttgatatcgaattcATGTCGCACTTCGGAAGG
AtSC35-R	TCTAGAACTAGTGGATCCTTCCGCAGCATAAGGAG
FgSRP1-F	gccaagcttgatatcgaattcATGTCTCGCGGCGGCACC
FgSRP1-R	cattctagaactagtggatccCTCGGCGACGTCGAGATC
MoSRP11-130-F	gccaagcttgatatcgaattcATGTCTCGAGGCGGCACC
MoSRP11-130-R	cattctagaactagtggatccCTTCCTAGGGGAGTAGTCGCG
SpSRP1T-F	CTTaaaatcGAATGGGCCAAGCAACCACCTCCG
SpSRP1T-R	GGCCCATTCgattttAAGAACACCGCCACCTCTTTC
SpSRP11-130-R	cattctagaactagtggatccATTATAAGGGGAACGAGATCGG
MoSp-F1	gccaagcttgatatcgaattcATGTCTCGAGGCGGCACC
MoSp-R1	atacgcatcttcATCGGCGTCGCGACGATC
MoSp-F2	acgccgatGAAGATGCGTATTATGAAGTGCACG
MoSp-R2	cattctagaactagtggatccATTATAAGGGGAACGAGATCGG
SpMo-F1	gccaagcttgatatcgaattcATGAGTCGCAGAAGCCTTCG
SpMo-R1	ctcAGCATCACGGGAATCTTCGTAC
SpMo-F2	aagattcccgtgatgctGAGGCATACCACGACATGCAC
SpMo-R2	cattctagaactagtggatccCTTCCTAGGGGAGTAGTCGCG
